# Supplementary material for: A crucial role for dynamic expression of components encoding the negative arm of the circadian clock
Source: Nat Commun. 2023 Jun 8;14:3371. doi: 10.1038/s41467-023-38817-7 (PMC10250352; doi:10.1038/s41467-023-38817-7)
Supplement: Supplementary file 4 — Supplementary Data 1 [file 41467_2023_38817_MOESM4_ESM.xlsx]

## Sheet: export settings
column	description
name	Protein name
accession	Uniprot accession
description	Protein description
xcorr_max	maximum xcorr parameter for protein identidication
dcn_max	maximum dcn parameter for protein identidication
ppm_min	minimum part per million parameter for protein identidication
tp_328	total peptides (TP) 328
up_328	unique peptides (UP) 328
um_328	unique matches (UM) 328
tp_182mb	total peptides (TP) 182mb
up_182mb	unique peptides (UP) 182mb
um_182mb	unique matches (UM) 182mb
tp_182t	total peptides (TP) 182t
up_182t	unique peptides (UP) 182t
um_182t	unique matches (UM) 182t

## Sheet: summary
name	accession	description	xcorr_max	dcn_max	ppm_min	tp_328	up_328	um_328	tp_182mb	up_182mb	um_182mb	tp_182t	up_182t	um_182t
NCU08332T0	NCU08332T0	Neurospora crassa OR74A hexagonal-1 (177 aa)	7.858	0.8203	0.013623	18	10	10	30	14	14	228	27	27
NCU01379T0	NCU01379T0	Neurospora crassa OR74A serine/threonine protein kinase-18 (3896 aa)	6.064	0.8379	0.001891	0	0	0	0	0	0	130	113	113
NCU07700T0	NCU07700T0	Neurospora crassa OR74A colonial temperature-sensitive-3 (845 aa)	5.693	0.7999	0.007038	37	28	28	5	5	5	86	55	55
NCU09482T0	NCU09482T0	Neurospora crassa OR74A hypothetical protein (1308 aa)	7.065	0.8037	0.042704	0	0	0	5	5	5	78	51	51
NCU02003T0	NCU02003T0	Neurospora crassa OR74A translation elongation factor-1 (461 aa)	5.548	0.818	0.041596	38	26	26	15	12	11	77	37	36
NCU10042T0	NCU10042T0	Neurospora crassa OR74A embden-meyerhof pathway-7 (439 aa)	6.282	0.8202	0.026951	36	22	0	5	5	0	76	36	0
NCU10042T1	NCU10042T1	Neurospora crassa OR74A embden-meyerhof pathway-7 (439 aa)	6.282	0.8202	0.026951	36	22	0	5	5	0	76	36	0
NCU02193T0	NCU02193T0	Neurospora crassa OR74A cellular filament polypeptide (571 aa)	7.952	0.8171	0.004748	11	9	0	1	1	0	74	38	4
NCU02193T1	NCU02193T1	Neurospora crassa OR74A cellular filament polypeptide (549 aa)	7.952	0.8171	0.004748	11	9	0	1	1	0	68	34	0
NCU01528T0	NCU01528T0	Neurospora crassa OR74A glyceraldehyde-3-phosphate dehydrogenase-1 (339 aa)	6.326	0.8174	0.00512	27	18	18	28	18	18	67	34	34
NCU07307T0	NCU07307T0	Neurospora crassa OR74A chain elongation-2 (2093 aa)	5.689	0.7877	0.0023	16	16	0	0	0	0	63	57	0
NCU07307T1	NCU07307T1	Neurospora crassa OR74A chain elongation-2 (2093 aa)	5.689	0.7877	0.0023	16	16	0	0	0	0	63	57	0
NCU01680T0	NCU01680T0	Neurospora crassa OR74A plasma membrane ATPase-1 (921 aa)	6.661	0.7985	0.009975	31	25	23	1	1	1	62	40	38
NCU08693T0	NCU08693T0	Neurospora crassa OR74A heat shock protein 70-5 (669 aa)	5.968	0.7855	0.158381	19	18	18	0	0	0	62	43	43
NCU03396T0	NCU03396T0	Neurospora crassa OR74A nucleolar protein nop-58 (598 aa)	6.145	0.8271	0.01346	31	23	23	0	0	0	61	46	46
NCU06075T0	NCU06075T0	Neurospora crassa OR74A acetate-8 (528 aa)	5.885	0.8216	0.018378	20	19	0	0	0	0	60	38	0
NCU06075T1	NCU06075T1	Neurospora crassa OR74A acetate-8 (528 aa)	5.885	0.8216	0.018378	20	19	0	0	0	0	60	38	0
NCU00627T0	NCU00627T0	Neurospora crassa OR74A hypothetical protein (570 aa)	5.545	0.827	0.042676	15	12	12	2	2	2	59	37	37
NCU05943T0	NCU05943T0	Neurospora crassa OR74A hypothetical protein (1051 aa)	6.004	0.7879	0.033923	0	0	0	2	2	2	59	40	40
NCU06512T0	NCU06512T0	Neurospora crassa OR74A methionine-8 (770 aa)	5.907	0.7934	0.020437	42	33	33	0	0	0	59	44	44
NCU01328T0	NCU01328T0	Neurospora crassa OR74A transketolase (687 aa)	7.334	0.8268	0.009862	27	22	22	0	0	0	58	39	39
NCU07922T0	NCU07922T0	Neurospora crassa OR74A elongation factor 3 (1057 aa)	6.87	0.8243	0.037951	21	20	20	0	0	0	58	44	44
NCU01754T0	NCU01754T0	Neurospora crassa OR74A alcohol dehydrogenase-1 (354 aa)	5.881	0.8118	0.032015	15	13	7	30	22	8	56	28	11
NCU09345T0	NCU09345T0	Neurospora crassa OR74A no message in thiamine-1 (343 aa)	6.755	0.8027	0.003682	22	17	0	34	21	0	56	32	0
NCU09345T1	NCU09345T1	Neurospora crassa OR74A no message in thiamine-1 (343 aa)	6.755	0.8027	0.003682	22	17	0	34	21	0	56	32	0
NCU09345T2	NCU09345T2	Neurospora crassa OR74A no message in thiamine-1 (343 aa)	6.755	0.8027	0.003682	22	17	0	34	21	0	56	32	0
NCU02514T0	NCU02514T0	Neurospora crassa OR74A ATPase-1 (552 aa)	6.051	0.8005	0.006892	27	22	22	0	0	0	55	34	34
NCU06110T0	NCU06110T0	Neurospora crassa OR74A thiazole biosynthetic enzyme (345 aa)	5.324	0.7993	0.02477	14	9	0	26	11	0	55	17	0
NCU06110T1	NCU06110T1	Neurospora crassa OR74A thiazole biosynthetic enzyme (345 aa)	5.324	0.7993	0.02477	14	9	0	26	11	0	55	17	0
NCU06110T2	NCU06110T2	Neurospora crassa OR74A thiazole biosynthetic enzyme (345 aa)	5.324	0.7993	0.02477	14	9	0	26	11	0	55	17	0
NCU06110T3	NCU06110T3	Neurospora crassa OR74A thiazole biosynthetic enzyme (345 aa)	5.324	0.7993	0.02477	14	9	0	26	11	0	55	17	0
NCU05430T0	NCU05430T0	Neurospora crassa OR74A ATPase-2 (520 aa)	7.392	0.8187	0.167155	21	17	17	6	6	6	53	32	32
NCU07027T0	NCU07027T0	Neurospora crassa OR74A glycogen phosphorylase (888 aa)	5.776	0.841	0.040639	27	25	25	0	0	0	51	43	43
NCU09602T0	NCU09602T0	Neurospora crassa OR74A heat shock protein 70-1 (647 aa)	5.485	0.8326	0.082797	25	21	21	2	2	2	50	32	30
NCU04142T0	NCU04142T0	Neurospora crassa OR74A heat shock protein 80 (706 aa)	5.793	0.8288	0.060164	23	21	21	0	0	0	48	39	39
NCU01195T0	NCU01195T0	Neurospora crassa OR74A amination-deficient (455 aa)	5.515	0.8128	0.017187	11	11	11	0	0	0	46	31	31
NCU02252T0	NCU02252T0	Neurospora crassa OR74A embden-meyerhof pathway-6 (520 aa)	6.319	0.8175	0.012534	24	19	19	0	0	0	45	35	35
NCU02274T0	NCU02274T0	Neurospora crassa OR74A formate (481 aa)	5.111	0.8031	0.031395	16	16	15	0	0	0	45	34	31
NCU02505T0	NCU02505T0	Neurospora crassa OR74A succinate (1193 aa)	6.225	0.7864	0.024879	16	16	16	0	0	0	45	39	39
NCU06785T0	NCU06785T0	Neurospora crassa OR74A ATP-citrate synthase subunit 1 (671 aa)	7.412	0.7897	0.018747	10	10	10	0	0	0	44	36	36
NCU07863T0	NCU07863T0	Neurospora crassa OR74A hypothetical protein (2190 aa)	5.656	0.7867	0.000476	0	0	0	9	7	7	44	39	39
NCU00629T0	NCU00629T0	Neurospora crassa OR74A embden-meyerhof pathway-3 (846 aa)	4.56	0.7814	0.034977	12	12	12	0	0	0	43	37	37
NCU02677T0	NCU02677T0	Neurospora crassa OR74A arginine-3 (1169 aa)	7.171	0.7766	0.041433	9	9	9	0	0	0	43	37	36
NCU02075T0	NCU02075T0	Neurospora crassa OR74A heat shock protein 70-2 (586 aa)	7.179	0.8225	0.048066	18	16	16	2	2	2	42	30	30
NCU03608T0	NCU03608T0	Neurospora crassa OR74A isoleucine + valine-2 (403 aa)	7.195	0.8103	0.002554	8	8	8	18	15	15	42	29	29
NCU03982T0	NCU03982T0	Neurospora crassa OR74A glucose regulated protein 78 (662 aa)	4.912	0.8435	0.004232	18	17	17	0	0	0	42	34	32
NCU07308T0	NCU07308T0	Neurospora crassa OR74A chain elongation-1 (1865 aa)	5.6	0.7741	0.023684	14	14	0	0	0	0	42	40	0
NCU07308T1	NCU07308T1	Neurospora crassa OR74A chain elongation-1 (1865 aa)	5.6	0.7741	0.023684	14	14	0	0	0	0	42	40	0
NCU07914T0	NCU07914T0	Neurospora crassa OR74A phosphoglycerate kinase (419 aa)	7.271	0.8191	0.045519	25	19	19	2	2	2	42	26	26
NCU08003T0	NCU08003T0	Neurospora crassa OR74A RSC complex subunit (691 aa)	5.72	0.8144	0.003485	74	51	51	8	8	8	42	33	33
NCU01164T0	NCU01164T0	Neurospora crassa OR74A transcription elongation complex subunit (1033 aa)	5.754	0.7701	0.066068	0	0	0	0	0	0	41	35	35
NCU01754T1	NCU01754T1	Neurospora crassa OR74A alcohol dehydrogenase-1 (328 aa)	5.881	0.7919	0.032015	8	6	0	20	14	0	41	17	0
NCU06943T0	NCU06943T0	Neurospora crassa OR74A SIK1 (522 aa)	5.636	0.8104	0.031452	16	12	12	0	0	0	39	30	30
NCU01632T0	NCU01632T0	Neurospora crassa OR74A aromatic-1 gene cluster (1564 aa)	4.712	0.8124	0.028294	2	2	2	0	0	0	38	36	36
NCU02629T0	NCU02629T0	Neurospora crassa OR74A adenine-5 (595 aa)	5.918	0.8146	0.004282	8	8	8	0	0	0	38	28	28
NCU07420T0	NCU07420T0	Neurospora crassa OR74A eIF4A (398 aa)	4.942	0.8239	0.015062	8	8	8	2	2	2	38	27	25
NCU08287T0	NCU08287T0	Neurospora crassa OR74A pyrimidine-3 (1833 aa)	4.678	0.7283	0.025621	15	15	15	0	0	0	38	36	35
NCU08957T0	NCU08957T0	Neurospora crassa OR74A hypothetical protein (1402 aa)	5.942	0.8601	0.01848	3	3	3	0	0	0	38	27	27
NCU04054T0	NCU04054T0	Neurospora crassa OR74A Benomyl resistant (448 aa)	5.309	0.7723	0.11717	7	7	7	0	0	0	37	29	29
NCU02366T0	NCU02366T0	Neurospora crassa OR74A tricarboxylic acid-3 (785 aa)	5.574	0.8081	0.053552	15	14	14	0	0	0	36	32	32
NCU02972T0	NCU02972T0	Neurospora crassa OR74A hypothetical protein (764 aa)	5.391	0.7902	0.022748	5	5	5	0	0	0	36	28	28
NCU03100T0	NCU03100T0	Neurospora crassa OR74A pentose phosphate metabolism-2 (493 aa)	5.894	0.8296	0.01168	18	14	14	0	0	0	36	24	24
NCU03757T0	NCU03757T0	Neurospora crassa OR74A 60S ribosomal protein L4-A (362 aa)	6.158	0.7862	0.078993	9	9	9	19	15	15	36	21	21
NCU06338T0	NCU06338T0	Neurospora crassa OR74A DNA topoisomerase 2 (1995 aa)	5.723	0.7913	0.015478	7	7	0	2	2	0	36	33	0
NCU06338T1	NCU06338T1	Neurospora crassa OR74A DNA topoisomerase 2 (1924 aa)	5.723	0.7913	0.015478	7	7	0	2	2	0	36	33	0
NCU07281T0	NCU07281T0	Neurospora crassa OR74A glucose-6-phosphate isomerase (562 aa)	5.759	0.8535	0.013139	17	12	12	0	0	0	36	25	25
NCU08336T0	NCU08336T0	Neurospora crassa OR74A tricarboxylic acid-12 (649 aa)	5.692	0.83	0.03849	8	8	8	0	0	0	36	23	23
NCU01290T0	NCU01290T0	Neurospora crassa OR74A centromere/microtubule-binding protein CBF5 (481 aa)	5.925	0.8091	0.005866	6	6	6	0	0	0	35	24	24
NCU05425T0	NCU05425T0	Neurospora crassa OR74A tricarboxylic acid-7 (1195 aa)	5.754	0.807	0.01868	10	9	9	0	0	0	35	29	29
NCU06265T0	NCU06265T0	Neurospora crassa OR74A hypothetical protein (888 aa)	5.282	0.8032	0.00523	6	6	6	0	0	0	35	27	27
NCU09463T0	NCU09463T0	Neurospora crassa OR74A leucine-6 (1124 aa)	4.513	0.7885	0.069622	7	7	7	0	0	0	35	33	33
NCU02136T0	NCU02136T0	Neurospora crassa OR74A transaldolase (325 aa)	6.589	0.7874	0.01207	17	15	15	23	18	18	34	26	26
NCU05269T0	NCU05269T0	Neurospora crassa OR74A heat shock protein 88 (708 aa)	6.132	0.8315	0.014007	17	17	0	0	0	0	34	25	0
NCU05269T1	NCU05269T1	Neurospora crassa OR74A heat shock protein 88 (708 aa)	6.132	0.8315	0.014007	17	17	0	0	0	0	34	25	0
NCU02549T0	NCU02549T0	Neurospora crassa OR74A processing enhancing protein (477 aa)	7.353	0.7954	0.086762	4	4	4	0	0	0	33	25	25
NCU07807T0	NCU07807T0	Neurospora crassa OR74A fructose bisphosphate aldolase (363 aa)	5.911	0.8435	0.012259	12	9	0	8	8	0	33	20	0
NCU07807T1	NCU07807T1	Neurospora crassa OR74A fructose bisphosphate aldolase (363 aa)	5.911	0.8435	0.012259	12	9	0	8	8	0	33	20	0
NCU00018T0	NCU00018T0	Neurospora crassa OR74A cell division control protein Cdc48 (825 aa)	5.247	0.7787	0.015423	16	15	0	0	0	0	32	29	0
NCU00018T1	NCU00018T1	Neurospora crassa OR74A cell division control protein Cdc48 (825 aa)	5.247	0.7787	0.015423	16	15	0	0	0	0	32	29	0
NCU00489T0	NCU00489T0	Neurospora crassa OR74A cytoplasmic ribosomal protein-10 (263 aa)	5.39	0.8124	0.042803	9	8	8	23	18	18	32	22	22
NCU01439T0	NCU01439T0	Neurospora crassa OR74A D-3-phosphoglycerate dehydrogenase 1 (467 aa)	5.843	0.772	0.051278	14	13	13	1	1	1	32	23	23
NCU06843T0	NCU06843T0	Neurospora crassa OR74A 60S ribosomal protein L3 (393 aa)	5.528	0.8067	0.026907	8	8	8	0	0	0	32	22	22
NCU08535T0	NCU08535T0	Neurospora crassa OR74A acetyl-CoA carboxylase (2276 aa)	4.531	0.8043	0.034975	1	1	1	0	0	0	32	30	30
NCU00212T0	NCU00212T0	Neurospora crassa OR74A histone h4-2 (104 aa)	5.456	0.7568	0.012945	6	5	0	4	3	0	31	17	0
NCU01634T0	NCU01634T0	Neurospora crassa OR74A histone H4-1 (104 aa)	5.456	0.7568	0.012945	6	5	0	4	3	0	31	17	0
NCU03575T0	NCU03575T0	Neurospora crassa OR74A isoleucyl-tRNA synthetase (1080 aa)	5.305	0.7663	0.029947	3	3	3	0	0	0	31	28	28
NCU04173T0	NCU04173T0	Neurospora crassa OR74A actin (376 aa)	7.147	0.8123	0.044778	15	11	0	15	14	0	31	23	0
NCU04173T1	NCU04173T1	Neurospora crassa OR74A actin (376 aa)	7.147	0.8123	0.044778	15	11	0	15	14	0	31	23	0
NCU06666T0	NCU06666T0	Neurospora crassa OR74A inositol (538 aa)	5.126	0.7958	0.004123	12	12	12	0	0	0	31	25	25
NCU09285T0	NCU09285T0	Neurospora crassa OR74A menadione-induced gene-6 (347 aa)	6.421	0.7502	0.003593	17	15	15	17	14	14	31	23	23
NCU10051T0	NCU10051T0	Neurospora crassa OR74A flavohemoglobin (466 aa)	5.22	0.7535	0.027102	7	7	7	7	7	7	31	20	20
NCU02181T0	NCU02181T0	Neurospora crassa OR74A 40S ribosomal protein S4 (262 aa)	5.494	0.8123	0.015057	6	5	5	20	13	13	30	19	19
NCU02797T0	NCU02797T0	Neurospora crassa OR74A UTP-glucose-1-phosphate uridylyltransferase (522 aa)	5.623	0.7926	0.023684	17	14	14	0	0	0	30	24	24
NCU02806T0	NCU02806T0	Neurospora crassa OR74A Neurospora fourteen-three-three homolog-2 (263 aa)	4.799	0.7676	0.015845	7	7	7	23	18	18	30	19	18
NCU03702T0	NCU03702T0	Neurospora crassa OR74A rRNA 2'-O-methyltransferase fibrillarin (324 aa)	6.849	0.8275	0.054056	3	3	3	24	18	18	30	21	21
NCU05810T0	NCU05810T0	Neurospora crassa OR74A cross pathway control-2 (317 aa)	5.596	0.8215	0.037971	9	9	9	16	14	14	30	23	23
NCU01207T0	NCU01207T0	Neurospora crassa OR74A vacuolar membrane ATPase-1 (608 aa)	5.682	0.8164	0.013578	8	8	8	0	0	0	29	23	23
NCU01452T0	NCU01452T0	Neurospora crassa OR74A 40S ribosomal protein S1 (257 aa)	6.179	0.7607	0.05079	7	7	7	16	14	14	28	21	21
NCU02407T0	NCU02407T0	Neurospora crassa OR74A dihydrolipoyl dehydrogenase (505 aa)	6.289	0.7603	0.064676	9	8	8	0	0	0	28	23	23
NCU04385T0	NCU04385T0	Neurospora crassa OR74A leucine-2 (780 aa)	5.763	0.811	0.051129	6	6	6	0	0	0	28	22	22
NCU06783T0	NCU06783T0	Neurospora crassa OR74A ATP citrate lyase (488 aa)	5.711	0.816	0.050592	11	9	0	0	0	0	28	19	0
NCU06783T1	NCU06783T1	Neurospora crassa OR74A ATP citrate lyase (488 aa)	5.711	0.816	0.050592	11	9	0	0	0	0	28	19	0
NCU00194T0	NCU00194T0	Neurospora crassa OR74A ornithine transaminase (453 aa)	5.657	0.7803	0.006299	4	4	0	0	0	0	27	20	0
NCU00194T1	NCU00194T1	Neurospora crassa OR74A ornithine transaminase (453 aa)	5.657	0.7803	0.006299	4	4	0	0	0	0	27	20	0
NCU04304T0	NCU04304T0	Neurospora crassa OR74A porin (284 aa)	7.408	0.7935	0.053429	6	5	5	9	8	8	27	20	20
NCU05041T0	NCU05041T0	Neurospora crassa OR74A trehalose-phosphatase (1016 aa)	5.857	0.8404	0.005803	7	7	7	0	0	0	27	24	24
NCU08411T0	NCU08411T0	Neurospora crassa OR74A aspartate aminotransferase (429 aa)	6.677	0.7788	0.089745	6	5	0	2	2	0	27	23	3
NCU08888T0	NCU08888T0	Neurospora crassa OR74A phenylalanyl-tRNA synthetase subunit beta (609 aa)	4.642	0.7386	0.043733	7	7	7	0	0	0	27	20	20
NCU03010T0	NCU03010T0	Neurospora crassa OR74A lysine-3 (1175 aa)	5.45	0.818	0.119339	0	0	0	0	0	0	26	24	24
NCU03897T0	NCU03897T0	Neurospora crassa OR74A RNA binding effector protein Scp160 (1284 aa)	5.674	0.7571	0.013521	12	12	0	0	0	0	26	25	0
NCU03897T1	NCU03897T1	Neurospora crassa OR74A RNA binding effector protein Scp160 (1284 aa)	5.674	0.7571	0.013521	12	12	0	0	0	0	26	25	0
NCU04779T0	NCU04779T0	Neurospora crassa OR74A 60S ribosomal protein L8 (212 aa)	6.772	0.8027	0.038265	2	2	2	14	13	13	26	18	18
NCU06550T0	NCU06550T0	Neurospora crassa OR74A pyridoxine 1 (309 aa)	6.935	0.7905	0.005091	10	8	8	23	19	19	26	20	20
NCU07659T0	NCU07659T0	Neurospora crassa OR74A acetate-4 (459 aa)	5.984	0.8196	0.030794	7	7	7	0	0	0	26	18	18
NCU07930T0	NCU07930T0	Neurospora crassa OR74A cysteine-18 (450 aa)	7.705	0.8141	0.02742	15	14	0	0	0	0	26	23	0
NCU07930T1	NCU07930T1	Neurospora crassa OR74A cysteine-18 (450 aa)	7.705	0.8141	0.02742	15	14	0	0	0	0	26	23	0
NCU08389T0	NCU08389T0	Neurospora crassa OR74A 60S ribosomal protein L20 (175 aa)	4.86	0.819	0.041744	3	3	1	17	12	3	26	17	3
NCU09477T0	NCU09477T0	Neurospora crassa OR74A ADP, ATP carrier protein (314 aa)	3.87	0.7483	0.074691	10	10	2	19	17	5	26	20	4
NCU01985T0	NCU01985T0	Neurospora crassa OR74A cysteine-11 (574 aa)	5.242	0.8262	0.009579	10	10	10	0	0	0	25	19	19
NCU03651T0	NCU03651T0	Neurospora crassa OR74A NADP-dependent malic enzyme (815 aa)	6.034	0.8337	0.118426	5	5	0	0	0	0	25	18	0
NCU03651T1	NCU03651T1	Neurospora crassa OR74A NADP-dependent malic enzyme (815 aa)	6.034	0.8337	0.118426	5	5	0	0	0	0	25	18	0
NCU04899T0	NCU04899T0	Neurospora crassa OR74A tricarboxylic acid-15 (337 aa)	5.263	0.7643	0.024368	8	7	6	16	14	13	25	20	19
NCU06482T0	NCU06482T0	Neurospora crassa OR74A acetate-2 (418 aa)	5.898	0.7918	0.022136	4	4	4	0	0	0	25	20	20
NCU07982T0	NCU07982T0	Neurospora crassa OR74A acetolactate synthase (690 aa)	6.278	0.7573	0.019359	0	0	0	0	0	0	25	19	0
NCU07982T1	NCU07982T1	Neurospora crassa OR74A acetolactate synthase (690 aa)	6.278	0.7573	0.019359	0	0	0	0	0	0	25	19	0
NCU01589T0	NCU01589T0	Neurospora crassa OR74A heat shock protein 60 (575 aa)	4.525	0.8333	0.006689	7	7	7	0	0	0	24	23	23
NCU02639T0	NCU02639T0	Neurospora crassa OR74A arginine-1 (418 aa)	5.309	0.7745	0.014857	5	5	1	0	0	0	24	18	2
NCU03826T0	NCU03826T0	Neurospora crassa OR74A elongation factor 1-gamma (409 aa)	5.823	0.8358	0.025329	10	10	10	1	1	1	24	18	18
NCU04002T0	NCU04002T0	Neurospora crassa OR74A SWR1-complex protein 4 (734 aa)	5.865	0.8307	0.198566	0	0	0	0	0	0	24	22	22
NCU05238T0	NCU05238T0	Neurospora crassa OR74A cysteine-4 (1539 aa)	4.417	0.7932	0.010489	8	8	8	0	0	0	24	21	21
NCU05513T0	NCU05513T0	Neurospora crassa OR74A hypothetical protein (619 aa)	5.5	0.7624	0.035084	4	4	4	4	4	4	24	19	19
NCU07366T0	NCU07366T0	Neurospora crassa OR74A glucosamine-fructose-6-phosphate aminotransferase (701 aa)	4.681	0.7899	0.024972	5	5	5	0	0	0	24	23	23
NCU09228T0	NCU09228T0	Neurospora crassa OR74A aminopeptidase 2 (972 aa)	4.486	0.8158	0.020803	13	13	13	0	0	0	24	21	21
NCU09468T0	NCU09468T0	Neurospora crassa OR74A tubulin alpha-2 (450 aa)	6.706	0.7746	0.179094	4	4	4	0	0	0	24	20	16
NCU01369T0	NCU01369T0	Neurospora crassa OR74A ATP-dependent RNA helicase ded-1 (689 aa)	6.008	0.7756	0.017082	7	7	7	0	0	0	23	19	19
NCU01692T0	NCU01692T0	Neurospora crassa OR74A citrate synthase (470 aa)	6.243	0.7864	0.040973	11	9	8	0	0	0	23	20	19
NCU02510T0	NCU02510T0	Neurospora crassa OR74A clathrin heavy chain (1679 aa)	4.825	0.7708	0.163065	6	6	6	0	0	0	23	22	22
NCU02555T0	NCU02555T0	Neurospora crassa OR74A actin-related protein-4 (470 aa)	4.432	0.8101	0.017137	20	19	19	1	1	1	23	21	21
NCU03139T0	NCU03139T0	Neurospora crassa OR74A histidine-3 (871 aa)	4.251	0.7947	0.047917	9	9	9	0	0	0	23	20	20
NCU04799T0	NCU04799T0	Neurospora crassa OR74A polyadenylate-binding protein (765 aa)	5.724	0.7851	0.1167	12	12	12	0	0	0	23	19	19
NCU05095T0	NCU05095T0	Neurospora crassa OR74A phenylalanyl-tRNA synthetase subunit alpha (518 aa)	4.93	0.7768	0.03897	5	5	5	0	0	0	23	20	20
NCU08411T1	NCU08411T1	Neurospora crassa OR74A aspartate aminotransferase (338 aa)	6.677	0.7788	0.089745	6	5	0	2	2	0	23	20	0
NCU00294T0	NCU00294T0	Neurospora crassa OR74A 60S ribosomal protein L10a (218 aa)	5.914	0.7631	0.045751	7	6	6	0	0	0	22	14	14
NCU00775T0	NCU00775T0	Neurospora crassa OR74A tricarboxylic acid-6 (386 aa)	4.699	0.7566	0.026403	1	1	1	8	8	8	22	16	16
NCU02325T0	NCU02325T0	Neurospora crassa OR74A guanine-3 (544 aa)	6.464	0.801	0.054	1	1	1	0	0	0	22	19	19
NCU02566T0	NCU02566T0	Neurospora crassa OR74A alanyl-tRNA synthetase (1106 aa)	4.252	0.7691	0.035583	1	1	1	0	0	0	22	21	21
NCU02695T0	NCU02695T0	Neurospora crassa OR74A hypothetical protein (325 aa)	5.957	0.7897	0.017591	9	9	9	46	22	22	22	16	16
NCU03875T0	NCU03875T0	Neurospora crassa OR74A chromatin remodelling factor 4-1 (1127 aa)	5.63	0.7835	0.054051	9	9	8	0	0	0	22	20	19
NCU07408T1	NCU07408T1	Neurospora crassa OR74A phosphoprotein P0 (314 aa)	5.391	0.7949	0.009881	10	10	0	11	11	0	22	16	0
NCU08502T0	NCU08502T0	Neurospora crassa OR74A 40S ribosomal protein S6 (240 aa)	4.851	0.8034	0.045825	4	4	1	13	9	2	22	15	4
NCU09477T1	NCU09477T1	Neurospora crassa OR74A ADP, ATP carrier protein (221 aa)	3.87	0.7483	0.135517	8	8	0	14	12	0	22	16	0
NCU00040T0	NCU00040T0	Neurospora crassa OR74A eukaryotic translation initiation factor 3 110 kDa subunit (1060 aa)	4.787	0.7857	0.053905	9	9	9	0	0	0	21	19	19
NCU02624T0	NCU02624T0	Neurospora crassa OR74A cytochrome P450 51 (532 aa)	4.659	0.7822	0.112425	0	0	0	0	0	0	21	19	19
NCU02639T1	NCU02639T1	Neurospora crassa OR74A arginine-1 (334 aa)	5.309	0.7745	0.110523	4	4	0	0	0	0	21	16	0
NCU02744T0	NCU02744T0	Neurospora crassa OR74A 60S ribosomal protein L9 (194 aa)	6.394	0.772	0.055389	4	4	4	4	4	4	21	16	16
NCU03194T0	NCU03194T0	Neurospora crassa OR74A phosphoribosylaminoimidazole carboxylase (634 aa)	5.189	0.8248	0.020496	1	1	1	0	0	0	21	20	20
NCU04331T0	NCU04331T0	Neurospora crassa OR74A cytoplasmic ribosomal protein-4 (302 aa)	7.627	0.8443	0.054845	1	1	1	9	6	6	21	17	17
NCU04579T0	NCU04579T0	Neurospora crassa OR74A dihydroxy-acid dehydratase (597 aa)	4.914	0.7746	0.047028	3	3	3	0	0	0	21	20	20
NCU05429T0	NCU05429T0	Neurospora crassa OR74A 1,4-alpha-glucan branching enzyme (706 aa)	5.23	0.7727	0.030765	12	11	0	0	0	0	21	20	0
NCU05429T1	NCU05429T1	Neurospora crassa OR74A 1,4-alpha-glucan branching enzyme (706 aa)	5.23	0.7727	0.030765	12	11	0	0	0	0	21	20	0
NCU05526T0	NCU05526T0	Neurospora crassa OR74A lysine-5 (426 aa)	4.488	0.821	0.114998	8	8	0	2	2	0	21	17	0
NCU05526T1	NCU05526T1	Neurospora crassa OR74A lysine-5 (426 aa)	4.488	0.821	0.114998	8	8	0	2	2	0	21	17	0
NCU06047T0	NCU06047T0	Neurospora crassa OR74A 40S ribosomal protein S2 (266 aa)	5.609	0.8205	0.026011	0	0	0	12	8	8	21	14	14
NCU06488T0	NCU06488T0	Neurospora crassa OR74A chromatin remodeling factor 3-1 (1483 aa)	5.143	0.8366	0.005108	65	55	54	0	0	0	21	20	19
NCU07408T0	NCU07408T0	Neurospora crassa OR74A phosphoprotein P0 (314 aa)	5.391	0.7949	0.009881	9	9	0	10	10	0	21	15	0
NCU07830T0	NCU07830T0	Neurospora crassa OR74A cytoplasmic ribosomal protein-2 (151 aa)	5.912	0.7842	0.03528	4	4	4	0	0	0	21	14	14
NCU08389T1	NCU08389T1	Neurospora crassa OR74A 60S ribosomal protein L20 (149 aa)	4.86	0.819	0.041744	2	2	0	11	9	0	21	14	0
NCU08791T0	NCU08791T0	Neurospora crassa OR74A catalase-1 (766 aa)	6.201	0.747	0.006269	7	7	7	0	0	0	21	15	15
NCU09132T0	NCU09132T0	Neurospora crassa OR74A tubulin alpha-1 (455 aa)	4.854	0.8363	0.179094	2	2	2	0	0	0	21	19	15
NCU00935T0	NCU00935T0	Neurospora crassa OR74A hypothetical protein (582 aa)	6.385	0.8007	0.000934	5	4	4	0	0	0	20	13	13
NCU01221T1	NCU01221T1	Neurospora crassa OR74A 60S ribosomal protein L16 (203 aa)	5.402	0.8216	0.038321	2	2	0	1	1	0	20	16	1
NCU01827T0	NCU01827T0	Neurospora crassa OR74A 60S ribosomal protein L27 (136 aa)	5.35	0.8084	0.115534	7	6	6	0	0	0	20	12	12
NCU01949T0	NCU01949T0	Neurospora crassa OR74A unknown-16 (191 aa)	3.675	0.7657	0.048325	4	4	4	12	12	12	20	15	15
NCU01992T0	NCU01992T0	Neurospora crassa OR74A coatomer subunit gamma (917 aa)	4.199	0.7595	0.012467	5	5	5	0	0	0	20	19	19
NCU02657T0	NCU02657T0	Neurospora crassa OR74A ethionine resistant-1 (396 aa)	6.742	0.7959	0.044036	4	3	0	1	1	0	20	15	0
NCU02657T1	NCU02657T1	Neurospora crassa OR74A ethionine resistant-1 (396 aa)	6.742	0.7959	0.044036	4	3	0	1	1	0	20	15	0
NCU03126T0	NCU03126T0	Neurospora crassa OR74A hypothetical protein (315 aa)	6.918	0.7859	0.100545	11	9	9	9	7	7	20	14	14
NCU04245T0	NCU04245T0	Neurospora crassa OR74A translocase of outer mitochondrial membrane 70 (625 aa)	7.127	0.7765	0.050581	2	2	2	0	0	0	20	18	18
NCU05554T0	NCU05554T0	Neurospora crassa OR74A unknown-25 (215 aa)	4.792	0.6951	0.017791	6	6	6	6	6	6	20	13	13
NCU05974T0	NCU05974T0	Neurospora crassa OR74A cell wall glucanosyltransferase Mwg1 (365 aa)	4.741	0.7783	0.011175	2	2	2	14	14	14	20	18	18
NCU06484T0	NCU06484T0	Neurospora crassa OR74A hypothetical protein (1956 aa)	3.29	0.7804	0.033724	0	0	0	0	0	0	20	19	19
NCU06687T0	NCU06687T0	Neurospora crassa OR74A glycogen synthase-1 (707 aa)	5.903	0.7844	0.006789	4	4	0	0	0	0	20	18	0
NCU06687T1	NCU06687T1	Neurospora crassa OR74A glycogen synthase-1 (707 aa)	5.903	0.7844	0.006789	4	4	0	0	0	0	20	18	0
NCU06687T2	NCU06687T2	Neurospora crassa OR74A glycogen synthase-1 (707 aa)	5.903	0.7844	0.006789	4	4	0	0	0	0	20	18	0
NCU06687T3	NCU06687T3	Neurospora crassa OR74A glycogen synthase-1 (707 aa)	5.903	0.7844	0.006789	4	4	0	0	0	0	20	18	0
NCU07831T0	NCU07831T0	Neurospora crassa OR74A eukaryotic translation initiation factor 3 (873 aa)	4.143	0.7595	0.123185	8	8	8	0	0	0	20	20	20
NCU08297T0	NCU08297T0	Neurospora crassa OR74A cell division control protein 3 (459 aa)	5.261	0.8139	0.10828	4	4	0	0	0	0	20	16	1
NCU09111T0	NCU09111T0	Neurospora crassa OR74A glucose-6-phosphate 1-dehydrogenase (507 aa)	5.119	0.7858	0.010826	5	5	5	0	0	0	20	18	18
NCU09223T0	NCU09223T0	Neurospora crassa OR74A protein disulfide-isomerase (506 aa)	4.55	0.7913	0.002457	13	11	11	0	0	0	20	19	19
NCU10058T0	NCU10058T0	Neurospora crassa OR74A phosphoglucomutase 2 (555 aa)	5.602	0.8027	0.089863	9	9	9	0	0	0	20	18	18
NCU00355T0	NCU00355T0	Neurospora crassa OR74A catalase-3 (720 aa)	4.515	0.7635	0.005323	12	11	11	0	0	0	19	15	15
NCU00413T0	NCU00413T0	Neurospora crassa OR74A 60S ribosomal protein L2 (255 aa)	5.642	0.8008	0.021305	1	1	1	11	8	8	19	13	13
NCU01221T0	NCU01221T0	Neurospora crassa OR74A 60S ribosomal protein L16 (232 aa)	5.402	0.8216	0.038321	2	2	0	1	1	0	19	15	0
NCU01666T0	NCU01666T0	Neurospora crassa OR74A isoleucine-valine-4 (331 aa)	5.36	0.767	0.006427	1	1	1	8	7	7	19	15	15
NCU01765T0	NCU01765T0	Neurospora crassa OR74A NADH:ubiquinone oxidoreductase 78 (745 aa)	5.253	0.7921	0.159721	7	7	7	0	0	0	19	19	19
NCU02571T0	NCU02571T0	Neurospora crassa OR74A acetyl-CoA acetyltransferase (400 aa)	5.238	0.8153	0.073459	9	9	9	0	0	0	19	15	15
NCU02954T0	NCU02954T0	Neurospora crassa OR74A lysine-7 (403 aa)	4.139	0.7868	0.003972	1	1	1	10	10	10	19	16	16
NCU03125T0	NCU03125T0	Neurospora crassa OR74A NIMA-interacting protein TinC (796 aa)	4.77	0.7678	0.168088	1	1	1	0	0	0	19	17	17
NCU03572T0	NCU03572T0	Neurospora crassa OR74A SWI-SNF complex subunit (571 aa)	7.115	0.8627	0.032441	37	28	28	0	0	0	19	17	17
NCU03857T0	NCU03857T0	Neurospora crassa OR74A tricarboxylic acid-5 (463 aa)	6.435	0.8486	0.054508	3	3	0	0	0	0	19	18	0
NCU03857T1	NCU03857T1	Neurospora crassa OR74A tricarboxylic acid-5 (463 aa)	6.435	0.8486	0.054508	3	3	0	0	0	0	19	18	0
NCU03857T2	NCU03857T2	Neurospora crassa OR74A tricarboxylic acid-5 (463 aa)	6.435	0.8486	0.054508	3	3	0	0	0	0	19	18	0
NCU03877T0	NCU03877T0	Neurospora crassa OR74A C-1-tetrahydrofolate synthase (1134 aa)	7.686	0.794	0.126001	6	6	0	0	0	0	19	18	0
NCU03877T1	NCU03877T1	Neurospora crassa OR74A C-1-tetrahydrofolate synthase (935 aa)	7.686	0.794	0.126001	6	6	0	0	0	0	19	18	0
NCU03922T0	NCU03922T0	Neurospora crassa OR74A hydroxymethylglutaryl-CoA synthase (455 aa)	5.106	0.7748	0.002828	4	4	4	0	0	0	19	17	17
NCU06854T0	NCU06854T0	Neurospora crassa OR74A RuvB-like helicase 2 (482 aa)	4.018	0.7595	0.121208	6	6	6	0	0	0	19	18	18
NCU08162T0	NCU08162T0	Neurospora crassa OR74A arginine-10 (467 aa)	4.923	0.7526	0.077725	2	2	2	0	0	0	19	18	18
NCU08297T1	NCU08297T1	Neurospora crassa OR74A cell division control protein 3 (419 aa)	5.261	0.7808	0.10828	4	4	0	0	0	0	19	15	0
NCU00133T0	NCU00133T0	Neurospora crassa OR74A FACT complex subunit pob-3 (566 aa)	6.564	0.7754	0.020579	0	0	0	2	2	2	18	17	17
NCU00405T0	NCU00405T0	Neurospora crassa OR74A glycyl-tRNA synthetase 1 (733 aa)	4.434	0.7866	0.216935	4	4	4	0	0	0	18	14	14
NCU01197T0	NCU01197T0	Neurospora crassa OR74A gulliver-1 (1366 aa)	5.6	0.7735	0.016809	3	3	3	0	0	0	18	18	18
NCU02044T0	NCU02044T0	Neurospora crassa OR74A GTP-binding protein (396 aa)	4.61	0.7449	0.111679	2	2	2	0	0	0	18	14	14
NCU02139T0	NCU02139T0	Neurospora crassa OR74A annexin ANXC4 (771 aa)	5.149	0.7989	0.051474	0	0	0	0	0	0	18	15	15
NCU03102T0	NCU03102T0	Neurospora crassa OR74A 40S ribosomal protein S11 (162 aa)	5.079	0.7922	0.031936	1	1	1	15	10	10	18	11	11
NCU03737T0	NCU03737T0	Neurospora crassa OR74A elongation factor Tu (438 aa)	4.936	0.8129	0.037912	3	3	3	0	0	0	18	15	15
NCU04720T0	NCU04720T0	Neurospora crassa OR74A nitrate nonutilizer-6 (1177 aa)	4.305	0.7752	0.158502	0	0	0	0	0	0	18	17	17
NCU05288T0	NCU05288T0	Neurospora crassa OR74A rab GDP-dissociation inhibitor (466 aa)	3.864	0.7738	0.222357	6	6	6	0	0	0	18	14	14
NCU05488T0	NCU05488T0	Neurospora crassa OR74A RNA-binding protein Vip1 (284 aa)	5.906	0.7969	0.056351	8	8	8	9	9	9	18	14	14
NCU07829T0	NCU07829T0	Neurospora crassa OR74A 60S ribosomal protein L7 (249 aa)	4.92	0.8079	0.029716	7	7	7	11	10	10	18	13	13
NCU08471T0	NCU08471T0	Neurospora crassa OR74A tricarboxylic acid-9 (448 aa)	4.735	0.7501	0.027753	4	4	4	0	0	0	18	16	16
NCU00177T0	NCU00177T0	Neurospora crassa OR74A phosphoribosylformylglycinamidine cyclo-ligase (790 aa)	4.936	0.7705	0.093532	5	5	5	0	0	0	17	15	15
NCU01429T0	NCU01429T0	Neurospora crassa OR74A serine-7 (430 aa)	6.872	0.791	0.042349	1	1	1	0	0	0	17	13	13
NCU01438T0	NCU01438T0	Neurospora crassa OR74A nucleosome assembly factor-1 (408 aa)	4.159	0.7335	0.19759	2	2	2	0	0	0	17	14	14
NCU02134T0	NCU02134T0	Neurospora crassa OR74A transcription factor (881 aa)	4.951	0.7421	0.0008	10	10	10	0	0	0	17	14	14
NCU02437T0	NCU02437T0	Neurospora crassa OR74A histone H2A (135 aa)	7.814	0.8377	0.132412	2	2	1	2	2	1	17	6	5
NCU03118T0	NCU03118T0	Neurospora crassa OR74A hypothetical protein (373 aa)	4.124	0.7501	0.061335	4	4	4	1	1	1	17	13	13
NCU03124T0	NCU03124T0	Neurospora crassa OR74A casein kinase II subunit alpha (337 aa)	5.259	0.7777	0.086053	1	1	1	7	7	7	17	15	15
NCU03297T0	NCU03297T0	Neurospora crassa OR74A cytochrome c peroxidase (359 aa)	5.991	0.8558	0.043702	2	2	0	8	7	0	17	14	0
NCU03297T1	NCU03297T1	Neurospora crassa OR74A cytochrome c peroxidase (359 aa)	5.991	0.8558	0.043702	2	2	0	8	7	0	17	14	0
NCU03297T2	NCU03297T2	Neurospora crassa OR74A cytochrome c peroxidase (359 aa)	5.991	0.8558	0.043702	2	2	0	8	7	0	17	14	0
NCU05390T0	NCU05390T0	Neurospora crassa OR74A mitochondrial phosphate carrier protein (320 aa)	4.8	0.8098	0.123391	8	8	7	22	17	16	17	14	13
NCU05804T0	NCU05804T0	Neurospora crassa OR74A 60S ribosomal protein L19 (193 aa)	5.037	0.755	0.0396	2	2	2	2	2	2	17	11	11
NCU05899T0	NCU05899T0	Neurospora crassa OR74A flotillin domain-containing protein (526 aa)	4.557	0.7774	0.232234	1	1	1	0	0	0	17	15	15
NCU07735T0	NCU07735T0	Neurospora crassa OR74A Grp1p (355 aa)	5.858	0.7854	0.09308	1	1	1	0	0	0	17	13	13
NCU08195T0	NCU08195T0	Neurospora crassa OR74A arginyl-tRNA synthetase (735 aa)	5.575	0.7793	0.071943	2	2	2	0	0	0	17	17	17
NCU08502T1	NCU08502T1	Neurospora crassa OR74A 40S ribosomal protein S6 (209 aa)	4.851	0.8034	0.045825	3	3	0	10	7	0	17	11	0
NCU08502T2	NCU08502T2	Neurospora crassa OR74A 40S ribosomal protein S6 (209 aa)	4.851	0.8034	0.045825	3	3	0	10	7	0	17	11	0
NCU08936T0	NCU08936T0	Neurospora crassa OR74A clock-controlled gene-15 (412 aa)	5.306	0.8186	0.097046	6	6	0	0	0	0	17	13	0
NCU08936T1	NCU08936T1	Neurospora crassa OR74A clock-controlled gene-15 (412 aa)	5.306	0.8186	0.097046	6	6	0	0	0	0	17	13	0
NCU09475T0	NCU09475T0	Neurospora crassa OR74A 40s ribosomal protein s5 (214 aa)	4.705	0.7616	0.02497	8	6	6	7	6	6	17	13	13
NCU10066T0	NCU10066T0	Neurospora crassa OR74A coatomer alpha subunit (1224 aa)	5.186	0.7754	0.042871	3	3	3	0	0	0	17	17	17
NCU00567T0	NCU00567T0	Neurospora crassa OR74A arginine-6 (872 aa)	4.926	0.7974	0.095039	0	0	0	1	1	0	16	15	0
NCU00567T1	NCU00567T1	Neurospora crassa OR74A arginine-6 (872 aa)	4.926	0.7974	0.095039	0	0	0	1	1	0	16	15	0
NCU00951T0	NCU00951T0	Neurospora crassa OR74A inorganic pyrophosphatase (514 aa)	4.677	0.7723	0.020633	6	5	5	8	8	8	16	12	12
NCU02010T0	NCU02010T0	Neurospora crassa OR74A leucine-4 (626 aa)	5.496	0.7722	0.271483	2	2	2	0	0	0	16	13	13
NCU02208T0	NCU02208T0	Neurospora crassa OR74A unknown-10 (748 aa)	5.632	0.7682	0.08249	7	7	7	0	0	0	16	16	16
NCU03101T0	NCU03101T0	Neurospora crassa OR74A hypothetical protein (717 aa)	6.184	0.7787	0.024802	39	29	29	0	0	0	16	13	13
NCU03559T0	NCU03559T0	Neurospora crassa OR74A ubiquinol-cytochrome c reductase complex core protein 2 precursor (455 aa)	4.67	0.7983	0.234323	5	5	5	0	0	0	16	12	12
NCU04020T0	NCU04020T0	Neurospora crassa OR74A lysyl-tRNA synthetase (619 aa)	5.595	0.7792	0.107096	1	1	1	0	0	0	16	14	14
NCU07153T0	NCU07153T0	Neurospora crassa OR74A glutamate carboxypeptidase (534 aa)	4.605	0.773	0.021709	3	3	3	0	0	0	16	14	14
NCU07451T0	NCU07451T0	Neurospora crassa OR74A methionyl-tRNA synthetase (664 aa)	5.477	0.7776	0.006606	1	1	1	0	0	0	16	14	14
NCU09040T0	NCU09040T0	Neurospora crassa OR74A menadione-induced gene-4 (363 aa)	4.59	0.7686	0.022123	0	0	0	2	1	1	16	12	12
NCU00634T0	NCU00634T0	Neurospora crassa OR74A ribosomal protein L14 (143 aa)	5.578	0.7436	0.003452	4	4	4	0	0	0	15	11	11
NCU00743T0	NCU00743T0	Neurospora crassa OR74A glycogen debranching enzyme (1567 aa)	4.989	0.7905	0.010342	5	5	5	0	0	0	15	14	14
NCU00915T0	NCU00915T0	Neurospora crassa OR74A aspartyl-tRNA synthetase (595 aa)	5.08	0.7371	0.025506	5	5	5	0	0	0	15	14	14
NCU02810T0	NCU02810T0	Neurospora crassa OR74A eukaryotic translation initiation factor 2 gamma subunit (512 aa)	7.154	0.8254	0.087093	5	5	5	0	0	0	15	15	15
NCU03117T0	NCU03117T0	Neurospora crassa OR74A inosine-5'-monophosphate dehydrogenase IMD2 (537 aa)	5.5	0.8289	0.348759	2	2	2	0	0	0	15	13	13
NCU03241T0	NCU03241T0	Neurospora crassa OR74A FK506-resistant-4 (468 aa)	5.558	0.7781	0.018395	4	3	3	0	0	0	15	13	13
NCU03493T0	NCU03493T0	Neurospora crassa OR74A heterokaryon incompatibility- c (967 aa)	4.295	0.8256	0.201329	0	0	0	0	0	0	15	14	14
NCU03565T0	NCU03565T0	Neurospora crassa OR74A ribosomal protein L26 (137 aa)	5.412	0.7489	0.002206	4	3	3	0	0	0	15	9	9
NCU03795T0	NCU03795T0	Neurospora crassa OR74A cell division control protein 12 (386 aa)	4.223	0.7643	0.008996	3	3	2	0	0	0	15	12	11
NCU03834T0	NCU03834T0	Neurospora crassa OR74A histone acetyltransferase complex component Epl1 (590 aa)	4.378	0.7025	0.029475	0	0	0	0	0	0	15	12	12
NCU03988T0	NCU03988T0	Neurospora crassa OR74A 60S ribosomal protein L18 (184 aa)	7.563	0.7818	0.043501	0	0	0	6	5	5	15	9	9
NCU04380T0	NCU04380T0	Neurospora crassa OR74A acyl-CoA synthetase (707 aa)	5.988	0.7836	0.052475	2	2	2	0	0	0	15	13	13
NCU04600T0	NCU04600T0	Neurospora crassa OR74A protein phosphatase 2C isoform gamma (440 aa)	5.549	0.7569	0.00986	2	2	0	0	0	0	15	13	1
NCU06035T0	NCU06035T0	Neurospora crassa OR74A elongation factor 1-beta (232 aa)	4.927	0.8093	0.03613	2	2	2	6	4	4	15	11	11
NCU06272T0	NCU06272T0	Neurospora crassa OR74A rRNA biogenesis protein RRP5 (1799 aa)	4.867	0.8145	0.039515	1	1	1	0	0	0	15	15	15
NCU06457T0	NCU06457T0	Neurospora crassa OR74A asparaginyl-tRNA synthetase (581 aa)	4.195	0.7476	0.071025	1	1	1	0	0	0	15	13	13
NCU06515T0	NCU06515T0	Neurospora crassa OR74A hypothetical protein (580 aa)	4.54	0.7474	0.091582	0	0	0	0	0	0	15	11	11
NCU07014T0	NCU07014T0	Neurospora crassa OR74A cytoplasmic ribosomal protein-3 (147 aa)	6.876	0.7259	0.035964	2	2	2	0	0	0	15	9	9
NCU07117T1	NCU07117T1	Neurospora crassa OR74A ornithine-N5-oxygenase (527 aa)	4.533	0.7863	0.006033	3	3	0	0	0	0	15	13	0
NCU07550T0	NCU07550T0	Neurospora crassa OR74A triosephosphate isomerase (249 aa)	6.464	0.7377	0.01248	9	7	7	2	2	2	15	11	11
NCU07697T0	NCU07697T0	Neurospora crassa OR74A tricarboxylic acid-4 (380 aa)	4.876	0.805	0.061006	2	2	2	10	10	10	15	13	13
NCU08334T0	NCU08334T0	Neurospora crassa OR74A hypothetical protein (1056 aa)	4.566	0.7565	0.086487	0	0	0	0	0	0	15	13	13
NCU08409T0	NCU08409T0	Neurospora crassa OR74A tryptophan-3 (709 aa)	4.204	0.7792	0.018967	3	3	3	0	0	0	15	14	14
NCU08685T0	NCU08685T0	Neurospora crassa OR74A phosphoribosylformylglycinamidine synthase (1358 aa)	5.28	0.743	0.680782	0	0	0	0	0	0	15	14	14
NCU08964T0	NCU08964T0	Neurospora crassa OR74A 60S ribosomal protein L10 (222 aa)	4.126	0.7717	0.082083	2	2	2	0	0	0	15	11	11
NCU09816T0	NCU09816T0	Neurospora crassa OR74A cytochrome-26 (322 aa)	4.562	0.7999	0.039797	2	2	2	4	4	4	15	10	10
NCU09873T0	NCU09873T0	Neurospora crassa OR74A acetate utilization-6 (606 aa)	4.187	0.7656	0.115195	6	6	6	0	0	0	15	14	14
NCU01550T0	NCU01550T0	Neurospora crassa OR74A adenylate kinase cytosolic (279 aa)	3.549	0.7789	0.065482	1	1	1	12	12	12	14	12	12
NCU01953T0	NCU01953T0	Neurospora crassa OR74A encodes anonymous transcript-3 (1989 aa)	6.11	0.841	0.102817	71	58	58	0	0	0	14	14	14
NCU02438T0	NCU02438T0	Neurospora crassa OR74A dihydrolipoamide succinyltransferase (424 aa)	4.019	0.7761	0.114245	4	4	4	0	0	0	14	11	11
NCU02464T0	NCU02464T0	Neurospora crassa OR74A neuronal-specific septin-3 (391 aa)	4.599	0.7278	0.259382	2	2	2	0	0	0	14	13	13
NCU02542T0	NCU02542T0	Neurospora crassa OR74A embden-meyerhof pathway-1 (502 aa)	5.225	0.7877	0.05594	2	2	0	0	0	0	14	12	1
NCU02707T0	NCU02707T0	Neurospora crassa OR74A 60S ribosomal protein L6 (203 aa)	4.324	0.7488	0.032624	4	4	4	0	0	0	14	12	12
NCU03300T0	NCU03300T0	Neurospora crassa OR74A Neurospora fourteen-three-three homolog-1 (225 aa)	6.5	0.7863	0.008183	2	2	0	9	6	0	14	9	0
NCU03300T1	NCU03300T1	Neurospora crassa OR74A Neurospora fourteen-three-three homolog-1 (225 aa)	6.5	0.7863	0.008183	2	2	0	9	6	0	14	9	0
NCU03482T0	NCU03482T0	Neurospora crassa OR74A RuvB-like helicase 1 (459 aa)	3.737	0.7822	0.115705	4	4	4	0	0	0	14	12	12
NCU04600T1	NCU04600T1	Neurospora crassa OR74A protein phosphatase 2C isoform gamma (332 aa)	5.549	0.7569	0.00986	2	2	0	0	0	0	14	12	0
NCU04924T0	NCU04924T0	Neurospora crassa OR74A hypothetical protein similar to phosphatidyl synthase (527 aa)	5.461	0.7914	0.207459	0	0	0	0	0	0	14	13	0
NCU04924T1	NCU04924T1	Neurospora crassa OR74A hypothetical protein similar to phosphatidyl synthase (502 aa)	5.461	0.7914	0.207459	0	0	0	0	0	0	14	13	0
NCU05526T2	NCU05526T2	Neurospora crassa OR74A lysine-5 (314 aa)	4.488	0.7471	0.158361	6	6	0	2	2	0	14	12	0
NCU06661T0	NCU06661T0	Neurospora crassa OR74A 60S ribosomal protein L22 (127 aa)	5.891	0.7875	0.137191	2	2	2	0	0	0	14	10	10
NCU06724T0	NCU06724T0	Neurospora crassa OR74A glutamine-1 (363 aa)	5.943	0.807	0.084536	1	1	0	4	4	3	14	10	9
NCU06787T0	NCU06787T0	Neurospora crassa OR74A hypothetical protein (367 aa)	6.423	0.842	0.113283	0	0	0	17	8	8	14	9	9
NCU07117T0	NCU07117T0	Neurospora crassa OR74A ornithine-N5-oxygenase (527 aa)	4.533	0.7863	0.006033	3	3	0	0	0	0	14	12	0
NCU07319T0	NCU07319T0	Neurospora crassa OR74A coatomer beta' subunit (859 aa)	5.057	0.7472	0.148145	5	5	5	0	0	0	14	13	13
NCU08500T0	NCU08500T0	Neurospora crassa OR74A 40S ribosomal protein S8 (203 aa)	4.739	0.841	0.206285	4	4	0	2	2	0	14	10	0
NCU08500T1	NCU08500T1	Neurospora crassa OR74A 40S ribosomal protein S8 (203 aa)	4.739	0.841	0.206285	4	4	0	2	2	0	14	10	0
NCU08515T0	NCU08515T0	Neurospora crassa OR74A vacuolar membrane ATPase-2 (514 aa)	5.506	0.7485	0.069123	4	4	4	0	0	0	14	11	11
NCU00258T0	NCU00258T0	Neurospora crassa OR74A cytoplasmic ribosomal protein-15 (203 aa)	4.742	0.764	0.058554	1	1	1	5	5	5	13	8	8
NCU00422T0	NCU00422T0	Neurospora crassa OR74A curved DNA-binding protein (411 aa)	5.32	0.7834	0.086963	5	5	0	0	0	0	13	10	0
NCU00422T1	NCU00422T1	Neurospora crassa OR74A curved DNA-binding protein (411 aa)	5.32	0.7834	0.086963	5	5	0	0	0	0	13	10	0
NCU00475T0	NCU00475T0	Neurospora crassa OR74A 40S ribosomal protein S18 (157 aa)	5.115	0.7221	0.310586	4	4	4	0	0	0	13	11	11
NCU00554T0	NCU00554T0	Neurospora crassa OR74A homoserine-1 (363 aa)	4.471	0.775	0.166709	0	0	0	0	0	0	13	10	10
NCU01443T0	NCU01443T0	Neurospora crassa OR74A seryl-tRNA synthetase (466 aa)	4.431	0.763	0.083473	2	2	2	0	0	0	13	11	11
NCU01824T0	NCU01824T0	Neurospora crassa OR74A UDP-galactopyranose mutase (518 aa)	5.197	0.7235	0.200352	4	4	4	0	0	0	13	11	11
NCU01965T0	NCU01965T0	Neurospora crassa OR74A cytochrome-20 (1094 aa)	4.244	0.7576	0.04404	5	5	5	0	0	0	13	13	13
NCU02435T0	NCU02435T0	Neurospora crassa OR74A histone H2B (138 aa)	4.365	0.7661	0.028097	6	3	3	5	3	3	13	9	9
NCU02542T1	NCU02542T1	Neurospora crassa OR74A embden-meyerhof pathway-1 (490 aa)	5.225	0.7877	0.05594	2	2	0	0	0	0	13	11	0
NCU03038T0	NCU03038T0	Neurospora crassa OR74A 40S ribosomal protein S13 (152 aa)	3.652	0.6892	0.028974	2	2	2	0	0	0	13	11	11
NCU03561T0	NCU03561T0	Neurospora crassa OR74A mitochondrial carrier protein (305 aa)	4.448	0.7307	0.013069	1	1	1	8	7	7	13	11	11
NCU03806T0	NCU03806T0	Neurospora crassa OR74A cycloheximide resistant-2 (150 aa)	5.243	0.7572	0.243471	0	0	0	0	0	0	13	9	9
NCU04077T0	NCU04077T0	Neurospora crassa OR74A cysteine-2 (1031 aa)	4.613	0.7552	0.206549	4	4	4	0	0	0	13	13	13
NCU04370T0	NCU04370T0	Neurospora crassa OR74A ubiquitin-activating enzyme E1 1 (1036 aa)	5.745	0.7984	0.073818	7	7	7	0	0	0	13	13	13
NCU06226T0	NCU06226T0	Neurospora crassa OR74A 60S ribosomal protein L25 (157 aa)	4.053	0.7109	0.033821	3	3	3	12	8	8	13	10	10
NCU06232T0	NCU06232T0	Neurospora crassa OR74A leucine-1 (369 aa)	6.218	0.7751	0.039156	2	2	2	6	6	6	13	10	10
NCU06863T0	NCU06863T0	Neurospora crassa OR74A histone H1 (237 aa)	5.941	0.8193	0.122473	6	4	1	0	0	0	13	8	4
NCU07839T0	NCU07839T0	Neurospora crassa OR74A ATP-dependent RNA helicase dbp-2 (563 aa)	4.892	0.7371	0.045919	1	1	1	0	0	0	13	12	12
NCU08434T0	NCU08434T0	Neurospora crassa OR74A 5-methyltetrahydropteroyltriglutamate-homocysteine methyltransferase (402 aa)	4.809	0.817	0.226691	4	4	4	0	0	0	13	12	12
NCU08894T0	NCU08894T0	Neurospora crassa OR74A glutamyl-tRNA synthetase (637 aa)	4.753	0.8641	0.009605	0	0	0	0	0	0	13	11	11
NCU09076T0	NCU09076T0	Neurospora crassa OR74A ATP-dependent RNA helicase (435 aa)	5.011	0.7807	0.191207	2	2	2	0	0	0	13	12	12
NCU00636T0	NCU00636T0	Neurospora crassa OR74A ATP synthase subunit D (174 aa)	4.893	0.7255	0.054254	3	3	0	6	5	0	12	8	0
NCU00636T1	NCU00636T1	Neurospora crassa OR74A ATP synthase subunit D (174 aa)	4.893	0.7255	0.054254	3	3	0	6	5	0	12	8	0
NCU00959T0	NCU00959T0	Neurospora crassa OR74A tricarboxylic acid-10 (283 aa)	3.735	0.6802	0.000283	1	1	0	7	7	2	12	12	4
NCU02260T0	NCU02260T0	Neurospora crassa OR74A regulatory particle, ATPase-like-3 (422 aa)	3.007	0.7361	0.36398	2	2	1	0	0	0	12	11	10
NCU02263T0	NCU02263T0	Neurospora crassa OR74A Sec14 cytosolic factor (335 aa)	4.263	0.752	0.039185	2	2	2	0	0	0	12	11	11
NCU02815T0	NCU02815T0	Neurospora crassa OR74A osmotic-1 (1299 aa)	3.992	0.7522	0.522373	0	0	0	0	0	0	12	12	12
NCU03004T0	NCU03004T0	Neurospora crassa OR74A acetate-3 (380 aa)	4.671	0.7485	0.387535	2	2	2	6	6	6	12	12	12
NCU03076T0	NCU03076T0	Neurospora crassa OR74A delta-1-pyrroline-5-carboxylate dehydrogenase (602 aa)	5.378	0.7269	0.043306	4	4	4	0	0	0	12	11	11
NCU03393T0	NCU03393T0	Neurospora crassa OR74A ribosome-associated protein-1 (291 aa)	4.077	0.7219	0.171394	9	8	8	7	6	6	12	9	9
NCU03425T0	NCU03425T0	Neurospora crassa OR74A threonine synthase (554 aa)	5.558	0.7548	0.015054	2	2	2	0	0	0	12	11	11
NCU03463T0	NCU03463T0	Neurospora crassa OR74A vacuolar pH-sensitive ATPase-1 (857 aa)	4.774	0.7578	0.303449	2	2	2	0	0	0	12	12	12
NCU03703T0	NCU03703T0	Neurospora crassa OR74A 60S ribosomal protein L17 (187 aa)	4.357	0.7751	0.114269	3	3	3	5	5	5	12	8	8
NCU03748T0	NCU03748T0	Neurospora crassa OR74A saccharopine dehydrogenase (449 aa)	4.954	0.7152	0.090212	4	4	4	0	0	0	12	12	12
NCU04230T0	NCU04230T0	Neurospora crassa OR74A acetate utilization-3 (549 aa)	4.245	0.7573	0.172886	6	6	6	0	0	0	12	10	10
NCU04292T0	NCU04292T0	Neurospora crassa OR74A branched-chain-amino-acid aminotransferase (415 aa)	6.043	0.7883	0.018068	0	0	0	0	0	0	12	11	11
NCU04553T0	NCU04553T0	Neurospora crassa OR74A ubiquitin/cytoplasmic ribosomal protein-6 (155 aa)	3.765	0.7437	0.067439	5	4	0	5	4	0	12	8	0
NCU04553T1	NCU04553T1	Neurospora crassa OR74A ubiquitin/cytoplasmic ribosomal protein-6 (155 aa)	3.765	0.7437	0.067439	5	4	0	5	4	0	12	8	0
NCU04856T0	NCU04856T0	Neurospora crassa OR74A glutamine-2 (395 aa)	5.826	0.7593	0.235995	2	2	0	2	2	0	12	9	0
NCU04856T1	NCU04856T1	Neurospora crassa OR74A glutamine-2 (367 aa)	5.826	0.7593	0.235995	2	2	0	2	2	0	12	9	0
NCU05259T0	NCU05259T0	Neurospora crassa OR74A acyl-CoA desaturase 1 (478 aa)	5.56	0.7636	0.120266	0	0	0	0	0	0	12	10	10
NCU05281T0	NCU05281T0	Neurospora crassa OR74A hypothetical protein (299 aa)	5.304	0.8568	0.02088	0	0	0	22	14	14	12	8	8
NCU05454T0	NCU05454T0	Neurospora crassa OR74A glycerol-3-phosphate dehydrogenase (695 aa)	4.377	0.7431	0.528335	2	2	2	0	0	0	12	12	12
NCU06251T0	NCU06251T0	Neurospora crassa OR74A KH domain RNA-binding protein (372 aa)	3.782	0.7446	0.092177	1	1	0	0	0	0	12	11	0
NCU06251T1	NCU06251T1	Neurospora crassa OR74A KH domain RNA-binding protein (372 aa)	3.782	0.7446	0.092177	1	1	0	0	0	0	12	11	0
NCU06251T2	NCU06251T2	Neurospora crassa OR74A KH domain RNA-binding protein (372 aa)	3.782	0.7446	0.092177	1	1	0	0	0	0	12	11	0
NCU06532T0	NCU06532T0	Neurospora crassa OR74A dihydroorotate reductase PyrE (501 aa)	3.996	0.7388	0.281903	2	2	2	0	0	0	12	11	11
NCU06727T0	NCU06727T0	Neurospora crassa OR74A spermidine-3 (292 aa)	4.41	0.7282	0.105561	2	2	2	4	4	4	12	10	10
NCU07112T0	NCU07112T0	Neurospora crassa OR74A hypothetical protein (459 aa)	4.695	0.7812	0.03765	1	1	1	0	0	0	12	10	10
NCU07465T0	NCU07465T0	Neurospora crassa OR74A mitochondrial phosphate carrier protein 2 (383 aa)	3.972	0.7253	0.11906	0	0	0	4	4	0	12	11	0
NCU07465T1	NCU07465T1	Neurospora crassa OR74A mitochondrial phosphate carrier protein 2 (383 aa)	3.972	0.7253	0.11906	0	0	0	4	4	0	12	11	0
NCU07556T0	NCU07556T0	Neurospora crassa OR74A chromatin remodelling factor 8-1 (1894 aa)	4.207	0.7461	0.069065	5	5	0	1	1	0	12	12	0
NCU07556T1	NCU07556T1	Neurospora crassa OR74A chromatin remodelling factor 8-1 (1894 aa)	4.207	0.7461	0.069065	5	5	0	1	1	0	12	12	0
NCU07868T0	NCU07868T0	Neurospora crassa OR74A hypothetical protein (1552 aa)	3.981	0.6951	0.034307	0	0	0	0	0	0	12	11	1
NCU08228T0	NCU08228T0	Neurospora crassa OR74A UDP-glucose dehydrogenase (666 aa)	4.513	0.6852	0.142201	0	0	0	0	0	0	12	12	12
NCU08280T0	NCU08280T0	Neurospora crassa OR74A squalene epoxidase (529 aa)	4.318	0.7647	0.181576	0	0	0	0	0	0	12	10	10
NCU08946T0	NCU08946T0	Neurospora crassa OR74A hypothetical protein (277 aa)	4.942	0.7399	0.01109	1	1	1	9	8	7	12	10	10
NCU08951T0	NCU08951T0	Neurospora crassa OR74A H/ACA ribonucleoprotein complex subunit 2 (243 aa)	6.049	0.7616	0.146558	2	2	2	0	0	0	12	9	9
NCU09174T0	NCU09174T0	Neurospora crassa OR74A hypothetical protein (583 aa)	5.408	0.7646	0.095459	2	2	2	0	0	0	12	10	10
NCU00792T0	NCU00792T0	Neurospora crassa OR74A branched-chain-amino-acid aminotransferase (414 aa)	4.358	0.7922	0.024215	3	3	3	0	0	0	11	10	10
NCU01181T0	NCU01181T0	Neurospora crassa OR74A acyl-CoA dehydrogenase-3 (452 aa)	4.498	0.7624	0.054256	3	3	3	0	0	0	11	11	11
NCU01272T0	NCU01272T0	Neurospora crassa OR74A mitochondrial presequence protease (1013 aa)	4.267	0.7737	0.090281	0	0	0	0	0	0	11	11	11
NCU01606T0	NCU01606T0	Neurospora crassa OR74A ATP synthase subunit 5 (221 aa)	3.89	0.7702	0.091408	2	2	2	14	11	11	11	9	9
NCU01939T0	NCU01939T0	Neurospora crassa OR74A nonsense-mediated mRNA decay protein (1048 aa)	4.317	0.7344	0.28168	0	0	0	0	0	0	11	10	10
NCU01956T0	NCU01956T0	Neurospora crassa OR74A encodes anonymous transcript-2 (1054 aa)	4.745	0.8356	0.210031	2	2	2	0	0	0	11	11	11
NCU02380T0	NCU02380T0	Neurospora crassa OR74A threonyl-tRNA synthetase (789 aa)	4.621	0.7269	0.117744	1	1	0	0	0	0	11	11	0
NCU02380T1	NCU02380T1	Neurospora crassa OR74A threonyl-tRNA synthetase (789 aa)	4.621	0.7269	0.117744	1	1	0	0	0	0	11	11	0
NCU02380T2	NCU02380T2	Neurospora crassa OR74A threonyl-tRNA synthetase (789 aa)	4.621	0.7269	0.117744	1	1	0	0	0	0	11	11	0
NCU03310T0	NCU03310T0	Neurospora crassa OR74A prohibitin-2 (311 aa)	3.572	0.7217	0.090949	2	2	2	8	7	7	11	9	9
NCU04100T0	NCU04100T0	Neurospora crassa OR74A vacuolar sorting protein 1 (707 aa)	3.324	0.754	0.080273	3	3	3	0	0	0	11	11	10
NCU04404T0	NCU04404T0	Neurospora crassa OR74A coatomer beta subunit (958 aa)	4.622	0.7785	0.111977	3	3	3	0	0	0	11	11	11
NCU06187T0	NCU06187T0	Neurospora crassa OR74A adenine-4 (483 aa)	4.134	0.6773	0.024225	1	1	1	0	0	0	11	9	9
NCU06211T0	NCU06211T0	Neurospora crassa OR74A tricarboxylic acid-16 (332 aa)	4.268	0.8139	0.040325	2	2	0	4	4	0	11	9	0
NCU06211T1	NCU06211T1	Neurospora crassa OR74A tricarboxylic acid-16 (332 aa)	4.268	0.8139	0.040325	2	2	0	4	4	0	11	9	0
NCU06914T0	NCU06914T0	Neurospora crassa OR74A histidyl-tRNA synthetase (547 aa)	4.811	0.7697	0.155888	0	0	0	0	0	0	11	11	11
NCU07182T0	NCU07182T0	Neurospora crassa OR74A 40S ribosomal protein S24 (137 aa)	4.78	0.7357	0.159245	1	1	1	0	0	0	11	8	8
NCU07192T0	NCU07192T0	Neurospora crassa OR74A hypothetical protein (840 aa)	4.99	0.7229	0.453745	0	0	0	0	0	0	11	10	10
NCU07567T0	NCU07567T0	Neurospora crassa OR74A T-complex protein 1 subunit theta (548 aa)	3.332	0.7294	0.2486	3	3	3	0	0	0	11	11	11
NCU07826T0	NCU07826T0	Neurospora crassa OR74A 40S ribosomal protein S19 (150 aa)	3.777	0.7482	0.016691	3	3	3	0	0	0	11	9	9
NCU07859T0	NCU07859T0	Neurospora crassa OR74A cyclopropane-fatty-acyl-phospholipid synthase (526 aa)	3.678	0.7595	0.028826	3	3	3	0	0	0	11	10	10
NCU07868T1	NCU07868T1	Neurospora crassa OR74A hypothetical protein (1400 aa)	3.981	0.6951	0.034307	0	0	0	0	0	0	11	10	0
NCU09450T0	NCU09450T0	Neurospora crassa OR74A regulatory particle, non-ATPase-like-2 (1189 aa)	4.265	0.7904	0.259173	0	0	0	0	0	0	11	11	11
NCU09609T0	NCU09609T0	Neurospora crassa OR74A centromere protein C (756 aa)	4.157	0.7499	0.076304	0	0	0	0	0	0	11	10	10
NCU09808T0	NCU09808T0	Neurospora crassa OR74A dynamin-1 (802 aa)	3.526	0.6909	0.052664	0	0	0	0	0	0	11	11	10
NCU09861T0	NCU09861T0	Neurospora crassa OR74A Ser/Thr protein phosphatase (696 aa)	3.916	0.7338	0.08757	1	1	0	0	0	0	11	10	2
NCU00050T0	NCU00050T0	Neurospora crassa OR74A pyruvate dehydrogenase X component (427 aa)	4.635	0.8048	0.116004	0	0	0	0	0	0	10	9	9
NCU00421T0	NCU00421T0	Neurospora crassa OR74A Snf5-like (733 aa)	4.859	0.7878	0.072817	22	18	18	0	0	0	10	10	10
NCU00575T0	NCU00575T0	Neurospora crassa OR74A glucokinase (771 aa)	3.579	0.7614	0.081732	0	0	0	0	0	0	10	9	9
NCU00894T0	NCU00894T0	Neurospora crassa OR74A hypothetical protein (673 aa)	4.519	0.7681	0.062663	9	9	9	0	0	0	10	9	9
NCU01776T0	NCU01776T0	Neurospora crassa OR74A 60S ribosomal protein L15 (204 aa)	3.901	0.7132	0.220206	5	5	5	0	0	0	10	7	7
NCU02207T0	NCU02207T0	Neurospora crassa OR74A T-complex protein 1 subunit beta (531 aa)	4.312	0.7251	0.01207	0	0	0	0	0	0	10	8	8
NCU02284T0	NCU02284T0	Neurospora crassa OR74A nucleolar ATPase Kre33 (1063 aa)	4.647	0.7151	0.007363	0	0	0	0	0	0	10	10	10
NCU02393T0	NCU02393T0	Neurospora crassa OR74A mitogen-activated protein kinase-2 (353 aa)	5.21	0.7693	0.242405	0	0	0	5	5	0	10	8	0
NCU02393T1	NCU02393T1	Neurospora crassa OR74A mitogen-activated protein kinase-2 (353 aa)	5.21	0.7693	0.242405	0	0	0	5	5	0	10	8	0
NCU02796T0	NCU02796T0	Neurospora crassa OR74A PHD finger domain-containing protein (664 aa)	11.359	0.8065	0.194171	0	0	0	6	6	0	10	9	0
NCU02796T1	NCU02796T1	Neurospora crassa OR74A PHD finger domain-containing protein (651 aa)	11.359	0.8065	0.194171	0	0	0	6	6	0	10	9	0
NCU03023T0	NCU03023T0	Neurospora crassa OR74A phenol 2-monooxygenase (657 aa)	3.687	0.7678	0.523651	0	0	0	0	0	0	10	10	10
NCU03488T0	NCU03488T0	Neurospora crassa OR74A pyrimidine-4 (398 aa)	5.139	0.7745	0.003585	1	1	1	0	0	0	10	9	9
NCU04044T0	NCU04044T0	Neurospora crassa OR74A NADH:ubiquinone oxidoreductase 51kD subunit (494 aa)	6.91	0.734	0.015053	0	0	0	0	0	0	10	10	10
NCU04047T0	NCU04047T0	Neurospora crassa OR74A hypothetical protein (503 aa)	5.431	0.809	0.041782	4	4	4	9	8	8	10	9	9
NCU04169T0	NCU04169T0	Neurospora crassa OR74A hypothetical protein (407 aa)	5.498	0.739	0.052578	0	0	0	4	4	4	10	8	8
NCU04185T0	NCU04185T0	Neurospora crassa OR74A protein kinase-1 (395 aa)	3.615	0.7191	0.017581	1	1	0	0	0	0	10	9	0
NCU04185T1	NCU04185T1	Neurospora crassa OR74A protein kinase-1 (395 aa)	3.615	0.7191	0.017581	1	1	0	0	0	0	10	9	0
NCU04768T0	NCU04768T0	Neurospora crassa OR74A electron transfer flavoprotein-ubiquinone oxidoreductase (646 aa)	3.358	0.7108	0.191217	0	0	0	0	0	0	10	9	9
NCU06003T0	NCU06003T0	Neurospora crassa OR74A mannose-1-phosphate guanyltransferase (365 aa)	4.131	0.7303	0.063658	1	1	1	6	6	6	10	9	9
NCU06432T0	NCU06432T0	Neurospora crassa OR74A 40S ribosomal protein S12 (148 aa)	5.581	0.7905	0.098017	2	2	2	0	0	0	10	9	9
NCU06743T0	NCU06743T0	Neurospora crassa OR74A hypothetical protein (164 aa)	3.605	0.7243	0.036853	3	3	3	0	0	0	10	7	7
NCU06788T0	NCU06788T0	Neurospora crassa OR74A hypothetical protein (146 aa)	5.959	0.7729	0.002747	0	0	0	17	8	8	10	5	5
NCU07721T0	NCU07721T0	Neurospora crassa OR74A regulatory particle, non-ATPase-like-1 (903 aa)	5.079	0.7126	0.089701	4	4	4	0	0	0	10	10	10
NCU08909T0	NCU08909T0	Neurospora crassa OR74A beta-1,3-glucanosyltransferase (543 aa)	6.462	0.7674	0.026233	5	5	5	0	0	0	10	9	9
NCU09265T0	NCU09265T0	Neurospora crassa OR74A calreticulin (579 aa)	3.918	0.7721	0.109967	3	2	2	0	0	0	10	10	10
NCU09700T0	NCU09700T0	Neurospora crassa OR74A T-complex protein 1 subunit beta (558 aa)	3.822	0.7483	0.018286	1	1	1	0	0	0	10	10	10
NCU00021T0	NCU00021T0	Neurospora crassa OR74A hypothetical protein (1283 aa)	3.723	0.7525	0.080611	0	0	0	0	0	0	9	9	9
NCU00263T0	NCU00263T0	Neurospora crassa OR74A serin endopeptidase (877 aa)	4.904	0.7145	0.052247	0	0	0	0	0	0	9	9	9
NCU00359T0	NCU00359T0	Neurospora crassa OR74A YEATS family protein (310 aa)	4.387	0.713	0.172501	0	0	0	17	12	12	9	7	7
NCU00414T0	NCU00414T0	Neurospora crassa OR74A adenosine kinase (455 aa)	5.363	0.8106	0.021305	1	1	1	3	3	3	9	8	8
NCU00692T0	NCU00692T0	Neurospora crassa OR74A chaperone dnaK (572 aa)	4.774	0.7555	0.050403	5	5	5	0	0	0	9	8	8
NCU00726T0	NCU00726T0	Neurospora crassa OR74A cyclosporin-resistant-1 (224 aa)	5.833	0.8132	0.30445	3	3	3	13	10	10	9	8	8
NCU00753T0	NCU00753T0	Neurospora crassa OR74A hypothetical protein (445 aa)	4.595	0.7939	0.063945	6	6	6	8	8	8	9	9	9
NCU01160T0	NCU01160T0	Neurospora crassa OR74A ATP-dependent RNA helicase dbp-5 (484 aa)	4.468	0.748	0.165179	0	0	0	0	0	0	9	7	7
NCU01484T0	NCU01484T0	Neurospora crassa OR74A rho-type GTPase-1 (196 aa)	4.456	0.7464	0.126936	0	0	0	0	0	0	9	6	6
NCU01485T0	NCU01485T0	Neurospora crassa OR74A hypothetical protein (397 aa)	3.586	0.7299	0.119561	0	0	0	0	0	0	9	8	8
NCU01546T0	NCU01546T0	Neurospora crassa OR74A coproporphyrinogen III oxidase (410 aa)	4.01	0.7566	0.019102	2	2	2	6	6	6	9	8	8
NCU01843T0	NCU01843T0	Neurospora crassa OR74A T-complex protein 1 subunit gamma (541 aa)	3.816	0.778	0.280989	1	1	1	0	0	0	9	9	9
NCU02813T0	NCU02813T0	Neurospora crassa OR74A eukaryotic translation initiation factor 3 subunit M (435 aa)	3.694	0.7562	0.010864	1	1	1	0	0	0	9	7	7
NCU02905T0	NCU02905T0	Neurospora crassa OR74A 60S ribosomal protein L23 (140 aa)	6.072	0.7691	0.237602	2	2	2	0	0	0	9	7	7
NCU02948T0	NCU02948T0	Neurospora crassa OR74A non-anchored cell wall protein-4 (206 aa)	5.838	0.7552	0.281482	1	1	1	3	3	3	9	8	8
NCU03006T0	NCU03006T0	Neurospora crassa OR74A ergosterol-4 (380 aa)	4.738	0.7372	0.022064	0	0	0	1	1	1	9	8	8
NCU03539T0	NCU03539T0	Neurospora crassa OR74A unknown-24 (930 aa)	4.575	0.7856	0.086343	0	0	0	0	0	0	9	9	9
NCU03876T0	NCU03876T0	Neurospora crassa OR74A eukaryotic translation initiation factor 3 subunit 2 (347 aa)	4.742	0.7737	0.010339	0	0	0	8	8	8	9	9	9
NCU03892T0	NCU03892T0	Neurospora crassa OR74A hypothetical protein (1044 aa)	5.286	0.7943	0.027498	37	29	29	0	0	0	9	9	9
NCU04202T0	NCU04202T0	Neurospora crassa OR74A nucleoside diphosphate kinase-1 (278 aa)	3.854	0.7024	0.075619	6	6	6	0	0	0	9	6	6
NCU04277T0	NCU04277T0	Neurospora crassa OR74A threonine-4 (359 aa)	5.214	0.7879	0.105185	1	1	1	0	0	0	9	9	9
NCU04343T0	NCU04343T0	Neurospora crassa OR74A ergothioneine-1 (877 aa)	5.541	0.7846	0.071113	12	12	12	0	0	0	9	8	8
NCU05270T0	NCU05270T0	Neurospora crassa OR74A mitochondrial translation initiation factor IF-2 (1103 aa)	4.569	0.8293	0.071685	3	3	3	0	0	0	9	9	9
NCU05275T0	NCU05275T0	Neurospora crassa OR74A ubiquitin fusion protein (129 aa)	3.765	0.7437	0.067439	5	4	0	5	4	0	9	5	0
NCU05805T0	NCU05805T0	Neurospora crassa OR74A serine hydroxymethyltransferase (547 aa)	4.186	0.6617	0.255605	1	1	0	0	0	0	9	9	0
NCU05805T1	NCU05805T1	Neurospora crassa OR74A serine hydroxymethyltransferase (547 aa)	4.186	0.6617	0.255605	1	1	0	0	0	0	9	9	0
NCU05995T0	NCU05995T0	Neurospora crassa OR74A ubiquitin (306 aa)	3.765	0.7437	0.067439	5	4	0	5	4	0	9	5	0
NCU07936T0	NCU07936T0	Neurospora crassa OR74A NMDA receptor-regulated protein 1 (735 aa)	4.582	0.699	0.372304	1	1	1	0	0	0	9	8	8
NCU08216T0	NCU08216T0	Neurospora crassa OR74A cystathionine beta-synthase (529 aa)	5.474	0.797	0.335587	2	2	2	0	0	0	9	9	9
NCU08620T0	NCU08620T0	Neurospora crassa OR74A 40S ribosomal protein S16 (143 aa)	3.942	0.7168	0.065478	5	5	5	1	1	1	9	7	7
NCU08963T0	NCU08963T0	Neurospora crassa OR74A 60S ribosomal protein L30 (110 aa)	4.536	0.7498	0.146682	0	0	0	0	0	0	9	7	7
NCU09269T0	NCU09269T0	Neurospora crassa OR74A ran-like (216 aa)	4.68	0.8158	0.180618	2	2	0	2	2	0	9	7	0
NCU09269T1	NCU09269T1	Neurospora crassa OR74A ran-like (216 aa)	4.68	0.8158	0.180618	2	2	0	2	2	0	9	7	0
NCU09715T0	NCU09715T0	Neurospora crassa OR74A alpha,alpha-trehalose-phosphate synthase (524 aa)	4.156	0.7151	0.284383	0	0	0	0	0	0	9	9	9
NCU09842T0	NCU09842T0	Neurospora crassa OR74A mitogen activated protein kinase-1 (414 aa)	4.18	0.7509	0.021808	0	0	0	0	0	0	9	8	7
NCU09861T1	NCU09861T1	Neurospora crassa OR74A Ser/Thr protein phosphatase (494 aa)	3.916	0.6839	0.394863	1	1	0	0	0	0	9	8	0
NCU00464T0	NCU00464T0	Neurospora crassa OR74A 60S ribosomal protein L32 (132 aa)	5.195	0.7833	0.026001	0	0	0	0	0	0	8	6	6
NCU00493T0	NCU00493T0	Neurospora crassa OR74A coatomer subunit delta (513 aa)	4.822	0.7673	0.025661	0	0	0	0	0	0	8	7	7
NCU00502T0	NCU00502T0	Neurospora crassa OR74A ATP synthase subunit 4 (242 aa)	3.487	0.7737	0.006807	4	4	4	1	1	1	8	7	7
NCU00680T0	NCU00680T0	Neurospora crassa OR74A 2-methylcitrate dehydratase (566 aa)	4.118	0.7879	0.155116	2	2	2	0	0	0	8	7	7
NCU00959T1	NCU00959T1	Neurospora crassa OR74A tricarboxylic acid-10 (252 aa)	3.735	0.6802	0.000283	1	1	0	5	5	0	8	8	0
NCU00963T0	NCU00963T0	Neurospora crassa OR74A methylenetetrahydrofolate dehydrogenase (343 aa)	4.333	0.7044	0.120491	0	0	0	2	2	0	8	7	0
NCU00963T1	NCU00963T1	Neurospora crassa OR74A methylenetetrahydrofolate dehydrogenase (343 aa)	4.333	0.7044	0.120491	0	0	0	2	2	0	8	7	0
NCU01635T0	NCU01635T0	Neurospora crassa OR74A histone H3 (137 aa)	2.554	0.5037	0.01981	6	5	5	5	4	4	8	5	5
NCU01652T0	NCU01652T0	Neurospora crassa OR74A O-acetylhomoserine (455 aa)	5.341	0.7508	0.13568	0	0	0	0	0	0	8	7	7
NCU01768T0	NCU01768T0	Neurospora crassa OR74A hypothetical protein (1049 aa)	4.894	0.788	0.100491	3	3	3	0	0	0	8	8	8
NCU01820T0	NCU01820T0	Neurospora crassa OR74A exportin-1 (1079 aa)	4.037	0.7382	0.126414	1	1	1	0	0	0	8	8	8
NCU01948T0	NCU01948T0	Neurospora crassa OR74A ribosomal protein Srp1 (161 aa)	4.087	0.6856	0.031225	5	5	5	8	6	6	8	7	7
NCU02650T0	NCU02650T0	Neurospora crassa OR74A regulatory particle, non-ATPase-like-5 (495 aa)	3.886	0.7294	0.076964	1	1	1	0	0	0	8	8	8
NCU02785T0	NCU02785T0	Neurospora crassa OR74A aromatic-8 (482 aa)	3.847	0.6844	0.535451	0	0	0	0	0	0	8	8	8
NCU02936T0	NCU02936T0	Neurospora crassa OR74A proline oxidase (551 aa)	3.205	0.6894	0.099637	0	0	0	0	0	0	8	7	7
NCU03009T0	NCU03009T0	Neurospora crassa OR74A zuotin (446 aa)	3.951	0.8176	0.066273	0	0	0	0	0	0	8	8	8
NCU03061T0	NCU03061T0	Neurospora crassa OR74A translation initiation factor RLI1 (608 aa)	3.697	0.6807	0.08284	1	1	1	0	0	0	8	8	8
NCU03112T0	NCU03112T0	Neurospora crassa OR74A NADH-cytochrome b5 reductase 2 (344 aa)	6.271	0.7962	0.142164	0	0	0	3	3	3	8	7	7
NCU03150T0	NCU03150T0	Neurospora crassa OR74A 60S ribosomal protein L24 (157 aa)	3.635	0.7223	0.237302	1	1	1	5	5	5	8	7	7
NCU03166T0	NCU03166T0	Neurospora crassa OR74A adenine-3A (308 aa)	4.824	0.7434	0.136847	0	0	0	5	5	5	8	6	6
NCU03768T0	NCU03768T0	Neurospora crassa OR74A lysophospholipase (596 aa)	4.345	0.7438	0.039855	0	0	0	0	0	0	8	8	0
NCU03768T1	NCU03768T1	Neurospora crassa OR74A lysophospholipase (596 aa)	4.345	0.7438	0.039855	0	0	0	0	0	0	8	8	0
NCU03768T2	NCU03768T2	Neurospora crassa OR74A lysophospholipase (596 aa)	4.345	0.7438	0.039855	0	0	0	0	0	0	8	8	0
NCU03768T3	NCU03768T3	Neurospora crassa OR74A lysophospholipase (589 aa)	4.345	0.7438	0.039855	0	0	0	0	0	0	8	8	0
NCU03935T0	NCU03935T0	Neurospora crassa OR74A homoserine dehydrogenase (366 aa)	3.169	0.7103	0.086343	2	2	2	4	4	4	8	8	8
NCU03992T0	NCU03992T0	Neurospora crassa OR74A fimbrin (650 aa)	3.372	0.7933	0.317741	1	1	1	0	0	0	8	8	8
NCU04118T0	NCU04118T0	Neurospora crassa OR74A aspartokinase (523 aa)	4.527	0.6631	0.048927	0	0	0	0	0	0	8	7	6
NCU04303T0	NCU04303T0	Neurospora crassa OR74A asparagine synthetase 2 (582 aa)	5.099	0.8126	0.073513	2	2	2	0	0	0	8	7	7
NCU04449T0	NCU04449T0	Neurospora crassa OR74A prolyl-tRNA synthetase (556 aa)	4.413	0.7431	0.125661	2	2	2	0	0	0	8	8	8
NCU04569T0	NCU04569T0	Neurospora crassa OR74A 5-oxoprolinase (1376 aa)	3.84	0.7023	0.459591	0	0	0	0	0	0	8	8	0
NCU04569T1	NCU04569T1	Neurospora crassa OR74A 5-oxoprolinase (1376 aa)	3.84	0.7023	0.459591	0	0	0	0	0	0	8	8	0
NCU04754T0	NCU04754T0	Neurospora crassa OR74A isoleucine-valine-6 (406 aa)	3.517	0.7139	0.067439	0	0	0	2	2	2	8	7	7
NCU05261T0	NCU05261T0	Neurospora crassa OR74A ATP-dependent protease La (1108 aa)	3.434	0.665	0.136709	0	0	0	0	0	0	8	8	8
NCU05667T0	NCU05667T0	Neurospora crassa OR74A anchored cell wall protein-3 (220 aa)	5.58	0.7799	0.02321	6	5	5	0	0	0	8	5	5
NCU05889T0	NCU05889T0	Neurospora crassa OR74A eukaryotic translation initiation factor 3 subunit 6 (444 aa)	4.665	0.7595	0.485252	1	1	1	0	0	0	8	8	8
NCU06031T0	NCU06031T0	Neurospora crassa OR74A rehydrin (226 aa)	4.897	0.7685	0.05464	4	4	4	0	0	0	8	7	7
NCU06247T0	NCU06247T0	Neurospora crassa OR74A hypothetical protein (1325 aa)	3.421	0.7583	0.34788	1	1	1	0	0	0	8	8	8
NCU06431T0	NCU06431T0	Neurospora crassa OR74A 40S ribosomal protein S22 (131 aa)	5.503	0.7413	0.32974	5	5	0	0	0	0	8	7	0
NCU06431T1	NCU06431T1	Neurospora crassa OR74A 40S ribosomal protein S22 (131 aa)	5.503	0.7413	0.32974	5	5	0	0	0	0	8	7	0
NCU07380T0	NCU07380T0	Neurospora crassa OR74A eukaryotic translation initiation factor 3 (592 aa)	4.414	0.7868	0.305682	5	5	5	0	0	0	8	8	8
NCU07554T0	NCU07554T0	Neurospora crassa OR74A chromosome segregation protein SudA (1205 aa)	3.299	0.6242	0.148739	0	0	0	0	0	0	8	8	8
NCU07853T0	NCU07853T0	Neurospora crassa OR74A uricase (296 aa)	3.583	0.6953	0.090205	1	1	1	1	1	1	8	8	8
NCU07893T0	NCU07893T0	Neurospora crassa OR74A RSC complex subunit Sfh1 (592 aa)	8.585	0.8557	0.414033	18	16	16	0	0	0	8	7	7
NCU08291T0	NCU08291T0	Neurospora crassa OR74A ferrochelatase (422 aa)	3.939	0.7129	0.046314	1	1	1	0	0	0	8	8	8
NCU08330T0	NCU08330T0	Neurospora crassa OR74A hypothetical protein (291 aa)	4.021	0.7843	0.025196	3	3	3	4	4	4	8	6	6
NCU08340T0	NCU08340T0	Neurospora crassa OR74A ADP-ribosylation factor 1 (186 aa)	3.879	0.7311	0.220509	0	0	0	1	1	0	8	8	0
NCU08340T1	NCU08340T1	Neurospora crassa OR74A ADP-ribosylation factor 1 (186 aa)	3.879	0.7311	0.220509	0	0	0	1	1	0	8	8	0
NCU08875T0	NCU08875T0	Neurospora crassa OR74A Cullin binding protein CanA (1349 aa)	3.757	0.7245	0.110057	1	1	0	0	0	0	8	8	0
NCU08875T1	NCU08875T1	Neurospora crassa OR74A Cullin binding protein CanA (1349 aa)	3.757	0.7245	0.110057	1	1	0	0	0	0	8	8	0
NCU08875T2	NCU08875T2	Neurospora crassa OR74A Cullin binding protein CanA (1349 aa)	3.757	0.7245	0.110057	1	1	0	0	0	0	8	8	0
NCU08920T0	NCU08920T0	Neurospora crassa OR74A ATP-binding cassette sub-family F member 2 (614 aa)	5.446	0.7986	0.000768	1	1	1	0	0	0	8	8	8
NCU09237T0	NCU09237T0	Neurospora crassa OR74A KH domain RNA binding protein (482 aa)	3.889	0.7577	0.083248	0	0	0	0	0	0	8	8	8
NCU09741T0	NCU09741T0	Neurospora crassa OR74A NADPH-cytochrome P450 reductase (693 aa)	3.416	0.7706	0.062383	0	0	0	0	0	0	8	8	8
NCU09817T0	NCU09817T0	Neurospora crassa OR74A aromatic-7 (377 aa)	4.501	0.7016	0.244858	0	0	0	1	1	0	8	7	6
NCU10008T0	NCU10008T0	Neurospora crassa OR74A tricarboxylic acid-14 (534 aa)	6.082	0.8265	0.174573	3	3	3	0	0	0	8	7	7
NCU11129T0	NCU11129T0	Neurospora crassa OR74A carboxypeptidase s (597 aa)	4.531	0.7682	0.216534	3	3	3	1	1	1	8	8	8
NCU00520T0	NCU00520T0	Neurospora crassa OR74A oxidoreductase (664 aa)	3.834	0.6972	0.102027	0	0	0	0	0	0	7	6	6
NCU00644T0	NCU00644T0	Neurospora crassa OR74A ATP synthase subunit G (188 aa)	2.752	0.7449	0.095512	0	0	0	0	0	0	7	6	6
NCU00685T0	NCU00685T0	Neurospora crassa OR74A casein kinase I isoform delta (385 aa)	5.444	0.7637	0.013125	1	1	0	6	6	0	7	7	0
NCU00685T1	NCU00685T1	Neurospora crassa OR74A casein kinase I isoform delta (364 aa)	5.444	0.7637	0.013125	1	1	0	6	6	0	7	7	0
NCU00685T2	NCU00685T2	Neurospora crassa OR74A casein kinase I isoform delta (362 aa)	5.444	0.7637	0.013125	1	1	0	6	6	0	7	7	0
NCU01179T0	NCU01179T0	Neurospora crassa OR74A translocase of outer mitochondrial membrane 40 (350 aa)	4.436	0.766	0.234581	0	0	0	1	1	1	7	7	7
NCU01318T0	NCU01318T0	Neurospora crassa OR74A protein transporter sec-23 (776 aa)	3.482	0.7435	0.189124	3	3	3	0	0	0	7	7	7
NCU02133T0	NCU02133T0	Neurospora crassa OR74A superoxide dismutase-1 (155 aa)	5.098	0.7522	0.203503	4	4	4	0	0	0	7	5	5
NCU02209T0	NCU02209T0	Neurospora crassa OR74A delta-12 fatty acid desaturase (482 aa)	3.256	0.6743	0.402452	0	0	0	0	0	0	7	6	6
NCU02319T0	NCU02319T0	Neurospora crassa OR74A aminopeptidase (1060 aa)	3.394	0.7107	0.056652	3	3	3	0	0	0	7	7	7
NCU02373T0	NCU02373T0	Neurospora crassa OR74A NADH:ubiquinone oxidoreductase 40 (376 aa)	4.579	0.7785	0.588025	0	0	0	1	1	1	7	7	7
NCU02391T0	NCU02391T0	Neurospora crassa OR74A protein transporter sec-24 (951 aa)	3.347	0.7927	0.03333	2	2	2	0	0	0	7	7	7
NCU02404T0	NCU02404T0	Neurospora crassa OR74A RNP domain-containing protein (484 aa)	3.926	0.7823	0.587177	3	3	0	0	0	0	7	7	0
NCU02404T1	NCU02404T1	Neurospora crassa OR74A RNP domain-containing protein (484 aa)	3.926	0.7823	0.587177	3	3	0	0	0	0	7	7	0
NCU02404T2	NCU02404T2	Neurospora crassa OR74A RNP domain-containing protein (435 aa)	3.926	0.7823	0.587177	3	3	0	0	0	0	7	7	0
NCU02404T3	NCU02404T3	Neurospora crassa OR74A RNP domain-containing protein (435 aa)	3.926	0.7823	0.587177	3	3	0	0	0	0	7	7	0
NCU02475T0	NCU02475T0	Neurospora crassa OR74A glycine dehydrogenase (1101 aa)	5.063	0.7432	0.321876	0	0	0	0	0	0	7	6	6
NCU02509T0	NCU02509T0	Neurospora crassa OR74A 60S ribosomal protein L11 (175 aa)	3.8	0.7482	0.025847	3	3	3	8	6	6	7	6	6
NCU02534T0	NCU02534T0	Neurospora crassa OR74A NADH:ubiquinone oxidoreductase 49 (479 aa)	4.184	0.7436	0.041965	0	0	0	0	0	0	7	6	6
NCU02580T0	NCU02580T0	Neurospora crassa OR74A fumarate reductase Osm1 (617 aa)	3.034	0.6757	0.121797	6	6	6	0	0	0	7	7	7
NCU02738T0	NCU02738T0	Neurospora crassa OR74A peflin-1 (312 aa)	3.726	0.7951	0.023781	0	0	0	1	1	1	7	7	2
NCU02839T0	NCU02839T0	Neurospora crassa OR74A T-complex protein 1 (534 aa)	3.805	0.6802	0.127917	1	1	1	0	0	0	7	7	7
NCU03064T0	NCU03064T0	Neurospora crassa OR74A RSC complex subunit Rsc7 (649 aa)	6.289	0.7988	0.031416	29	21	2	0	0	0	7	7	1
NCU03151T0	NCU03151T0	Neurospora crassa OR74A peroxisomal membrane protein (167 aa)	3.62	0.7485	0.15558	3	3	3	0	0	0	7	7	7
NCU03500T0	NCU03500T0	Neurospora crassa OR74A aminotransferase (518 aa)	3.924	0.7442	0.048877	0	0	0	0	0	0	7	7	7
NCU03515T0	NCU03515T0	Neurospora crassa OR74A cell division control protein 10 (338 aa)	4.867	0.7737	0.710445	2	2	2	3	3	3	7	6	6
NCU04479T0	NCU04479T0	Neurospora crassa OR74A LAP2 (403 aa)	4.36	0.756	0.188245	0	0	0	1	1	1	7	7	7
NCU04826T0	NCU04826T0	Neurospora crassa OR74A hypothetical protein (1423 aa)	6.104	0.6818	0.175799	0	0	0	0	0	0	7	7	7
NCU04923T0	NCU04923T0	Neurospora crassa OR74A glycerol dehydrogenase-1 (332 aa)	3.446	0.7918	0.190362	3	3	3	8	8	8	7	7	7
NCU05218T0	NCU05218T0	Neurospora crassa OR74A histone acetyltransferase-4 (507 aa)	5.098	0.6938	0.394599	0	0	0	0	0	0	7	6	6
NCU05850T0	NCU05850T0	Neurospora crassa OR74A rubredoxin-NAD(+) reductase (612 aa)	3.82	0.7894	0.022948	4	4	4	0	0	0	7	6	6
NCU05891T0	NCU05891T0	Neurospora crassa OR74A arid/bright domain-containing protein (1290 aa)	3.968	0.8023	0.018078	22	18	18	0	0	0	7	6	6
NCU06863T1	NCU06863T1	Neurospora crassa OR74A histone H1 (190 aa)	4.007	0.7766	0.122473	4	3	0	0	0	0	7	4	0
NCU07024T0	NCU07024T0	Neurospora crassa OR74A osmotic sensitive-2 (359 aa)	3.642	0.729	0.008158	0	0	0	2	2	2	7	7	6
NCU07414T0	NCU07414T0	Neurospora crassa OR74A hypothetical protein similar to protein mitochondrial targeting protein Mas5 (415 aa)	4.422	0.719	0.578395	0	0	0	0	0	0	7	6	6
NCU07458T0	NCU07458T0	Neurospora crassa OR74A N-acetylglucosamine-phosphate mutase (548 aa)	5.253	0.774	0.005286	3	3	3	0	0	0	7	7	7
NCU07562T0	NCU07562T0	Neurospora crassa OR74A 60S ribosomal protein L43 (93 aa)	3.576	0.7487	0.069088	0	0	0	0	0	0	7	6	6
NCU07574T0	NCU07574T0	Neurospora crassa OR74A hypothetical protein (528 aa)	5.229	0.7359	0.504928	1	1	1	0	0	0	7	6	6
NCU08362T0	NCU08362T0	Neurospora crassa OR74A hypothetical protein (354 aa)	4.736	0.7408	0.111479	2	2	1	0	0	0	7	5	1
NCU08550T0	NCU08550T0	Neurospora crassa OR74A hypothetical protein (288 aa)	4.127	0.7671	0.03228	4	4	0	15	10	0	7	5	0
NCU08550T1	NCU08550T1	Neurospora crassa OR74A hypothetical protein (288 aa)	4.127	0.7671	0.03228	4	4	0	15	10	0	7	5	0
NCU08935T0	NCU08935T0	Neurospora crassa OR74A peroxisomal-coenzyme A synthetase (523 aa)	3.543	0.7588	0.085146	1	1	1	0	0	0	7	7	7
NCU09109T0	NCU09109T0	Neurospora crassa OR74A 60S ribosomal protein L33 (110 aa)	4.878	0.7878	0.102048	0	0	0	0	0	0	7	7	7
NCU09119T0	NCU09119T0	Neurospora crassa OR74A ATP synthase subunit gamma (300 aa)	5.272	0.7599	0.192109	2	2	2	6	5	5	7	6	6
NCU09610T0	NCU09610T0	Neurospora crassa OR74A sey-1 (863 aa)	4.766	0.707	0.57527	0	0	0	0	0	0	7	7	7
NCU09709T0	NCU09709T0	Neurospora crassa OR74A T-complex protein 1 subunit zeta (545 aa)	3.105	0.6249	0.20473	1	1	1	0	0	0	7	7	7
NCU09770T0	NCU09770T0	Neurospora crassa OR74A acetate utilization-8 (526 aa)	3.501	0.667	0.052364	1	1	1	0	0	0	7	7	7
NCU09789T0	NCU09789T0	Neurospora crassa OR74A adenine-8 (431 aa)	5.009	0.7007	0.417034	0	0	0	0	0	0	7	6	6
NCU10007T0	NCU10007T0	Neurospora crassa OR74A acetate utilization-9 (543 aa)	3.788	0.6684	0.026463	0	0	0	0	0	0	7	6	0
NCU10007T1	NCU10007T1	Neurospora crassa OR74A acetate utilization-9 (543 aa)	3.788	0.6684	0.026463	0	0	0	0	0	0	7	6	0
NCU11181T0	NCU11181T0	Neurospora crassa OR74A Ras superfamily GTPase (190 aa)	5.588	0.7004	0.050772	0	0	0	8	7	7	7	7	7
NCU00043T0	NCU00043T0	Neurospora crassa OR74A protein phosphatase-3 (309 aa)	4.869	0.7901	0.156954	0	0	0	3	3	3	6	5	5
NCU00200T0	NCU00200T0	Neurospora crassa OR74A tryptophan-1 (763 aa)	4.796	0.7719	0.075302	0	0	0	0	0	0	6	6	0
NCU00200T1	NCU00200T1	Neurospora crassa OR74A tryptophan-1 (763 aa)	4.796	0.7719	0.075302	0	0	0	0	0	0	6	6	0
NCU00216T0	NCU00216T0	Neurospora crassa OR74A NADH-cytochrome b5 reductase 1 (311 aa)	3.032	0.6609	0.07716	0	0	0	1	1	1	6	5	5
NCU00443T0	NCU00443T0	Neurospora crassa OR74A ran-specific GTPase-activating protein 1 (251 aa)	6.114	0.7589	0.023537	2	2	0	2	2	0	6	6	0
NCU00443T1	NCU00443T1	Neurospora crassa OR74A ran-specific GTPase-activating protein 1 (251 aa)	6.114	0.7589	0.023537	2	2	0	2	2	0	6	6	0
NCU00513T0	NCU00513T0	Neurospora crassa OR74A phosphotransferase enzyme family domain-containing protein (389 aa)	4.153	0.7208	0.003209	0	0	0	0	0	0	6	6	6
NCU00573T0	NCU00573T0	Neurospora crassa OR74A hypothetical protein (749 aa)	4.652	0.7489	0.425458	1	1	1	0	0	0	6	5	5
NCU00582T0	NCU00582T0	Neurospora crassa OR74A cryptochrome (746 aa)	3.105	0.6886	0.015202	0	0	0	0	0	0	6	6	6
NCU00712T0	NCU00712T0	Neurospora crassa OR74A 3-hydroxy-3-methylglutaryl-coenzyme A reductase (1174 aa)	3.414	0.6922	0.379108	2	2	2	0	0	0	6	6	6
NCU00768T0	NCU00768T0	Neurospora crassa OR74A mRNA binding post-transcriptional regulator (392 aa)	3.103	0.7216	0.065789	0	0	0	0	0	0	6	5	5
NCU00793T0	NCU00793T0	Neurospora crassa OR74A trehalose phosphate synthase (930 aa)	3.258	0.7452	0.695026	0	0	0	0	0	0	6	6	6
NCU01021T0	NCU01021T0	Neurospora crassa OR74A eukaryotic translation initiation factor 3 subunit EifCf (370 aa)	3.636	0.7472	0.188575	1	1	1	3	3	3	6	6	6
NCU01227T0	NCU01227T0	Neurospora crassa OR74A tricarboxylic acid-8 (334 aa)	4.947	0.7614	0.054767	1	1	1	3	3	3	6	5	5
NCU01317T0	NCU01317T0	Neurospora crassa OR74A 60S ribosomal protein L12 (166 aa)	3.935	0.7732	0.778554	2	2	2	2	2	2	6	4	4
NCU01412T0	NCU01412T0	Neurospora crassa OR74A proline-3 (446 aa)	3.197	0.7129	0.113322	0	0	0	0	0	0	6	5	5
NCU01479T0	NCU01479T0	Neurospora crassa OR74A matrix mitochondrial AAA protease-1 (929 aa)	5.537	0.6589	0.010109	0	0	0	0	0	0	6	6	6
NCU01612T0	NCU01612T0	Neurospora crassa OR74A pre-mRNA splicing factor ATP-dependent RNA helicase PRP43 (775 aa)	3.518	0.7681	0.456935	0	0	0	0	0	0	6	5	5
NCU02272T0	NCU02272T0	Neurospora crassa OR74A hypothetical protein (1041 aa)	6.096	0.7896	0.039521	34	25	25	0	0	0	6	6	6
NCU03064T1	NCU03064T1	Neurospora crassa OR74A RSC complex subunit Rsc7 (629 aa)	6.289	0.7988	0.031416	27	19	0	0	0	0	6	6	0
NCU04035T0	NCU04035T0	Neurospora crassa OR74A hir-1 (1036 aa)	3.293	0.7252	0.001244	2	2	2	0	0	0	6	6	6
NCU05129T0	NCU05129T0	Neurospora crassa OR74A tryptophan-2 (583 aa)	4.099	0.7053	0.150104	0	0	0	0	0	0	6	6	6
NCU05410T0	NCU05410T0	Neurospora crassa OR74A arginine-5 (462 aa)	5.59	0.834	0.055653	0	0	0	0	0	0	6	5	5
NCU05457T0	NCU05457T0	Neurospora crassa OR74A cytochrome a-4 (172 aa)	3.352	0.7511	0.273577	0	0	0	0	0	0	6	6	6
NCU05642T0	NCU05642T0	Neurospora crassa OR74A cysteinyl-tRNA synthetase (854 aa)	3.95	0.6646	0.22373	0	0	0	0	0	0	6	6	6
NCU05937T0	NCU05937T0	Neurospora crassa OR74A GDP-mannose pyrophosphorylase (452 aa)	3.791	0.6856	0.282856	1	1	1	0	0	0	6	6	6
NCU06217T0	NCU06217T0	Neurospora crassa OR74A nucleolar protein 4 (773 aa)	3.007	0.783	0.644813	0	0	0	0	0	0	6	6	6
NCU06279T0	NCU06279T0	Neurospora crassa OR74A eukaryotic translation initiation factor 3 (475 aa)	3.301	0.8082	0.154251	0	0	0	0	0	0	6	6	6
NCU06342T0	NCU06342T0	Neurospora crassa OR74A phospholipase D (979 aa)	2.934	0.6865	0.451401	0	0	0	0	0	0	6	6	6
NCU06441T0	NCU06441T0	Neurospora crassa OR74A D-lactate dehydrogenase 2 (552 aa)	3.69	0.7453	0.213595	0	0	0	0	0	0	6	6	6
NCU06459T0	NCU06459T0	Neurospora crassa OR74A differentiation regulator (799 aa)	4.909	0.7327	0.198262	0	0	0	0	0	0	6	6	6
NCU06464T0	NCU06464T0	Neurospora crassa OR74A hypothetical protein (171 aa)	3.027	0.7235	0.012964	0	0	0	7	6	6	6	5	5
NCU06652T0	NCU06652T0	Neurospora crassa OR74A S-(hydroxymethyl)glutathione dehydrogenase (381 aa)	4.543	0.7656	0.226671	2	2	2	2	2	2	6	6	6
NCU06761T0	NCU06761T0	Neurospora crassa OR74A sphingosine-1-phosphate lyase (577 aa)	4.611	0.7536	0.085474	4	4	4	0	0	0	6	6	6
NCU06892T0	NCU06892T0	Neurospora crassa OR74A 40S ribosomal protein S20 (118 aa)	2.78	0.6647	0.283529	1	1	1	0	0	0	6	5	5
NCU06986T0	NCU06986T0	Neurospora crassa OR74A DUF221 domain-containing protein (903 aa)	2.897	0.7485	0.163335	1	1	0	0	0	0	6	6	0
NCU06986T1	NCU06986T1	Neurospora crassa OR74A DUF221 domain-containing protein (903 aa)	2.897	0.7485	0.163335	1	1	0	0	0	0	6	6	0
NCU07156T0	NCU07156T0	Neurospora crassa OR74A histidine-6 (554 aa)	4.911	0.8092	0.064925	0	0	0	0	0	0	6	6	6
NCU07290T0	NCU07290T0	Neurospora crassa OR74A nuclear localization protein (528 aa)	4.555	0.7557	0.013991	25	22	22	0	0	0	6	6	6
NCU07367T0	NCU07367T0	Neurospora crassa OR74A regulatory particle, ATPase-like-4 (391 aa)	3.763	0.7635	0.799255	2	2	1	0	0	0	6	6	5
NCU07690T0	NCU07690T0	Neurospora crassa OR74A methylenetetrahydrofolate reductase 1 (614 aa)	3.516	0.6997	0.57917	0	0	0	0	0	0	6	6	6
NCU07926T0	NCU07926T0	Neurospora crassa OR74A glutaminyl-tRNA synthetase (652 aa)	3.463	0.7795	0.368603	0	0	0	0	0	0	6	6	6
NCU07929T0	NCU07929T0	Neurospora crassa OR74A eukaryotic translation initiation factor 3 subunit 3 (360 aa)	2.707	0.6856	0.115465	1	1	1	0	0	0	6	5	5
NCU08009T0	NCU08009T0	Neurospora crassa OR74A DNA replication licensing factor mcm3 (945 aa)	4.299	0.7506	0.091604	0	0	0	0	0	0	6	5	5
NCU08269T0	NCU08269T0	Neurospora crassa OR74A pyridoxine-4 (299 aa)	4.36	0.7544	0.034362	0	0	0	1	1	1	6	5	5
NCU08362T1	NCU08362T1	Neurospora crassa OR74A hypothetical protein (305 aa)	4.736	0.7281	0.111479	1	1	0	0	0	0	6	4	0
NCU09041T0	NCU09041T0	Neurospora crassa OR74A L-xylulose reductase (341 aa)	2.907	0.7348	0.231176	4	4	4	1	1	1	6	6	6
NCU09123T0	NCU09123T0	Neurospora crassa OR74A calcium/calmodulin-dependent kinase-1 (414 aa)	3.638	0.7342	0.122638	0	0	0	0	0	0	6	6	0
NCU09123T1	NCU09123T1	Neurospora crassa OR74A calcium/calmodulin-dependent kinase-1 (414 aa)	3.638	0.7342	0.122638	0	0	0	0	0	0	6	6	0
NCU09123T2	NCU09123T2	Neurospora crassa OR74A calcium/calmodulin-dependent kinase-1 (414 aa)	3.638	0.7342	0.122638	0	0	0	0	0	0	6	6	0
NCU09722T0	NCU09722T0	Neurospora crassa OR74A hypothetical protein (539 aa)	3.288	0.6828	0.069438	0	0	0	0	0	0	6	6	6
NCU09911T0	NCU09911T0	Neurospora crassa OR74A formyltetrahydrofolate deformylase (288 aa)	5.213	0.7198	0.173628	0	0	0	1	1	1	6	4	4
NCU11321T0	NCU11321T0	Neurospora crassa OR74A ribosomal L1 domain-containing protein 1 (389 aa)	4.253	0.6536	0.068124	0	0	0	0	0	0	6	6	6
NCU16466T0	NCU16466T0	Neurospora crassa OR74A nucleic acid-binding protein (345 aa)	4.834	0.749	0.351968	0	0	0	5	4	4	6	5	5
NCU16775T0	NCU16775T0	Neurospora crassa OR74A hypothetical protein (585 aa)	3.37	0.6505	0.000239	0	0	0	0	0	0	6	6	0
NCU16775T1	NCU16775T1	Neurospora crassa OR74A hypothetical protein (576 aa)	3.37	0.6505	0.000239	0	0	0	0	0	0	6	6	0
NCU00104T0	NCU00104T0	Neurospora crassa OR74A heat shock protein 98 (928 aa)	2.732	0.599	0.117383	3	3	3	0	0	0	5	5	5
NCU00202T0	NCU00202T0	Neurospora crassa OR74A coronin 1 (607 aa)	3.077	0.6408	0.153161	0	0	0	0	0	0	5	5	5
NCU00265T0	NCU00265T0	Neurospora crassa OR74A hypothetical protein (315 aa)	5.321	0.7664	0.127864	0	0	0	0	0	0	5	3	3
NCU00477T0	NCU00477T0	Neurospora crassa OR74A carboxypeptidase Y (555 aa)	3.306	0.6591	0.104637	1	1	1	0	0	0	5	5	5
NCU00488T0	NCU00488T0	Neurospora crassa OR74A protein phosphatase PP2A regulatory subunit A (636 aa)	3.239	0.7099	0.052818	3	3	3	0	0	0	5	5	5
NCU00884T0	NCU00884T0	Neurospora crassa OR74A NAD dependent epimerase/dehydratase (417 aa)	3.303	0.7094	0.000563	2	2	2	0	0	0	5	5	5
NCU00957T0	NCU00957T0	Neurospora crassa OR74A anchored cell wall protein-2 (216 aa)	4.063	0.7408	1.20178	1	1	1	0	0	0	5	4	4
NCU00979T0	NCU00979T0	Neurospora crassa OR74A 60S acidic ribosomal protein P2 (111 aa)	4.703	0.7697	0.746994	0	0	0	0	0	0	5	5	5
NCU01080T0	NCU01080T0	Neurospora crassa OR74A glucanase B (509 aa)	2.827	0.633	0.022352	0	0	0	0	0	0	5	5	5
NCU01171T0	NCU01171T0	Neurospora crassa OR74A DNA replication licensing factor mcm5 (725 aa)	3.207	0.5979	0.31043	0	0	0	0	0	0	5	5	5
NCU01241T0	NCU01241T0	Neurospora crassa OR74A mitochondrial carrier protein (707 aa)	3.482	0.7565	0.446351	0	0	0	0	0	0	5	5	5
NCU01249T0	NCU01249T0	Neurospora crassa OR74A importin alpha subunit (549 aa)	5.673	0.7904	0.084669	0	0	0	0	0	0	5	5	5
NCU01468T0	NCU01468T0	Neurospora crassa OR74A translation initiation factor eIF-2B subunit delta (464 aa)	2.314	0.7649	0.075398	0	0	0	0	0	0	5	5	5
NCU01516T0	NCU01516T0	Neurospora crassa OR74A mitochondrial co-chaperone GrpE (239 aa)	3.582	0.6879	0.210699	0	0	0	0	0	0	5	5	5
NCU01523T0	NCU01523T0	Neurospora crassa OR74A GTP-binding protein ypt3 (215 aa)	3.409	0.6912	0.533197	0	0	0	0	0	0	5	5	5
NCU01547T0	NCU01547T0	Neurospora crassa OR74A regulatory particle, non-ATPase-like-8 (353 aa)	6.149	0.7038	0.385368	0	0	0	0	0	0	5	5	5
NCU02224T0	NCU02224T0	Neurospora crassa OR74A regulatory particle, non-ATPase-like-3 (553 aa)	5.094	0.7303	0.305803	0	0	0	0	0	0	5	5	5
NCU02273T0	NCU02273T0	Neurospora crassa OR74A PEP4 homolog (397 aa)	2.996	0.7812	0.006613	1	1	1	4	4	4	5	4	4
NCU02397T0	NCU02397T0	Neurospora crassa OR74A isoleucine-valine-5 (577 aa)	4.234	0.7726	0.688706	0	0	0	0	0	0	5	5	5
NCU02430T0	NCU02430T0	Neurospora crassa OR74A cystathionine gamma-synthase (622 aa)	3.288	0.6775	0.385147	0	0	0	0	0	0	5	4	4
NCU02450T0	NCU02450T0	Neurospora crassa OR74A threonine dehydratase (585 aa)	3.631	0.6791	0.022511	0	0	0	0	0	0	5	5	0
NCU02450T1	NCU02450T1	Neurospora crassa OR74A threonine dehydratase (455 aa)	3.631	0.6791	0.022511	0	0	0	0	0	0	5	5	0
NCU02738T1	NCU02738T1	Neurospora crassa OR74A peflin-1 (214 aa)	3.726	0.7951	0.023781	0	0	0	0	0	0	5	5	0
NCU02746T0	NCU02746T0	Neurospora crassa OR74A vacuolar membrane ATPase-13 (482 aa)	3.514	0.597	0.047877	0	0	0	0	0	0	5	5	5
NCU02781T0	NCU02781T0	Neurospora crassa OR74A hypothetical protein (369 aa)	5.426	0.7378	0.101243	0	0	0	0	0	0	5	5	5
NCU02887T0	NCU02887T0	Neurospora crassa OR74A voltage-gated potassium channel beta-2 subunit (400 aa)	3.151	0.7347	0.072841	1	1	1	2	2	2	5	5	5
NCU02994T0	NCU02994T0	Neurospora crassa OR74A hypothetical protein (1438 aa)	4.221	0.7882	0.074095	14	14	14	1	1	1	5	4	4
NCU03321T0	NCU03321T0	Neurospora crassa OR74A eukaryotic ribosome biogenesis protein 1 (780 aa)	3.211	0.6587	0.282373	0	0	0	0	0	0	5	5	5
NCU03339T0	NCU03339T0	Neurospora crassa OR74A glutathione reductase (504 aa)	3.981	0.7629	0.272599	0	0	0	0	0	0	5	5	0
NCU03339T1	NCU03339T1	Neurospora crassa OR74A glutathione reductase (504 aa)	3.981	0.7629	0.272599	0	0	0	0	0	0	5	5	0
NCU03548T0	NCU03548T0	Neurospora crassa OR74A hypothetical protein (591 aa)	6.134	0.7618	0.04292	0	0	0	0	0	0	5	5	5
NCU03628T0	NCU03628T0	Neurospora crassa OR74A polarity defective-5 (923 aa)	3.848	0.7279	0.051255	0	0	0	0	0	0	5	5	5
NCU03653T0	NCU03653T0	Neurospora crassa OR74A hypothetical protein (237 aa)	3.48	0.6704	0.334333	0	0	0	0	0	0	5	4	4
NCU03711T0	NCU03711T0	Neurospora crassa OR74A GTP-binding protein ypt7 (206 aa)	3.027	0.7502	0.479631	0	0	0	0	0	0	5	5	5
NCU03755T0	NCU03755T0	Neurospora crassa OR74A flavin dependent monooxygenase (478 aa)	4.868	0.65	0.338197	0	0	0	0	0	0	5	5	5
NCU03949T0	NCU03949T0	Neurospora crassa OR74A nitropropane dioxygenase-1 (379 aa)	5.742	0.753	0.454502	1	1	1	0	0	0	5	4	4
NCU04410T0	NCU04410T0	Neurospora crassa OR74A tRNA ligase (841 aa)	4.939	0.7133	0.581043	0	0	0	0	0	0	5	5	5
NCU04415T0	NCU04415T0	Neurospora crassa OR74A hypothetical protein (562 aa)	4.103	0.746	0.010127	1	1	0	0	0	0	5	5	0
NCU04415T1	NCU04415T1	Neurospora crassa OR74A hypothetical protein (562 aa)	4.103	0.746	0.010127	1	1	0	0	0	0	5	5	0
NCU04463T0	NCU04463T0	Neurospora crassa OR74A non-repetitive nucleoporin (1442 aa)	2.785	0.6869	0.304213	0	0	0	0	0	0	5	5	5
NCU04511T0	NCU04511T0	Neurospora crassa OR74A bud site selection protein 7 (692 aa)	2.447	0.6713	0.279916	0	0	0	0	0	0	5	5	5
NCU04583T0	NCU04583T0	Neurospora crassa OR74A acetyltransferase (251 aa)	2.995	0.6983	0.146344	0	0	0	0	0	0	5	5	5
NCU04843T0	NCU04843T0	Neurospora crassa OR74A hypothetical protein (324 aa)	5.399	0.7705	0.010098	0	0	0	0	0	0	5	5	0
NCU04843T1	NCU04843T1	Neurospora crassa OR74A hypothetical protein (324 aa)	5.399	0.7705	0.010098	0	0	0	0	0	0	5	5	0
NCU04930T0	NCU04930T0	Neurospora crassa OR74A hypothetical protein (670 aa)	3.316	0.6664	0.164088	1	1	0	0	0	0	5	5	0
NCU04930T1	NCU04930T1	Neurospora crassa OR74A hypothetical protein (670 aa)	3.316	0.6664	0.164088	1	1	0	0	0	0	5	5	0
NCU05274T0	NCU05274T0	Neurospora crassa OR74A eukaryotic initiation factor 5A (164 aa)	5.622	0.7679	0.125361	0	0	0	3	2	2	5	4	4
NCU05290T0	NCU05290T0	Neurospora crassa OR74A orotate phosphoribosyltransferase (234 aa)	3.353	0.7377	0.095017	0	0	0	0	0	0	5	5	5
NCU05347T0	NCU05347T0	Neurospora crassa OR74A histone H2Az (144 aa)	3.969	0.6662	0.132412	1	1	0	1	1	0	5	4	0
NCU05347T1	NCU05347T1	Neurospora crassa OR74A histone H2Az (144 aa)	3.969	0.6662	0.132412	1	1	0	1	1	0	5	4	0
NCU05347T2	NCU05347T2	Neurospora crassa OR74A histone H2Az (144 aa)	3.969	0.6662	0.132412	1	1	0	1	1	0	5	4	0
NCU05498T0	NCU05498T0	Neurospora crassa OR74A hypothetical protein (181 aa)	3.838	0.7194	0.177176	3	3	3	4	4	4	5	5	5
NCU05548T0	NCU05548T0	Neurospora crassa OR74A aromatic-6 (380 aa)	3.088	0.7016	0.110402	0	0	0	2	2	1	5	5	4
NCU05689T0	NCU05689T0	Neurospora crassa OR74A cytochrome oxidase-4 (187 aa)	4.888	0.7278	0.173556	0	0	0	0	0	0	5	5	5
NCU05800T0	NCU05800T0	Neurospora crassa OR74A zinc knuckle domain-containing protein (226 aa)	3.314	0.783	0.206547	0	0	0	0	0	0	5	4	0
NCU05800T1	NCU05800T1	Neurospora crassa OR74A zinc knuckle domain-containing protein (226 aa)	3.314	0.783	0.206547	0	0	0	0	0	0	5	4	0
NCU06210T0	NCU06210T0	Neurospora crassa OR74A hypothetical protein (151 aa)	3.654	0.647	0.158528	1	1	1	0	0	0	5	5	5
NCU06307T0	NCU06307T0	Neurospora crassa OR74A multisynthetase complex auxiliary component p43 (420 aa)	5.909	0.7353	0.646984	0	0	0	0	0	0	5	5	5
NCU06440T0	NCU06440T0	Neurospora crassa OR74A proteosome catalytic alpha-4 (270 aa)	3.078	0.7125	0.00284	0	0	0	1	1	0	5	4	1
NCU06603T0	NCU06603T0	Neurospora crassa OR74A ThiJ/PfpI family protein (243 aa)	4.88	0.7792	0.162297	1	1	1	6	6	6	5	5	5
NCU06781T0	NCU06781T0	Neurospora crassa OR74A 1,3-beta-glucanosyltransferase Gel2 (495 aa)	2.965	0.7244	0.064576	0	0	0	0	0	0	5	4	4
NCU06923T0	NCU06923T0	Neurospora crassa OR74A methionine aminopeptidase 1 (378 aa)	4.117	0.7185	0.022172	0	0	0	0	0	0	5	5	5
NCU07280T0	NCU07280T0	Neurospora crassa OR74A serine/threonine protein kinase-50 (645 aa)	3.84	0.6804	0.387602	0	0	0	0	0	0	5	5	5
NCU07352T0	NCU07352T0	Neurospora crassa OR74A hypothetical protein (318 aa)	4.74	0.8052	0.75729	0	0	0	3	3	0	5	5	0
NCU07352T1	NCU07352T1	Neurospora crassa OR74A hypothetical protein (318 aa)	4.74	0.8052	0.75729	0	0	0	3	3	0	5	5	0
NCU07523T0	NCU07523T0	Neurospora crassa OR74A 1,3-beta glucanase (948 aa)	2.821	0.6831	0.274324	0	0	0	0	0	0	5	5	5
NCU07842T0	NCU07842T0	Neurospora crassa OR74A Woronin sorting complex (308 aa)	6.398	0.7535	0.009912	0	0	0	2	2	1	5	4	3
NCU07874T0	NCU07874T0	Neurospora crassa OR74A nuclear and cytoplasmic polyadenylated RNA-binding protein pub1 (481 aa)	3.185	0.7398	0.086138	1	1	1	0	0	0	5	5	5
NCU08002T0	NCU08002T0	Neurospora crassa OR74A carnitine acetyl transferase (644 aa)	4.479	0.722	0.188949	3	3	3	0	0	0	5	5	5
NCU08008T0	NCU08008T0	Neurospora crassa OR74A adenylyl cyclase-associated protein (523 aa)	3.669	0.7762	0.323074	0	0	0	0	0	0	5	5	5
NCU08046T0	NCU08046T0	Neurospora crassa OR74A eukaryotic translation initiation factor 3 (385 aa)	3.973	0.689	0.11051	0	0	0	2	2	2	5	5	5
NCU08477T0	NCU08477T0	Neurospora crassa OR74A ypt-like-1 (204 aa)	3.661	0.7846	0.088219	0	0	0	4	4	4	5	5	4
NCU08669T0	NCU08669T0	Neurospora crassa OR74A betaine aldehyde dehydrogenase 2 (468 aa)	3.592	0.6868	0.136554	0	0	0	0	0	0	5	4	4
NCU08823T0	NCU08823T0	Neurospora crassa OR74A band (214 aa)	3.784	0.7226	0.050575	0	0	0	0	0	0	5	5	5
NCU08828T0	NCU08828T0	Neurospora crassa OR74A fatty acid oxidation-2 (895 aa)	4.706	0.7159	0.351847	8	8	8	0	0	0	5	5	5
NCU08840T0	NCU08840T0	Neurospora crassa OR74A chromatin remodeling complex subunit (752 aa)	3.966	0.8136	0.012078	24	20	20	0	0	0	5	5	5
NCU08930T0	NCU08930T0	Neurospora crassa OR74A NADH:ubiquinone oxidoreductase 21.3a (202 aa)	3.418	0.7683	0.008311	0	0	0	0	0	0	5	5	5
NCU08956T0	NCU08956T0	Neurospora crassa OR74A MSP domain-containing protein (280 aa)	4.857	0.7769	0.155997	0	0	0	2	2	2	5	5	5
NCU09309T0	NCU09309T0	Neurospora crassa OR74A proteasome component PRE2 (292 aa)	3.379	0.71	0.56302	0	0	0	0	0	0	5	5	5
NCU09320T0	NCU09320T0	Neurospora crassa OR74A histidine-2 (338 aa)	4.513	0.7259	0.016025	0	0	0	1	1	1	5	5	5
NCU09349T0	NCU09349T0	Neurospora crassa OR74A ATP-dependent RNA helicase has-1 (579 aa)	4.258	0.7078	0.64491	1	1	1	0	0	0	5	5	5
NCU09536T0	NCU09536T0	Neurospora crassa OR74A hypothetical protein (960 aa)	3.714	0.6189	0.270073	0	0	0	0	0	0	5	5	5
NCU09659T0	NCU09659T0	Neurospora crassa OR74A 5'-nucleotidase (568 aa)	3.708	0.7357	0.077301	0	0	0	0	0	0	5	5	5
NCU00032T0	NCU00032T0	Neurospora crassa OR74A peroxin 8 (744 aa)	3.258	0.6799	0.003987	0	0	0	0	0	0	4	4	4
NCU00336T0	NCU00336T0	Neurospora crassa OR74A U3 small nucleolar RNA-associated protein 10 (1789 aa)	3.995	0.6456	0.018848	0	0	0	0	0	0	4	4	4
NCU00410T0	NCU00410T0	Neurospora crassa OR74A eukaryotic release factor 1 (435 aa)	2.669	0.7104	0.02787	0	0	0	0	0	0	4	4	4
NCU00618T0	NCU00618T0	Neurospora crassa OR74A 40S ribosomal protein S27 (83 aa)	3.55	0.6935	0.054521	2	2	2	0	0	0	4	4	4
NCU00633T0	NCU00633T0	Neurospora crassa OR74A hypothetical protein (371 aa)	3.888	0.742	0.490447	0	0	0	0	0	0	4	4	4
NCU00635T0	NCU00635T0	Neurospora crassa OR74A nascent polypeptide-associated complex subunit alpha (201 aa)	3.628	0.7428	0.269723	1	1	1	4	4	4	4	3	3
NCU00673T0	NCU00673T0	Neurospora crassa OR74A serine protease p2 (533 aa)	4.571	0.7699	0.659486	2	2	2	3	3	3	4	4	4
NCU00867T0	NCU00867T0	Neurospora crassa OR74A hypothetical protein (304 aa)	3.093	0.7016	0.082521	1	1	1	4	4	4	4	4	4
NCU00896T0	NCU00896T0	Neurospora crassa OR74A dot (708 aa)	1.781	0.4183	0.072188	0	0	0	0	0	0	4	4	4
NCU01224T0	NCU01224T0	Neurospora crassa OR74A regulatory particle, ATPase-like-2 (460 aa)	4.023	0.7198	0.429629	2	2	2	0	0	0	4	4	4
NCU01283T0	NCU01283T0	Neurospora crassa OR74A hypothetical protein (1355 aa)	3.192	0.6796	0.498842	0	0	0	0	0	0	4	4	0
NCU01283T1	NCU01283T1	Neurospora crassa OR74A hypothetical protein (1182 aa)	3.192	0.6796	0.498842	0	0	0	0	0	0	4	4	0
NCU01440T0	NCU01440T0	Neurospora crassa OR74A myosin-2 (1595 aa)	3.186	0.6578	0.089455	0	0	0	0	0	0	4	4	4
NCU01473T0	NCU01473T0	Neurospora crassa OR74A mitochondrial large ribosomal subunit YmL35 (450 aa)	3.632	0.7172	0.143752	0	0	0	0	0	0	4	4	4
NCU01552T0	NCU01552T0	Neurospora crassa OR74A ribosomal protein S28 (146 aa)	3.246	0.8015	0.825786	2	2	0	0	0	0	4	4	0
NCU01552T1	NCU01552T1	Neurospora crassa OR74A ribosomal protein S28 (146 aa)	3.246	0.8015	0.825786	2	2	0	0	0	0	4	4	0
NCU01565T0	NCU01565T0	Neurospora crassa OR74A hypothetical protein (788 aa)	4.462	0.7763	0.306633	3	3	3	3	3	3	4	4	4
NCU01587T0	NCU01587T0	Neurospora crassa OR74A cofilin (155 aa)	4.803	0.7287	0.0849	1	1	0	0	0	0	4	4	0
NCU01587T1	NCU01587T1	Neurospora crassa OR74A cofilin (155 aa)	4.803	0.7287	0.0849	1	1	0	0	0	0	4	4	0
NCU01633T0	NCU01633T0	Neurospora crassa OR74A hexose transporter HXT13 (533 aa)	4.344	0.7901	0.094895	0	0	0	2	2	2	4	3	3
NCU01667T0	NCU01667T0	Neurospora crassa OR74A arginine-12 (386 aa)	3.765	0.6903	0.100774	0	0	0	2	2	2	4	4	4
NCU01689T0	NCU01689T0	Neurospora crassa OR74A mitochondrial DNA replication protein YHM2 (317 aa)	4.215	0.6999	0.240632	0	0	0	3	3	1	4	3	0
NCU01689T1	NCU01689T1	Neurospora crassa OR74A mitochondrial DNA replication protein YHM2 (276 aa)	4.215	0.6999	0.240632	0	0	0	2	2	0	4	3	0
NCU01744T0	NCU01744T0	Neurospora crassa OR74A enhancer-2 of am (2117 aa)	3.252	0.5732	0.324433	0	0	0	0	0	0	4	4	0
NCU01744T1	NCU01744T1	Neurospora crassa OR74A enhancer-2 of am (2117 aa)	3.252	0.5732	0.324433	0	0	0	0	0	0	4	4	0
NCU01821T0	NCU01821T0	Neurospora crassa OR74A alanine-glyoxylate aminotransferase (447 aa)	4.498	0.7417	0.507863	0	0	0	0	0	0	4	4	4
NCU01957T0	NCU01957T0	Neurospora crassa OR74A AR2 (323 aa)	3.581	0.6805	0.009975	2	2	0	0	0	0	4	2	0
NCU02103T0	NCU02103T0	Neurospora crassa OR74A DNA-directed RNA polymerase II largest subunit (1762 aa)	3.555	0.7243	0.224672	0	0	0	0	0	0	4	3	2
NCU02109T0	NCU02109T0	Neurospora crassa OR74A UDP-N-acetylglucosamine pyrophosphorylase (488 aa)	3.518	0.7286	0.451562	4	4	4	0	0	0	4	3	3
NCU02280T0	NCU02280T0	Neurospora crassa OR74A NADH:ubiquinone oxidoreductase 21.3b (201 aa)	3.212	0.7537	0.784768	0	0	0	3	3	3	4	4	4
NCU02287T0	NCU02287T0	Neurospora crassa OR74A acyl-CoA dehydrogenase-1 (547 aa)	3.266	0.7865	0.021355	2	2	2	0	0	0	4	4	4
NCU02316T0	NCU02316T0	Neurospora crassa OR74A hypothetical protein (510 aa)	3.406	0.7627	0.221499	1	1	0	4	4	0	4	4	0
NCU02316T1	NCU02316T1	Neurospora crassa OR74A hypothetical protein (444 aa)	3.406	0.7627	0.221499	1	1	0	4	4	0	4	4	0
NCU02316T2	NCU02316T2	Neurospora crassa OR74A hypothetical protein (444 aa)	3.406	0.7627	0.221499	1	1	0	4	4	0	4	4	0
NCU02357T0	NCU02357T0	Neurospora crassa OR74A importin subunit beta-3 (1097 aa)	2.875	0.7023	0.555312	2	2	2	0	0	0	4	4	4
NCU02374T0	NCU02374T0	Neurospora crassa OR74A regulatory particle, non-ATPase-like-9 (382 aa)	4.896	0.751	0.551462	0	0	0	0	0	0	4	4	4
NCU02610T0	NCU02610T0	Neurospora crassa OR74A dynein light chain type 1 (104 aa)	3.259	0.6578	0.130663	1	1	0	0	0	0	4	3	0
NCU02610T1	NCU02610T1	Neurospora crassa OR74A dynein light chain type 1 (104 aa)	3.259	0.6578	0.130663	1	1	0	0	0	0	4	3	0
NCU02623T0	NCU02623T0	Neurospora crassa OR74A mitochondrial hypoxia responsive domain-containing protein (242 aa)	4.767	0.6255	0.331924	0	0	0	0	0	0	4	3	3
NCU02701T0	NCU02701T0	Neurospora crassa OR74A dipeptidyl peptidase (771 aa)	3.727	0.7502	0.120818	3	3	3	0	0	0	4	4	4
NCU02727T0	NCU02727T0	Neurospora crassa OR74A glycine cleavage system T protein (478 aa)	3.76	0.7221	0.033547	0	0	0	0	0	0	4	4	4
NCU02771T0	NCU02771T0	Neurospora crassa OR74A uroporphyrinogen decarboxylase (399 aa)	4.033	0.7026	0.059693	0	0	0	2	2	2	4	4	4
NCU02798T0	NCU02798T0	Neurospora crassa OR74A hypothetical protein (332 aa)	4.397	0.7524	0.098366	0	0	0	0	0	0	4	4	4
NCU02840T0	NCU02840T0	Neurospora crassa OR74A regulatory particle, ATPase-like-1 (440 aa)	3.102	0.7179	0.134972	3	3	3	0	0	0	4	4	4
NCU03108T0	NCU03108T0	Neurospora crassa OR74A glutamate carboxypeptidase (800 aa)	3.03	0.6191	0.099396	1	1	1	0	0	0	4	3	3
NCU03283T0	NCU03283T0	Neurospora crassa OR74A 2-keto-4-pentenoate hydratase (242 aa)	2.939	0.7136	0.50291	0	0	0	0	0	0	4	4	0
NCU03283T1	NCU03283T1	Neurospora crassa OR74A 2-keto-4-pentenoate hydratase (242 aa)	2.939	0.7136	0.50291	0	0	0	0	0	0	4	4	0
NCU03797T0	NCU03797T0	Neurospora crassa OR74A ubiquitin C-terminal hydrolase (1163 aa)	3.696	0.625	0.010459	0	0	0	0	0	0	4	3	3
NCU03882T0	NCU03882T0	Neurospora crassa OR74A hypothetical protein (162 aa)	4.283	0.7677	0.900848	0	0	0	3	3	0	4	4	0
NCU03882T1	NCU03882T1	Neurospora crassa OR74A hypothetical protein (162 aa)	4.283	0.7677	0.900848	0	0	0	3	3	0	4	4	0
NCU03972T0	NCU03972T0	Neurospora crassa OR74A regulatory particle, non-ATPase-like-7 (493 aa)	4.901	0.7486	0.005477	1	1	1	0	0	0	4	4	4
NCU03980T0	NCU03980T0	Neurospora crassa OR74A T-complex protein 1 subunit epsilon (551 aa)	2.601	0.6117	0.035708	0	0	0	0	0	0	4	4	4
NCU03994T0	NCU03994T0	Neurospora crassa OR74A hypothetical protein (742 aa)	4.416	0.7681	0.046017	0	0	0	0	0	0	4	4	4
NCU04001T0	NCU04001T0	Neurospora crassa OR74A female fertility-7 (718 aa)	3.013	0.6944	0.227052	0	0	0	4	4	4	4	4	4
NCU04232T0	NCU04232T0	Neurospora crassa OR74A hypothetical protein (396 aa)	4.349	0.7513	0.167409	0	0	0	0	0	0	4	3	3
NCU04289T0	NCU04289T0	Neurospora crassa OR74A hypothetical protein (453 aa)	2.604	0.7193	0.002751	0	0	0	0	0	0	4	3	3
NCU04327T0	NCU04327T0	Neurospora crassa OR74A DNA replication licensing factor mcm2 (883 aa)	3.805	0.6878	0.30381	0	0	0	0	0	0	4	4	4
NCU04414T0	NCU04414T0	Neurospora crassa OR74A regulatory particle, ATPase-like-5 (461 aa)	4.668	0.7806	0.557223	0	0	0	0	0	0	4	3	3
NCU04442T0	NCU04442T0	Neurospora crassa OR74A GAL10 (376 aa)	4.281	0.7317	0.339994	0	0	0	1	1	1	4	4	4
NCU04784T0	NCU04784T0	Neurospora crassa OR74A hypothetical protein (1845 aa)	3.853	0.7807	0.106771	7	7	7	0	0	0	4	4	4
NCU04790T0	NCU04790T0	Neurospora crassa OR74A eukaryotic peptide chain release factor GTP-binding subunit (731 aa)	2.681	0.7404	0.059405	0	0	0	0	0	0	4	4	0
NCU04790T1	NCU04790T1	Neurospora crassa OR74A eukaryotic peptide chain release factor GTP-binding subunit (730 aa)	2.681	0.7404	0.059405	0	0	0	0	0	0	4	4	0
NCU05120T0	NCU05120T0	Neurospora crassa OR74A DNA-dependent RNA polymerase II RPB140 (1288 aa)	3.241	0.6686	0.027736	0	0	0	0	0	0	4	4	4
NCU05137T0	NCU05137T0	Neurospora crassa OR74A non-anchored cell wall protein-1 (692 aa)	3.841	0.8111	0.004006	6	6	6	0	0	0	4	4	4
NCU05220T0	NCU05220T0	Neurospora crassa OR74A ATP synthase subunit F (102 aa)	2.802	0.6499	0.328622	1	1	1	0	0	0	4	3	3
NCU05278T0	NCU05278T0	Neurospora crassa OR74A cytochrome P450 61 (534 aa)	3.995	0.6731	0.151361	0	0	0	0	0	0	4	4	4
NCU05295T0	NCU05295T0	Neurospora crassa OR74A proteasome catalytic alpha-5 (246 aa)	4.377	0.7015	0.032654	1	1	1	0	0	0	4	4	4
NCU05304T0	NCU05304T0	Neurospora crassa OR74A nuclear segregation protein (486 aa)	4.135	0.7669	0.341721	0	0	0	0	0	0	4	4	4
NCU05363T0	NCU05363T0	Neurospora crassa OR74A 26S protease regulatory subunit 8 (390 aa)	4.52	0.6319	1.04831	1	1	0	0	0	0	4	4	3
NCU05485T0	NCU05485T0	Neurospora crassa OR74A casein kinase II regulatory beta subunit-1 (334 aa)	3.111	0.7182	0.360669	0	0	0	3	3	3	4	4	4
NCU05803T0	NCU05803T0	Neurospora crassa OR74A translational activator (2693 aa)	3.272	0.7159	0.498439	0	0	0	0	0	0	4	4	4
NCU06052T0	NCU06052T0	Neurospora crassa OR74A DnaJ domain-containing protein (515 aa)	3.413	0.7661	0.018098	0	0	0	0	0	0	4	3	3
NCU06200T0	NCU06200T0	Neurospora crassa OR74A DUF1682 domain-containing protein (449 aa)	4.509	0.6957	1.16248	0	0	0	0	0	0	4	4	4
NCU06561T0	NCU06561T0	Neurospora crassa OR74A RHO protein GDP dissociation inhibitor-1 (202 aa)	3.642	0.7687	0.632422	0	0	0	0	0	0	4	4	4
NCU06606T0	NCU06606T0	Neurospora crassa OR74A iron-sulfur subunit-1 (232 aa)	4.188	0.7706	0.307209	2	2	2	0	0	0	4	4	4
NCU06678T0	NCU06678T0	Neurospora crassa OR74A exonuclease Kem1 (1451 aa)	3.961	0.7329	0.084991	0	0	0	0	0	0	4	4	4
NCU06711T0	NCU06711T0	Neurospora crassa OR74A hypothetical protein (246 aa)	3.586	0.6933	0.250682	0	0	0	0	0	0	4	3	3
NCU06712T0	NCU06712T0	Neurospora crassa OR74A proteasome catalytic alpha-6 (266 aa)	2.482	0.7199	0.458149	0	0	0	0	0	0	4	4	4
NCU06738T0	NCU06738T0	Neurospora crassa OR74A protein transporter sec-31 (1257 aa)	4.151	0.7393	0.733088	0	0	0	0	0	0	4	4	4
NCU07253T0	NCU07253T0	Neurospora crassa OR74A 1,3-beta-glucanosyltransferase gel1 (467 aa)	2.401	0.7414	0.355638	0	0	0	0	0	0	4	4	4
NCU07282T0	NCU07282T0	Neurospora crassa OR74A hypothetical protein (965 aa)	2.795	0.722	0.107364	2	2	2	1	1	1	4	4	4
NCU07296T0	NCU07296T0	Neurospora crassa OR74A colonial temperature sensitive-1 (599 aa)	3.312	0.6021	0.43349	0	0	0	0	0	0	4	4	4
NCU07608T0	NCU07608T0	Neurospora crassa OR74A pentose phosphate metabolism-3 (367 aa)	5.386	0.8067	0.629578	0	0	0	1	1	0	4	4	0
NCU07608T1	NCU07608T1	Neurospora crassa OR74A pentose phosphate metabolism-3 (365 aa)	5.386	0.8067	0.629578	0	0	0	1	1	0	4	4	0
NCU07670T0	NCU07670T0	Neurospora crassa OR74A cytochrome-19 (627 aa)	3.571	0.6686	0.034113	0	0	0	0	0	0	4	4	4
NCU07723T0	NCU07723T0	Neurospora crassa OR74A norsolorinic acid reductase (381 aa)	2.177	0.672	0.011268	0	0	0	0	0	0	4	4	4
NCU07755T0	NCU07755T0	Neurospora crassa OR74A tyrosyl-tRNA synthetase (410 aa)	3.19	0.7162	0.001369	0	0	0	0	0	0	4	4	4
NCU08131T0	NCU08131T0	Neurospora crassa OR74A glycosylhydrolase family 13-1 (534 aa)	2.99	0.7294	0.692244	0	0	0	0	0	0	4	4	4
NCU08295T0	NCU08295T0	Neurospora crassa OR74A RNA-binding La domain-containing protein (377 aa)	2.282	0.6159	0.164162	0	0	0	0	0	0	4	4	4
NCU08296T0	NCU08296T0	Neurospora crassa OR74A 30S ribosomal subunit S4 (454 aa)	4.311	0.7212	0.395207	0	0	0	0	0	0	4	4	4
NCU08344T0	NCU08344T0	Neurospora crassa OR74A 60s ribosomal protein (123 aa)	3.275	0.6093	0.066782	4	4	4	0	0	0	4	4	4
NCU08421T0	NCU08421T0	Neurospora crassa OR74A hypothetical protein (430 aa)	4.456	0.731	0.127982	1	1	1	0	0	0	4	4	4
NCU08898T0	NCU08898T0	Neurospora crassa OR74A lysine-6 (785 aa)	3.447	0.6646	0.469609	0	0	0	0	0	0	4	4	4
NCU08940T0	NCU08940T0	Neurospora crassa OR74A ubiquinol-cytochrome-C reductase 7 (124 aa)	4.123	0.7672	0.868697	0	0	0	0	0	0	4	3	3
NCU08949T0	NCU08949T0	Neurospora crassa OR74A hypothetical protein (170 aa)	3.624	0.7983	0.260012	0	0	0	0	0	0	4	3	1
NCU09332T0	NCU09332T0	Neurospora crassa OR74A mannosyltransferase PMTI (775 aa)	4.879	0.7799	0.114364	0	0	0	0	0	0	4	3	3
NCU09730T0	NCU09730T0	Neurospora crassa OR74A kinesin-1 (929 aa)	3.242	0.6703	0.056734	0	0	0	0	0	0	4	4	4
NCU09894T0	NCU09894T0	Neurospora crassa OR74A CCAAT-box-binding transcription factor (1094 aa)	2.725	0.6492	0.529995	1	1	1	0	0	0	4	4	4
NCU09896T0	NCU09896T0	Neurospora crassa OR74A adenylyl-sulfate kinase (212 aa)	5.488	0.6779	1.106	0	0	0	0	0	0	4	3	3
NCU09897T0	NCU09897T0	Neurospora crassa OR74A vacuolar membrane ATPase-5 (392 aa)	4.638	0.6905	0.245082	0	0	0	0	0	0	4	3	3
NCU09898T0	NCU09898T0	Neurospora crassa OR74A hypothetical protein (1113 aa)	2.843	0.7146	0.113531	0	0	0	0	0	0	4	4	4
NCU10468T0	NCU10468T0	Neurospora crassa OR74A arginine-4 (470 aa)	3.44	0.7674	1.26333	0	0	0	0	0	0	4	4	4
NCU10498T0	NCU10498T0	Neurospora crassa OR74A 60S ribosomal protein L35 (126 aa)	3.379	0.6342	0.263458	0	0	0	0	0	0	4	3	3
NCU11395T0	NCU11395T0	Neurospora crassa OR74A S-(hydroxymethyl)glutathione dehydrogenase (456 aa)	2.295	0.7826	0.181958	0	0	0	0	0	0	4	4	4
NCU16776T0	NCU16776T0	Neurospora crassa OR74A hypothetical protein (311 aa)	3.336	0.6853	0.365446	0	0	0	0	0	0	4	4	4
NCU00164T0	NCU00164T0	Neurospora crassa OR74A chromatin remodelling factor 4-2 (1093 aa)	2.923	0.5754	0.114512	0	0	0	0	0	0	3	3	3
NCU00170T0	NCU00170T0	Neurospora crassa OR74A DNAJ domain-containing protein (785 aa)	4.561	0.7595	0.270268	0	0	0	0	0	0	3	3	3
NCU00225T0	NCU00225T0	Neurospora crassa OR74A hypothetical protein (319 aa)	3.094	0.7549	0.045198	3	3	3	6	6	6	3	3	3
NCU00261T0	NCU00261T0	Neurospora crassa OR74A CTP synthase (586 aa)	2.981	0.6146	0.62799	0	0	0	0	0	0	3	3	3
NCU00366T0	NCU00366T0	Neurospora crassa OR74A eukaryotic translation initiation factor 5 (426 aa)	2.46	0.568	0.039707	0	0	0	0	0	0	3	3	3
NCU00385T0	NCU00385T0	Neurospora crassa OR74A delta-subunit ATP synthase (166 aa)	3.614	0.7097	0.458189	0	0	0	0	0	0	3	2	2
NCU00395T0	NCU00395T0	Neurospora crassa OR74A mRNA processing protein (528 aa)	2.773	0.5456	0.094702	0	0	0	0	0	0	3	3	3
NCU00444T0	NCU00444T0	Neurospora crassa OR74A transcription initiation factor TFIID subunit 14 (227 aa)	3.125	0.7046	0.700209	2	2	2	0	0	0	3	3	3
NCU00465T0	NCU00465T0	Neurospora crassa OR74A chaperone dnaJ (424 aa)	3.94	0.6789	0.295553	0	0	0	0	0	0	3	3	0
NCU00465T1	NCU00465T1	Neurospora crassa OR74A chaperone dnaJ (424 aa)	3.94	0.6789	0.295553	0	0	0	0	0	0	3	3	0
NCU00522T0	NCU00522T0	Neurospora crassa OR74A cystathionine beta-lyase (420 aa)	4.281	0.7008	0.997356	0	0	0	0	0	0	3	3	3
NCU00895T0	NCU00895T0	Neurospora crassa OR74A RAB GTPase Ypt5 (221 aa)	2.807	0.7328	1.06156	0	0	0	0	0	0	3	3	3
NCU00904T0	NCU00904T0	Neurospora crassa OR74A D-lactate dehydrogenase (596 aa)	3.7	0.7524	0.686754	0	0	0	0	0	0	3	3	3
NCU00905T0	NCU00905T0	Neurospora crassa OR74A N-acylethanolamine amidohydrolase (611 aa)	2.367	0.6688	0.625783	0	0	0	0	0	0	3	3	3
NCU00995T0	NCU00995T0	Neurospora crassa OR74A hypothetical protein (140 aa)	3.535	0.7587	0.983533	0	0	0	0	0	0	3	2	2
NCU01002T0	NCU01002T0	Neurospora crassa OR74A coatomer subunit epsilon (297 aa)	4.775	0.7646	0.991751	0	0	0	0	0	0	3	3	3
NCU01004T0	NCU01004T0	Neurospora crassa OR74A phosphatidylserine decarboxylase proenzyme (1063 aa)	3.846	0.7345	0.130386	0	0	0	0	0	0	3	3	3
NCU01107T0	NCU01107T0	Neurospora crassa OR74A short-chain dehydrogenase (334 aa)	3.725	0.669	0.493763	0	0	0	0	0	0	3	3	3
NCU01146T0	NCU01146T0	Neurospora crassa OR74A signal sequence receptor alpha chain (273 aa)	3.78	0.5775	1.28015	0	0	0	0	0	0	3	3	3
NCU01175T0	NCU01175T0	Neurospora crassa OR74A farnesyl-pyrophosphate synthetase (348 aa)	2.88	0.636	0.368029	1	1	1	1	1	1	3	3	3
NCU01200T0	NCU01200T0	Neurospora crassa OR74A peptidyl-prolyl cis-trans isomerase B (286 aa)	3.075	0.7285	0.03071	0	0	0	2	2	0	3	3	0
NCU01200T1	NCU01200T1	Neurospora crassa OR74A peptidyl-prolyl cis-trans isomerase B (208 aa)	3.075	0.7285	0.03071	0	0	0	2	2	0	3	3	0
NCU01247T0	NCU01247T0	Neurospora crassa OR74A hypothetical protein (1227 aa)	2.579	0.7614	1.11002	0	0	0	0	0	0	3	3	3
NCU01257T0	NCU01257T0	Neurospora crassa OR74A hypothetical protein (437 aa)	5.948	0.7098	0.464669	0	0	0	0	0	0	3	2	2
NCU01395T0	NCU01395T0	Neurospora crassa OR74A WSC domain-containing protein (502 aa)	4.571	0.7261	0.124293	0	0	0	0	0	0	3	3	3
NCU01596T0	NCU01596T0	Neurospora crassa OR74A regulatory particle, non-ATPase-like-6 (425 aa)	2.931	0.6977	0.468488	0	0	0	0	0	0	3	3	3
NCU01747T0	NCU01747T0	Neurospora crassa OR74A glycerophosphocholine phosphodiesterase Gde1 (1246 aa)	3.397	0.6551	0.319205	2	2	2	0	0	0	3	3	3
NCU01767T0	NCU01767T0	Neurospora crassa OR74A phophatase 2C family protein (623 aa)	3.256	0.6574	0.359776	0	0	0	0	0	0	3	3	3
NCU01871T0	NCU01871T0	Neurospora crassa OR74A hypothetical protein (375 aa)	3.719	0.7373	0.084004	0	0	0	4	4	0	3	2	0
NCU01871T1	NCU01871T1	Neurospora crassa OR74A hypothetical protein (375 aa)	3.719	0.7373	0.084004	0	0	0	4	4	0	3	2	0
NCU01912T0	NCU01912T0	Neurospora crassa OR74A mannosyltransferase 1 (1168 aa)	2.006	0.6164	0.663911	0	0	0	0	0	0	3	3	0
NCU01912T1	NCU01912T1	Neurospora crassa OR74A mannosyltransferase 1 (1132 aa)	2.006	0.6164	0.663911	0	0	0	0	0	0	3	3	0
NCU01919T0	NCU01919T0	Neurospora crassa OR74A ubiquitin C-terminal hydrolase (549 aa)	5.352	0.6936	0.130621	0	0	0	0	0	0	3	3	3
NCU02006T0	NCU02006T0	Neurospora crassa OR74A hypothetical protein (774 aa)	4.852	0.7822	0.14903	13	10	10	4	4	4	3	3	3
NCU02011T0	NCU02011T0	Neurospora crassa OR74A importin subunit beta-1 (877 aa)	3.933	0.6651	0.417693	0	0	0	0	0	0	3	3	3
NCU02016T0	NCU02016T0	Neurospora crassa OR74A hypothetical protein (129 aa)	3.144	0.7503	0.410448	0	0	0	0	0	0	3	3	3
NCU02090T0	NCU02090T0	Neurospora crassa OR74A adenine phosphoribosyltransferase (227 aa)	4.553	0.7382	1.62258	0	0	0	0	0	0	3	3	3
NCU02111T0	NCU02111T0	Neurospora crassa OR74A myosin-5 (1236 aa)	4.104	0.7476	0.769295	0	0	0	0	0	0	3	3	3
NCU02333T0	NCU02333T0	Neurospora crassa OR74A arginase-1 (359 aa)	4.288	0.6816	0.149103	0	0	0	1	1	0	3	3	0
NCU02333T1	NCU02333T1	Neurospora crassa OR74A arginase-1 (336 aa)	4.288	0.6816	0.149103	0	0	0	1	1	0	3	3	0
NCU02480T0	NCU02480T0	Neurospora crassa OR74A short-chain dehydrogenase/reductase (283 aa)	3.584	0.7299	0.532247	0	0	0	0	0	0	3	3	0
NCU02480T1	NCU02480T1	Neurospora crassa OR74A short-chain dehydrogenase/reductase (283 aa)	3.584	0.7299	0.532247	0	0	0	0	0	0	3	3	0
NCU02511T0	NCU02511T0	Neurospora crassa OR74A tRNA (cytosine-5-)-methyltransferase NCL1 (772 aa)	2.843	0.6518	0.553112	0	0	0	0	0	0	3	3	3
NCU02539T0	NCU02539T0	Neurospora crassa OR74A cell division control protein 54 (1014 aa)	2.566	0.5934	0.585049	0	0	0	0	0	0	3	3	3
NCU03092T0	NCU03092T0	Neurospora crassa OR74A nuclear localization sequence binding protein (429 aa)	4.397	0.792	0.408925	2	2	2	4	4	4	3	3	3
NCU03200T0	NCU03200T0	Neurospora crassa OR74A serine/threonine protein kinase-10 (754 aa)	3.765	0.6824	0.004083	0	0	0	0	0	0	3	2	0
NCU03200T1	NCU03200T1	Neurospora crassa OR74A serine/threonine protein kinase-10 (705 aa)	3.765	0.6824	0.004083	0	0	0	0	0	0	3	2	0
NCU03206T0	NCU03206T0	Neurospora crassa OR74A C2H2 finger domain-containing protein (363 aa)	3.837	0.6568	0.10344	0	0	0	3	3	3	3	2	2
NCU03263T0	NCU03263T0	Neurospora crassa OR74A transmembrane protein (1494 aa)	2.523	0.6158	0.226871	0	0	0	0	0	0	3	3	3
NCU03282T0	NCU03282T0	Neurospora crassa OR74A 3-hydroxyanthranilate 3,4-dioxygenase (181 aa)	3.605	0.6388	0.008711	0	0	0	0	0	0	3	3	3
NCU03304T0	NCU03304T0	Neurospora crassa OR74A proteosome catalytic beta-3 (206 aa)	3.114	0.7402	0.696565	0	0	0	1	1	1	3	3	3
NCU03305T0	NCU03305T0	Neurospora crassa OR74A calcium P-type ATPase-1 (998 aa)	4.221	0.6773	0.311832	0	0	0	0	0	0	3	3	3
NCU03314T0	NCU03314T0	Neurospora crassa OR74A mob2-like-a (341 aa)	4.011	0.8069	0.476892	0	0	0	0	0	0	3	2	0
NCU03314T1	NCU03314T1	Neurospora crassa OR74A mob2-like-a (276 aa)	4.011	0.8069	0.476892	0	0	0	0	0	0	3	2	0
NCU03314T2	NCU03314T2	Neurospora crassa OR74A mob2-like-a (276 aa)	4.011	0.8069	0.476892	0	0	0	0	0	0	3	2	0
NCU03370T0	NCU03370T0	Neurospora crassa OR74A hypothetical protein (192 aa)	4.14	0.7391	0.21141	0	0	0	2	2	0	3	3	0
NCU03370T1	NCU03370T1	Neurospora crassa OR74A hypothetical protein (184 aa)	4.14	0.7391	0.21141	0	0	0	2	2	0	3	3	0
NCU03611T0	NCU03611T0	Neurospora crassa OR74A chitin synthase-1 (918 aa)	2.125	0.48	0.750885	0	0	0	0	0	0	3	3	3
NCU03633T0	NCU03633T0	Neurospora crassa OR74A mevalonate kinase (529 aa)	2.593	0.7717	0.89259	0	0	0	0	0	0	3	3	3
NCU03662T0	NCU03662T0	Neurospora crassa OR74A hypothetical protein (746 aa)	3.692	0.571	0.979366	0	0	0	0	0	0	3	3	3
NCU03739T0	NCU03739T0	Neurospora crassa OR74A ERP38 protein (370 aa)	2.548	0.697	0.815462	1	1	1	1	1	1	3	3	3
NCU03764T0	NCU03764T0	Neurospora crassa OR74A microtubule associated protein (488 aa)	4.736	0.689	0.639927	0	0	0	0	0	0	3	3	0
NCU03764T1	NCU03764T1	Neurospora crassa OR74A microtubule associated protein (488 aa)	4.736	0.689	0.639927	0	0	0	0	0	0	3	3	0
NCU03813T0	NCU03813T0	Neurospora crassa OR74A formate dehydrogenase (376 aa)	2.308	0.5427	0.500815	0	0	0	0	0	0	3	3	3
NCU03893T0	NCU03893T0	Neurospora crassa OR74A short-chain dehydrogenase/reductase SDR (365 aa)	2.031	0.609	0.031549	1	1	1	1	1	1	3	3	3
NCU03973T0	NCU03973T0	Neurospora crassa OR74A alanine (567 aa)	1.69	0.6018	0.10476	0	0	0	0	0	0	3	3	3
NCU04192T0	NCU04192T0	Neurospora crassa OR74A vacuolar aspartyl aminopeptidase Lap4 (536 aa)	2.562	0.6605	0.633499	0	0	0	0	0	0	3	3	3
NCU04216T0	NCU04216T0	Neurospora crassa OR74A adenine-7 (547 aa)	2.819	0.7929	0.315054	0	0	0	0	0	0	3	3	3
NCU04221T0	NCU04221T0	Neurospora crassa OR74A trehalase-2 (745 aa)	2.373	0.5597	0.024918	2	2	2	0	0	0	3	3	3
NCU04244T0	NCU04244T0	Neurospora crassa OR74A syntaxin-2 (336 aa)	3.392	0.7044	0.183691	0	0	0	2	2	2	3	3	3
NCU04288T0	NCU04288T0	Neurospora crassa OR74A Poly(A)+ RNA export protein (358 aa)	3.242	0.7399	0.130876	0	0	0	4	4	4	3	3	3
NCU04493T0	NCU04493T0	Neurospora crassa OR74A hypothetical protein (173 aa)	4.188	0.7362	0.283357	1	1	1	3	3	3	3	3	3
NCU04636T0	NCU04636T0	Neurospora crassa OR74A cysteine desulfurase (506 aa)	4.331	0.7689	0.138903	0	0	0	0	0	0	3	3	3
NCU04656T0	NCU04656T0	Neurospora crassa OR74A MFS transporter (551 aa)	5.16	0.7091	0.061188	0	0	0	0	0	0	3	3	3
NCU04747T0	NCU04747T0	Neurospora crassa OR74A serine/threonine protein kinase-31 (870 aa)	3.174	0.7665	0.008471	0	0	0	0	0	0	3	3	3
NCU04823T0	NCU04823T0	Neurospora crassa OR74A NADP-dependent alcohol dehydrogenase C (457 aa)	4.298	0.7138	0.4112	0	0	0	0	0	0	3	3	0
NCU04823T1	NCU04823T1	Neurospora crassa OR74A NADP-dependent alcohol dehydrogenase C (365 aa)	4.298	0.7138	0.4112	0	0	0	0	0	0	3	3	0
NCU05075T0	NCU05075T0	Neurospora crassa OR74A mitochondrial tricarboxylate transporter (305 aa)	2.263	0.6863	0.12607	0	0	0	2	2	2	3	3	3
NCU05226T0	NCU05226T0	Neurospora crassa OR74A ABC transporter (695 aa)	4.42	0.8518	0.17655	0	0	0	0	0	0	3	3	3
NCU05299T0	NCU05299T0	Neurospora crassa OR74A NADH:ubiquinone oxidoreductase 29.9 (274 aa)	4.984	0.7339	0.215524	0	0	0	1	1	1	3	3	3
NCU05301T0	NCU05301T0	Neurospora crassa OR74A methyltransferase (893 aa)	3.153	0.718	0.881139	0	0	0	0	0	0	3	3	3
NCU05552T0	NCU05552T0	Neurospora crassa OR74A hypothetical protein (444 aa)	3.036	0.608	0.190443	0	0	0	0	0	0	3	3	3
NCU05881T0	NCU05881T0	Neurospora crassa OR74A DUF500 and UBA/TS-N domain-containing protein (702 aa)	2.499	0.7401	0.067336	1	1	1	0	0	0	3	3	3
NCU06042T0	NCU06042T0	Neurospora crassa OR74A FAD dependent oxidoreductase (572 aa)	2.423	0.6813	0.34488	0	0	0	0	0	0	3	3	3
NCU06086T0	NCU06086T0	Neurospora crassa OR74A regulatory protein suaprga1 (275 aa)	2.369	0.5137	0.114776	0	0	0	0	0	0	3	3	3
NCU06189T0	NCU06189T0	Neurospora crassa OR74A 5-aminolevulinate synthase (630 aa)	2.997	0.6353	0.572718	0	0	0	0	0	0	3	3	3
NCU06242T0	NCU06242T0	Neurospora crassa OR74A lectin family integral membrane protein (318 aa)	3.92	0.7526	0.270137	0	0	0	0	0	0	3	2	2
NCU06301T0	NCU06301T0	Neurospora crassa OR74A hypothetical protein (169 aa)	2.52	0.7091	0.785905	0	0	0	2	2	2	3	3	3
NCU06360T0	NCU06360T0	Neurospora crassa OR74A histidinol-phosphate aminotransferase (402 aa)	2.927	0.6817	0.323964	0	0	0	0	0	0	3	3	3
NCU06361T0	NCU06361T0	Neurospora crassa OR74A cwl1 (330 aa)	3.195	0.7285	0.236376	0	0	0	2	2	0	3	3	0
NCU06361T1	NCU06361T1	Neurospora crassa OR74A cwl1 (330 aa)	3.195	0.7285	0.236376	0	0	0	2	2	0	3	3	0
NCU06402T0	NCU06402T0	Neurospora crassa OR74A C-4 methylsterol oxidase (307 aa)	3.029	0.7402	0.209481	1	1	0	1	1	0	3	3	0
NCU06402T1	NCU06402T1	Neurospora crassa OR74A C-4 methylsterol oxidase (261 aa)	3.029	0.7402	0.209481	1	1	0	1	1	0	3	3	0
NCU06419T0	NCU06419T0	Neurospora crassa OR74A MAPK/ERK kinase (519 aa)	2.756	0.7383	0.566367	0	0	0	0	0	0	3	2	2
NCU06440T1	NCU06440T1	Neurospora crassa OR74A proteosome catalytic alpha-4 (218 aa)	3.037	0.7125	0.00284	0	0	0	1	1	0	3	3	0
NCU06448T0	NCU06448T0	Neurospora crassa OR74A enoyl-CoA hydratase (300 aa)	2.452	0.5302	0.093725	2	2	2	0	0	0	3	3	3
NCU06592T0	NCU06592T0	Neurospora crassa OR74A hypothetical protein (420 aa)	2.429	0.7019	0.03216	0	0	0	0	0	0	3	3	3
NCU06630T0	NCU06630T0	Neurospora crassa OR74A protein phosphatase-1 (328 aa)	3.689	0.7436	0.459671	0	0	0	0	0	0	3	3	3
NCU06679T0	NCU06679T0	Neurospora crassa OR74A chromatin assembly-3 (447 aa)	2.039	0.6381	0.181808	0	0	0	0	0	0	3	3	3
NCU06684T0	NCU06684T0	Neurospora crassa OR74A RNA binding protein (614 aa)	4.632	0.631	0.444723	0	0	0	0	0	0	3	3	0
NCU06684T1	NCU06684T1	Neurospora crassa OR74A RNA binding protein (614 aa)	4.632	0.631	0.444723	0	0	0	0	0	0	3	3	0
NCU06722T0	NCU06722T0	Neurospora crassa OR74A tryptophan-5 (492 aa)	3.564	0.6932	0.745016	1	1	1	0	0	0	3	3	3
NCU06767T0	NCU06767T0	Neurospora crassa OR74A replication factor C subunit 1 (1087 aa)	3.226	0.7827	0.162437	0	0	0	0	0	0	3	3	3
NCU06769T0	NCU06769T0	Neurospora crassa OR74A activator 1 38 kDa subunit (353 aa)	3.446	0.6679	0.210164	0	0	0	10	8	8	3	3	3
NCU06791T0	NCU06791T0	Neurospora crassa OR74A hypothetical protein (652 aa)	3.675	0.763	0.819311	0	0	0	0	0	0	3	3	3
NCU06871T0	NCU06871T0	Neurospora crassa OR74A doily (1956 aa)	3.456	0.6604	0.44924	0	0	0	0	0	0	3	2	2
NCU06977T0	NCU06977T0	Neurospora crassa OR74A hypothetical protein (290 aa)	2.729	0.6665	0.911748	1	1	1	0	0	0	3	3	3
NCU07171T0	NCU07171T0	Neurospora crassa OR74A actin-related protein 2 (396 aa)	3.127	0.6842	0.631483	0	0	0	0	0	0	3	3	3
NCU07200T0	NCU07200T0	Neurospora crassa OR74A metalloprotease 1 (286 aa)	3.004	0.6172	0.070305	0	0	0	0	0	0	3	3	3
NCU07240T0	NCU07240T0	Neurospora crassa OR74A aflatoxin B1 aldehyde reductase member 2 (351 aa)	2.677	0.7674	0.06032	1	1	0	3	3	0	3	3	0
NCU07240T1	NCU07240T1	Neurospora crassa OR74A aflatoxin B1 aldehyde reductase member 2 (351 aa)	2.677	0.7674	0.06032	1	1	0	3	3	0	3	3	0
NCU07273T0	NCU07273T0	Neurospora crassa OR74A hypothetical protein (160 aa)	2.896	0.7134	0.21909	0	0	0	0	0	0	3	3	3
NCU07386T0	NCU07386T0	Neurospora crassa OR74A Fe superoxide dismutase (311 aa)	3.76	0.7285	0.010858	0	0	0	1	1	1	3	3	3
NCU07437T0	NCU07437T0	Neurospora crassa OR74A eukaryotic translation initiation factor 1A (158 aa)	3.48	0.6259	0.242649	0	0	0	0	0	0	3	2	2
NCU07560T0	NCU07560T0	Neurospora crassa OR74A 50S ribosomal subunit L30 (369 aa)	3.942	0.6695	0.027174	0	0	0	0	0	0	3	2	2
NCU07568T0	NCU07568T0	Neurospora crassa OR74A hypothetical protein (354 aa)	5.314	0.7819	0.887115	0	0	0	0	0	0	3	3	3
NCU07733T0	NCU07733T0	Neurospora crassa OR74A electron transfer flavoprotein beta-subunit (257 aa)	2.391	0.5747	0.03483	0	0	0	0	0	0	3	3	3
NCU07756T0	NCU07756T0	Neurospora crassa OR74A tricarboxylic acid-11 (181 aa)	2.722	0.6293	0.042397	1	1	1	0	0	0	3	2	2
NCU07887T0	NCU07887T0	Neurospora crassa OR74A ribonucleoside-diphosphate reductase small subunit (411 aa)	2.545	0.5965	0.2578	0	0	0	0	0	0	3	3	3
NCU07941T0	NCU07941T0	Neurospora crassa OR74A aspartate aminotransferase (483 aa)	3.882	0.7401	0.669104	0	0	0	0	0	0	3	3	3
NCU07965T0	NCU07965T0	Neurospora crassa OR74A dolichol-phosphate mannosyltransferase (245 aa)	3.81	0.6174	0.692515	0	0	0	0	0	0	3	3	3
NCU08133T0	NCU08133T0	Neurospora crassa OR74A carbonic anhydrase 2 (284 aa)	4.684	0.7208	1.0588	0	0	0	0	0	0	3	3	3
NCU08277T0	NCU08277T0	Neurospora crassa OR74A eukaryotic translation initiation factor 2 alpha subunit (311 aa)	2.976	0.6331	0.155414	1	1	1	6	6	6	3	3	3
NCU08299T0	NCU08299T0	Neurospora crassa OR74A 60S ribosomal protein L3 (440 aa)	2.578	0.6358	0.30894	0	0	0	0	0	0	3	3	3
NCU08518T0	NCU08518T0	Neurospora crassa OR74A hypothetical protein (439 aa)	4.183	0.7927	0.262497	0	0	0	0	0	0	3	3	3
NCU08578T0	NCU08578T0	Neurospora crassa OR74A oxysterol binding protein (419 aa)	4.154	0.7492	0.062236	0	0	0	0	0	0	3	3	3
NCU08616T0	NCU08616T0	Neurospora crassa OR74A unknown-18 (1235 aa)	3.461	0.6631	1.28503	0	0	0	0	0	0	3	3	3
NCU08861T0	NCU08861T0	Neurospora crassa OR74A hypothetical protein (448 aa)	3.105	0.5852	0.24483	0	0	0	0	0	0	3	3	3
NCU08907T0	NCU08907T0	Neurospora crassa OR74A clock-controlled gene-13 (274 aa)	4.352	0.7084	0.709817	1	1	1	0	0	0	3	2	2
NCU08919T0	NCU08919T0	Neurospora crassa OR74A chromatin remodelling factor 2-1 (2012 aa)	2.572	0.6596	1.08305	2	2	0	0	0	0	3	3	0
NCU08919T1	NCU08919T1	Neurospora crassa OR74A chromatin remodelling factor 2-1 (1998 aa)	2.572	0.6596	1.08305	2	2	0	0	0	0	3	3	0
NCU08947T0	NCU08947T0	Neurospora crassa OR74A ubiquinol-cytochrome-C reductase 8 (108 aa)	3.796	0.7241	0.972942	1	1	1	0	0	0	3	3	3
NCU08949T1	NCU08949T1	Neurospora crassa OR74A hypothetical protein (151 aa)	3.073	0.6371	0.260012	0	0	0	0	0	0	3	2	0
NCU08949T2	NCU08949T2	Neurospora crassa OR74A hypothetical protein (151 aa)	3.073	0.6371	0.260012	0	0	0	0	0	0	3	2	0
NCU08980T0	NCU08980T0	Neurospora crassa OR74A NAD(P)H dehydrogenase (external)-2 (578 aa)	3.464	0.6743	0.29891	0	0	0	0	0	0	3	2	2
NCU09058T0	NCU09058T0	Neurospora crassa OR74A enoyl-CoA hydratase (344 aa)	2.529	0.5405	0.010948	0	0	0	0	0	0	3	3	3
NCU09212T0	NCU09212T0	Neurospora crassa OR74A calcium/calmodulin-dependent kinase-4 (631 aa)	5.397	0.7449	0.595443	0	0	0	0	0	0	3	2	0
NCU09212T1	NCU09212T1	Neurospora crassa OR74A calcium/calmodulin-dependent kinase-4 (613 aa)	5.397	0.7449	0.595443	0	0	0	0	0	0	3	2	0
NCU09331T0	NCU09331T0	Neurospora crassa OR74A HMF1 (163 aa)	3.184	0.6845	0.165182	1	1	1	0	0	0	3	3	3
NCU09347T0	NCU09347T0	Neurospora crassa OR74A fructose-2,6-bisphosphatase (448 aa)	1.996	0.6171	0.294698	0	0	0	0	0	0	3	3	3
NCU09380T0	NCU09380T0	Neurospora crassa OR74A pumilio domain-containing protein (680 aa)	2.202	0.6417	0.429761	0	0	0	0	0	0	3	3	3
NCU09469T0	NCU09469T0	Neurospora crassa OR74A EF hand domain-containing protein (1287 aa)	2.07	0.6239	0.891588	0	0	0	0	0	0	3	3	3
NCU09476T0	NCU09476T0	Neurospora crassa OR74A 40S ribosomal protein S25 (98 aa)	2.612	0.6063	0.094417	1	1	1	0	0	0	3	2	2
NCU09499T0	NCU09499T0	Neurospora crassa OR74A hypothetical protein (967 aa)	2.66	0.6274	0.183331	0	0	0	0	0	0	3	3	3
NCU09513T0	NCU09513T0	Neurospora crassa OR74A GTP-binding protein 1 (651 aa)	4.045	0.6262	0.107315	0	0	0	0	0	0	3	3	3
NCU09688T0	NCU09688T0	Neurospora crassa OR74A AP-1 complex subunit mu (449 aa)	3.075	0.7083	0.157593	0	0	0	0	0	0	3	2	2
NCU09707T0	NCU09707T0	Neurospora crassa OR74A hypothetical protein (238 aa)	3.348	0.6778	0.205806	0	0	0	0	0	0	3	3	3
NCU09721T0	NCU09721T0	Neurospora crassa OR74A AP-1 complex subunit beta-1 (750 aa)	2.832	0.6115	0.385534	0	0	0	0	0	0	3	3	3
NCU09821T0	NCU09821T0	Neurospora crassa OR74A oxidoreductase (301 aa)	2.534	0.6713	0.02384	1	1	1	1	1	1	3	3	3
NCU11000T0	NCU11000T0	Neurospora crassa OR74A hypothetical protein (685 aa)	4.198	0.7806	0.283985	2	2	0	1	1	0	3	3	0
NCU11000T1	NCU11000T1	Neurospora crassa OR74A hypothetical protein (685 aa)	4.198	0.7806	0.283985	2	2	0	1	1	0	3	3	0
NCU11000T2	NCU11000T2	Neurospora crassa OR74A hypothetical protein (668 aa)	4.198	0.7806	0.283985	2	2	0	1	1	0	3	3	0
NCU11357T0	NCU11357T0	Neurospora crassa OR74A cell cycle control protein (479 aa)	2.747	0.5581	1.12378	0	0	0	0	0	0	3	3	3
NCU11426T0	NCU11426T0	Neurospora crassa OR74A nuclease-2 (809 aa)	3.531	0.7267	0.95394	0	0	0	0	0	0	3	3	3
NCU16757T0	NCU16757T0	Neurospora crassa OR74A H/ACA ribonucleoprotein complex subunit 1 (221 aa)	4.669	0.6858	0.359267	0	0	0	0	0	0	3	3	3
NCU16844T0	NCU16844T0	Neurospora crassa OR74A hypothetical protein (92 aa)	2.652	0.6874	0.74266	0	0	0	0	0	0	3	3	3
NCU17177T0	NCU17177T0	Neurospora crassa OR74A glycylpeptide N-tetradecanoyltransferase (570 aa)	2.835	0.643	0.235401	0	0	0	0	0	0	3	3	3
NCU00137T0	NCU00137T0	Neurospora crassa OR74A ssDNA binding protein (223 aa)	3.312	0.7579	0.686381	1	1	0	0	0	0	2	2	0
NCU00137T1	NCU00137T1	Neurospora crassa OR74A ssDNA binding protein (131 aa)	3.312	0.7579	0.686381	1	1	0	0	0	0	2	2	0
NCU00154T0	NCU00154T0	Neurospora crassa OR74A xaa-Pro dipeptidase (608 aa)	3.55	0.629	1.67568	0	0	0	0	0	0	2	2	0
NCU00154T1	NCU00154T1	Neurospora crassa OR74A xaa-Pro dipeptidase (559 aa)	3.55	0.629	1.67568	0	0	0	0	0	0	2	2	0
NCU00199T0	NCU00199T0	Neurospora crassa OR74A hypothetical protein (1859 aa)	2.569	0.8065	0.065685	0	0	0	0	0	0	2	2	2
NCU00301T0	NCU00301T0	Neurospora crassa OR74A Sas10/Utp3 family protein (628 aa)	3.409	0.7274	0.015856	0	0	0	0	0	0	2	2	2
NCU00420T0	NCU00420T0	Neurospora crassa OR74A hypothetical protein (523 aa)	3.618	0.7195	0.544228	0	0	0	2	2	0	2	2	0
NCU00420T1	NCU00420T1	Neurospora crassa OR74A hypothetical protein (523 aa)	3.618	0.7195	0.544228	0	0	0	2	2	0	2	2	0
NCU00440T0	NCU00440T0	Neurospora crassa OR74A guanine nucleotide binding protein beta-1 (359 aa)	3.202	0.7588	1.10257	0	0	0	1	1	1	2	2	2
NCU00461T0	NCU00461T0	Neurospora crassa OR74A glutamate dehydrogenase-1 (1052 aa)	3.794	0.7078	0.767333	1	1	1	0	0	0	2	2	2
NCU00586T0	NCU00586T0	Neurospora crassa OR74A non-anchored cell wall protein-6 (274 aa)	3.672	0.7176	0.679016	0	0	0	0	0	0	2	2	0
NCU00586T1	NCU00586T1	Neurospora crassa OR74A non-anchored cell wall protein-6 (274 aa)	3.672	0.7176	0.679016	0	0	0	0	0	0	2	2	0
NCU00586T2	NCU00586T2	Neurospora crassa OR74A non-anchored cell wall protein-6 (274 aa)	3.672	0.7176	0.679016	0	0	0	0	0	0	2	2	0
NCU00669T0	NCU00669T0	Neurospora crassa OR74A oligosaccharyl transferase subunit (467 aa)	3.218	0.6315	0.066899	0	0	0	0	0	0	2	2	2
NCU00695T0	NCU00695T0	Neurospora crassa OR74A hypothetical protein (537 aa)	4.298	0.7045	0.336124	0	0	0	0	0	0	2	1	1
NCU00714T0	NCU00714T0	Neurospora crassa OR74A heat shock protein STI1 (579 aa)	3.534	0.7533	1.61191	0	0	0	0	0	0	2	2	2
NCU00754T0	NCU00754T0	Neurospora crassa OR74A multidrug resistant protein (534 aa)	2.993	0.7314	1.04137	0	0	0	0	0	0	2	2	2
NCU00811T0	NCU00811T0	Neurospora crassa OR74A hypothetical protein (303 aa)	1.591	0.6796	0.253275	0	0	0	0	0	0	2	2	2
NCU00880T0	NCU00880T0	Neurospora crassa OR74A phospholipase A-2-activating protein (810 aa)	2.233	0.6422	0.066226	0	0	0	0	0	0	2	2	2
NCU00943T0	NCU00943T0	Neurospora crassa OR74A trehalase-1 (693 aa)	2.801	0.6348	0.21749	0	0	0	0	0	0	2	2	2
NCU00971T0	NCU00971T0	Neurospora crassa OR74A ribosomal protein S12 (153 aa)	3.914	0.7289	0.216859	0	0	0	0	0	0	2	2	2
NCU01213T0	NCU01213T0	Neurospora crassa OR74A superoxide dismutase-2 (246 aa)	2.308	0.6841	1.14179	0	0	0	0	0	0	2	2	2
NCU01220T0	NCU01220T0	Neurospora crassa OR74A BAG domain-containing protein (358 aa)	2.837	0.6648	1.16015	0	0	0	0	0	0	2	2	2
NCU01234T0	NCU01234T0	Neurospora crassa OR74A eukaryotic initiation factor 4A-12 (401 aa)	2.489	0.4978	0.485404	0	0	0	0	0	0	2	2	0
NCU01367T0	NCU01367T0	Neurospora crassa OR74A small nucleolar ribonucleoprotein complex subunit (630 aa)	3.964	0.6682	1.18714	0	0	0	0	0	0	2	2	2
NCU01446T0	NCU01446T0	Neurospora crassa OR74A uracil phosphoribosyltransferase (245 aa)	3.904	0.647	0.293619	0	0	0	0	0	0	2	2	0
NCU01446T1	NCU01446T1	Neurospora crassa OR74A uracil phosphoribosyltransferase (245 aa)	3.904	0.647	0.293619	0	0	0	0	0	0	2	2	0
NCU01446T2	NCU01446T2	Neurospora crassa OR74A uracil phosphoribosyltransferase (245 aa)	3.904	0.647	0.293619	0	0	0	0	0	0	2	2	0
NCU01455T0	NCU01455T0	Neurospora crassa OR74A signal recognition particle protein (683 aa)	3.176	0.7565	1.02311	0	0	0	0	0	0	2	1	1
NCU01471T0	NCU01471T0	Neurospora crassa OR74A nuclear protein SNF4 (402 aa)	1.629	0.5605	1.17378	0	0	0	0	0	0	2	2	0
NCU01471T1	NCU01471T1	Neurospora crassa OR74A nuclear protein SNF4 (402 aa)	1.629	0.5605	1.17378	0	0	0	0	0	0	2	2	0
NCU01476T0	NCU01476T0	Neurospora crassa OR74A hypothetical protein (782 aa)	2.73	0.7703	0.507583	0	0	0	0	0	0	2	2	2
NCU01487T0	NCU01487T0	Neurospora crassa OR74A hypothetical protein (476 aa)	2.696	0.6135	1.00374	0	0	0	0	0	0	2	2	2
NCU01524T0	NCU01524T0	Neurospora crassa OR74A ribosome biogenesis protein BRX1 (326 aa)	4.252	0.7505	0.069358	0	0	0	6	5	5	2	2	2
NCU01648T0	NCU01648T0	Neurospora crassa OR74A dolichyl-phosphate-mannose-protein mannosyltransferase 2 (751 aa)	2.487	0.7108	1.04638	0	0	0	0	0	0	2	2	2
NCU01654T0	NCU01654T0	Neurospora crassa OR74A long-chain-fatty-acid-CoA ligase 1 (706 aa)	2.649	0.6569	0.48891	0	0	0	0	0	0	2	2	2
NCU01674T0	NCU01674T0	Neurospora crassa OR74A alpha-soluble NSF attachment protein (293 aa)	3.36	0.7509	0.658213	0	0	0	0	0	0	2	1	1
NCU01675T0	NCU01675T0	Neurospora crassa OR74A ribosomal RNA-processing protein 12 (1276 aa)	2.021	0.5968	0.510212	0	0	0	0	0	0	2	2	2
NCU01702T0	NCU01702T0	Neurospora crassa OR74A nuclear pore protein (1162 aa)	2.861	0.7183	0.147822	0	0	0	0	0	0	2	2	2
NCU01756T0	NCU01756T0	Neurospora crassa OR74A actin-related protein-3 (440 aa)	3.529	0.6517	0.586775	0	0	0	0	0	0	2	2	2
NCU01800T0	NCU01800T0	Neurospora crassa OR74A 37S ribosomal protein S5 (478 aa)	3.583	0.7508	1.31998	0	0	0	0	0	0	2	2	2
NCU01918T0	NCU01918T0	Neurospora crassa OR74A ARP2/3 complex 20 kDa subunit (170 aa)	2.331	0.7499	0.196817	0	0	0	0	0	0	2	2	2
NCU02059T0	NCU02059T0	Neurospora crassa OR74A endothiapepsin (506 aa)	2.505	0.4311	0.317831	0	0	0	0	0	0	2	2	2
NCU02076T0	NCU02076T0	Neurospora crassa OR74A eukaryotic translation initiation factor 4E (249 aa)	3.604	0.5011	0.021438	0	0	0	1	1	1	2	2	2
NCU02160T0	NCU02160T0	Neurospora crassa OR74A Rac1 homolog-1 (201 aa)	4.259	0.6727	0.381877	0	0	0	2	2	2	2	2	2
NCU02354T0	NCU02354T0	Neurospora crassa OR74A porin-binding domain protein-1 (1207 aa)	4.393	0.7762	0.048927	12	11	11	2	2	2	2	2	1
NCU02414T0	NCU02414T0	Neurospora crassa OR74A translation initiation factor eif-2b epsilon subunit (747 aa)	3.837	0.6456	0.194785	0	0	0	0	0	0	2	2	2
NCU02479T0	NCU02479T0	Neurospora crassa OR74A glutamine synthetase (485 aa)	2.069	0.6544	1.41019	0	0	0	0	0	0	2	2	2
NCU02482T0	NCU02482T0	Neurospora crassa OR74A tricarboxylic acid-2 (471 aa)	2.833	0.6555	0.185516	2	1	0	0	0	0	2	1	0
NCU02482T1	NCU02482T1	Neurospora crassa OR74A tricarboxylic acid-2 (471 aa)	2.833	0.6555	0.185516	2	1	0	0	0	0	2	1	0
NCU02482T2	NCU02482T2	Neurospora crassa OR74A tricarboxylic acid-2 (471 aa)	2.833	0.6555	0.185516	2	1	0	0	0	0	2	1	0
NCU02541T0	NCU02541T0	Neurospora crassa OR74A oligosaccharyltransferase alpha subunit (502 aa)	3.608	0.6685	0.790261	1	1	1	0	0	0	2	2	2
NCU02604T0	NCU02604T0	Neurospora crassa OR74A hypothetical protein (977 aa)	2.338	0.6347	1.06562	0	0	0	0	0	0	2	2	2
NCU02668T0	NCU02668T0	Neurospora crassa OR74A cell wall synthesis protein-Penicillium chrysogenum (446 aa)	3.579	0.7938	0.894468	0	0	0	0	0	0	2	2	2
NCU02684T0	NCU02684T0	Neurospora crassa OR74A chromatin remodelling factor 4-3 (641 aa)	2.849	0.7511	0.264489	1	1	1	0	0	0	2	2	2
NCU02720T0	NCU02720T0	Neurospora crassa OR74A hypothetical protein (956 aa)	1.873	0.5601	0.387747	0	0	0	0	0	0	2	2	2
NCU02729T0	NCU02729T0	Neurospora crassa OR74A transducin family protein (539 aa)	2.914	0.7563	1.54883	0	0	0	0	0	0	2	2	2
NCU02754T0	NCU02754T0	Neurospora crassa OR74A casein kinase II subunit beta-2 (286 aa)	3.201	0.7604	0.303831	0	0	0	1	1	1	2	2	2
NCU02829T0	NCU02829T0	Neurospora crassa OR74A Sec53-like (274 aa)	1.947	0.6333	1.1506	0	0	0	1	1	1	2	2	2
NCU02955T0	NCU02955T0	Neurospora crassa OR74A elongation factor G 1 (801 aa)	1.903	0.5202	0.695375	0	0	0	0	0	0	2	2	2
NCU02998T0	NCU02998T0	Neurospora crassa OR74A nicotinate-nucleotide pyrophosphorylase (322 aa)	2.34	0.5171	0.401044	0	0	0	1	1	0	2	2	0
NCU02998T1	NCU02998T1	Neurospora crassa OR74A nicotinate-nucleotide pyrophosphorylase (308 aa)	2.34	0.5171	0.401044	0	0	0	1	1	0	2	2	0
NCU03050T0	NCU03050T0	Neurospora crassa OR74A ARP2/3 complex 34 kDa subunit (320 aa)	2.549	0.7034	0.497808	0	0	0	2	2	0	2	2	0
NCU03050T1	NCU03050T1	Neurospora crassa OR74A ARP2/3 complex 34 kDa subunit (320 aa)	2.549	0.7034	0.497808	0	0	0	2	2	0	2	2	0
NCU03051T0	NCU03051T0	Neurospora crassa OR74A WD domain-containing protein (965 aa)	2.933	0.5802	0.204568	0	0	0	0	0	0	2	2	2
NCU03073T0	NCU03073T0	Neurospora crassa OR74A hypothetical protein (398 aa)	2.635	0.7283	0.547821	0	0	0	0	0	0	2	2	2
NCU03168T0	NCU03168T0	Neurospora crassa OR74A aspartic-type endopeptidase (530 aa)	2.334	0.6067	0.534218	0	0	0	0	0	0	2	2	2
NCU03207T0	NCU03207T0	Neurospora crassa OR74A ran GTPase activating protein 1 (420 aa)	2.071	0.353	0.938353	0	0	0	0	0	0	2	2	2
NCU03290T0	NCU03290T0	Neurospora crassa OR74A dipeptidyl peptidase (752 aa)	2.752	0.6577	0.323253	1	1	0	0	0	0	2	2	0
NCU03290T1	NCU03290T1	Neurospora crassa OR74A dipeptidyl peptidase (677 aa)	2.752	0.6577	0.323253	1	1	0	0	0	0	2	2	0
NCU03302T0	NCU03302T0	Neurospora crassa OR74A 60S ribosomal protein L36 (105 aa)	3.344	0.5667	0.245213	0	0	0	0	0	0	2	2	2
NCU03347T0	NCU03347T0	Neurospora crassa OR74A nicotinic acid-4 (466 aa)	1.313	0.6798	0.379704	0	0	0	0	0	0	2	2	2
NCU03387T0	NCU03387T0	Neurospora crassa OR74A vesicular-fusion protein SEC18 (854 aa)	1.588	0.677	0.193079	0	0	0	0	0	0	2	2	2
NCU03394T0	NCU03394T0	Neurospora crassa OR74A ribosomal protein S15 (321 aa)	5.06	0.7192	1.14617	0	0	0	0	0	0	2	2	2
NCU03395T0	NCU03395T0	Neurospora crassa OR74A vacuolar membrane ATPase-6 (365 aa)	2.987	0.6063	0.266286	0	0	0	0	0	0	2	2	2
NCU03399T0	NCU03399T0	Neurospora crassa OR74A hypothetical protein (473 aa)	4.644	0.7677	1.06283	0	0	0	0	0	0	2	2	2
NCU03440T0	NCU03440T0	Neurospora crassa OR74A AP-2 complex subunit alpha (989 aa)	2.967	0.667	0.040574	0	0	0	0	0	0	2	2	2
NCU03530T0	NCU03530T0	Neurospora crassa OR74A anchored cell wall protein-6 (261 aa)	3.179	0.7924	0.807107	1	1	1	0	0	0	2	2	2
NCU03606T0	NCU03606T0	Neurospora crassa OR74A replication protein A-1 (611 aa)	2.909	0.627	0.993598	1	1	1	0	0	0	2	2	2
NCU03681T0	NCU03681T0	Neurospora crassa OR74A hypothetical protein (599 aa)	3.813	0.6987	0.040065	0	0	0	0	0	0	2	2	2
NCU03738T0	NCU03738T0	Neurospora crassa OR74A 40S ribosomal protein S29 (57 aa)	2.016	0.5665	0.0728	0	0	0	0	0	0	2	2	2
NCU03777T0	NCU03777T0	Neurospora crassa OR74A mitochondrial 3-hydroxyisobutyryl-CoA hydrolase (509 aa)	2.29	0.5105	0.791844	0	0	0	0	0	0	2	2	2
NCU03801T0	NCU03801T0	Neurospora crassa OR74A alkaline phosphatase (627 aa)	2.94	0.8017	0.08836	0	0	0	0	0	0	2	2	2
NCU03859T0	NCU03859T0	Neurospora crassa OR74A MYG1 protein (367 aa)	2.275	0.6158	0.157868	0	0	0	0	0	0	2	2	2
NCU03905T0	NCU03905T0	Neurospora crassa OR74A hypothetical protein (578 aa)	3.568	0.6501	0.112324	0	0	0	1	1	1	2	2	2
NCU03910T0	NCU03910T0	Neurospora crassa OR74A microsomal cytochrome b5 (140 aa)	5.316	0.8121	0.685227	0	0	0	0	0	0	2	2	2
NCU03926T0	NCU03926T0	Neurospora crassa OR74A 37S ribosomal protein Rsm24 (383 aa)	3.042	0.6759	0.574023	0	0	0	0	0	0	2	2	2
NCU03953T0	NCU03953T0	Neurospora crassa OR74A NADH:ubiquinone oxidoreductase 19.3 (227 aa)	5.145	0.6969	0.530854	0	0	0	0	0	0	2	2	2
NCU03979T0	NCU03979T0	Neurospora crassa OR74A biotin-1 (440 aa)	2.209	0.6293	0.56332	0	0	0	0	0	0	2	2	2
NCU03990T0	NCU03990T0	Neurospora crassa OR74A hypothetical protein (200 aa)	2.958	0.5017	0.622694	0	0	0	0	0	0	2	2	0
NCU03990T1	NCU03990T1	Neurospora crassa OR74A hypothetical protein (200 aa)	2.958	0.5017	0.622694	0	0	0	0	0	0	2	2	0
NCU04069T0	NCU04069T0	Neurospora crassa OR74A 3'-phosphoadenosine 5'-phosphatase isoform B (429 aa)	3.027	0.7808	0.027283	0	0	0	0	0	0	2	2	2
NCU04109T0	NCU04109T0	Neurospora crassa OR74A glutathione S-transferase-2 (291 aa)	1.862	0.3394	0.134057	0	0	0	0	0	0	2	1	1
NCU04114T0	NCU04114T0	Neurospora crassa OR74A hypothetical protein (72 aa)	4.283	0.6703	0.289595	0	0	0	0	0	0	2	2	2
NCU04121T0	NCU04121T0	Neurospora crassa OR74A AP-1 complex subunit gamma-1 (843 aa)	2.024	0.5736	0.181059	0	0	0	0	0	0	2	2	2
NCU04137T0	NCU04137T0	Neurospora crassa OR74A vacuolar protein sorting-associated protein Vps5 (581 aa)	3.534	0.6081	0.064977	0	0	0	0	0	0	2	1	1
NCU04164T0	NCU04164T0	Neurospora crassa OR74A hypothetical protein (341 aa)	2.176	0.7151	0.919999	1	1	0	0	0	0	2	2	0
NCU04164T1	NCU04164T1	Neurospora crassa OR74A hypothetical protein (339 aa)	2.176	0.7151	0.919999	1	1	0	0	0	0	2	2	0
NCU04238T0	NCU04238T0	Neurospora crassa OR74A histone H1-binding protein (472 aa)	3.932	0.781	0.647347	0	0	0	0	0	0	2	2	2
NCU04306T0	NCU04306T0	Neurospora crassa OR74A methionine aminopeptidase 2B (438 aa)	3.02	0.703	0.355606	0	0	0	0	0	0	2	2	2
NCU04323T0	NCU04323T0	Neurospora crassa OR74A dihydroorotase (404 aa)	2.657	0.6778	0.243373	0	0	0	0	0	0	2	2	0
NCU04323T1	NCU04323T1	Neurospora crassa OR74A dihydroorotase (358 aa)	2.657	0.6778	0.243373	0	0	0	0	0	0	2	2	0
NCU04337T0	NCU04337T0	Neurospora crassa OR74A survival factor 1 (382 aa)	3.047	0.6905	1.54011	0	0	0	0	0	0	2	2	2
NCU04344T0	NCU04344T0	Neurospora crassa OR74A translation initiation factor eIF-2B alpha subunit (345 aa)	2.519	0.6296	1.2648	0	0	0	1	1	1	2	2	2
NCU04350T0	NCU04350T0	Neurospora crassa OR74A chitin synthase 6 (1820 aa)	2.436	0.6199	0.870448	0	0	0	0	0	0	2	2	2
NCU04448T0	NCU04448T0	Neurospora crassa OR74A T-complex protein 1 subunit alpha (567 aa)	3.255	0.7674	0.363778	0	0	0	0	0	0	2	2	2
NCU04503T0	NCU04503T0	Neurospora crassa OR74A ribosome biogenesis protein Ssf2 (483 aa)	2.288	0.6016	1.59615	0	0	0	0	0	0	2	2	2
NCU04552T0	NCU04552T0	Neurospora crassa OR74A cytoplasmic ribosomal protein-5 (120 aa)	4.102	0.7482	1.2303	0	0	0	0	0	0	2	2	2
NCU04640T0	NCU04640T0	Neurospora crassa OR74A eukaryotic translation initiation factor 2 beta subunit (324 aa)	2.384	0.763	0.231368	2	2	0	0	0	0	2	2	0
NCU04640T1	NCU04640T1	Neurospora crassa OR74A eukaryotic translation initiation factor 2 beta subunit (291 aa)	2.384	0.763	0.231368	2	2	0	0	0	0	2	2	0
NCU04817T0	NCU04817T0	Neurospora crassa OR74A electron transfer protein 1 (493 aa)	4.038	0.6155	0.375226	0	0	0	0	0	0	2	1	1
NCU04946T0	NCU04946T0	Neurospora crassa OR74A hypothetical protein (185 aa)	3.548	0.5665	0.593825	0	0	0	0	0	0	2	1	1
NCU05008T0	NCU05008T0	Neurospora crassa OR74A acp-1 (135 aa)	3.098	0.642	1.07403	0	0	0	0	0	0	2	2	2
NCU05027T0	NCU05027T0	Neurospora crassa OR74A hypothetical protein (456 aa)	3.279	0.5712	0.136301	0	0	0	0	0	0	2	2	2
NCU05136T0	NCU05136T0	Neurospora crassa OR74A endo alpha-1,4 polygalactosaminidase precursor (365 aa)	3.596	0.7389	0.426392	1	1	1	0	0	0	2	1	1
NCU05143T0	NCU05143T0	Neurospora crassa OR74A rds1 (471 aa)	3.587	0.7296	0.866126	0	0	0	0	0	0	2	2	2
NCU05221T0	NCU05221T0	Neurospora crassa OR74A NADH:ubiquinone oxidoreductase 21 (219 aa)	3.262	0.6671	0.101742	0	0	0	0	0	0	2	2	2
NCU05285T0	NCU05285T0	Neurospora crassa OR74A C2H2 transcription factor RfeC (450 aa)	6.548	0.7313	0.014583	0	0	0	8	7	7	2	1	1
NCU05293T0	NCU05293T0	Neurospora crassa OR74A rRNA processing protein Rrp8 (549 aa)	4.456	0.7736	1.12057	0	0	0	0	0	0	2	2	2
NCU05338T0	NCU05338T0	Neurospora crassa OR74A hypothetical protein (105 aa)	3.311	0.6421	0.308462	0	0	0	0	0	0	2	2	2
NCU05387T0	NCU05387T0	Neurospora crassa OR74A hydrolase (477 aa)	2.588	0.7899	1.16148	0	0	0	0	0	0	2	2	2
NCU05420T0	NCU05420T0	Neurospora crassa OR74A aromatic-3 (433 aa)	4.728	0.7843	0.30446	0	0	0	0	0	0	2	2	2
NCU05495T0	NCU05495T0	Neurospora crassa OR74A clock-controlled gene-16 (112 aa)	2.902	0.6571	0.106019	2	2	2	0	0	0	2	2	2
NCU05527T0	NCU05527T0	Neurospora crassa OR74A hypothetical protein (639 aa)	3.703	0.5402	0.97883	0	0	0	0	0	0	2	2	2
NCU05599T0	NCU05599T0	Neurospora crassa OR74A 40S ribosomal protein S28 (69 aa)	3.666	0.6749	0.920316	0	0	0	0	0	0	2	2	2
NCU05633T0	NCU05633T0	Neurospora crassa OR74A stomatin family protein (432 aa)	3.354	0.7126	0.591696	0	0	0	0	0	0	2	2	2
NCU05650T0	NCU05650T0	Neurospora crassa OR74A karyopherin Kap123 (1095 aa)	3.289	0.5987	0.089704	0	0	0	0	0	0	2	2	2
NCU05770T0	NCU05770T0	Neurospora crassa OR74A catalase-2 (754 aa)	4.107	0.7094	0.093982	6	6	6	0	0	0	2	2	2
NCU05813T0	NCU05813T0	Neurospora crassa OR74A mitochondrial large ribosomal subunit (365 aa)	2.896	0.7379	0.032316	0	0	0	2	2	2	2	2	2
NCU06120T0	NCU06120T0	Neurospora crassa OR74A hypothetical protein (167 aa)	3.715	0.6043	0.257624	0	0	0	0	0	0	2	1	1
NCU06123T0	NCU06123T0	Neurospora crassa OR74A phosphoketolase (828 aa)	4.103	0.6863	0.098774	0	0	0	0	0	0	2	2	2
NCU06142T0	NCU06142T0	Neurospora crassa OR74A hypothetical protein (367 aa)	3.47	0.5755	0.584884	0	0	0	0	0	0	2	2	2
NCU06199T0	NCU06199T0	Neurospora crassa OR74A RNA binding protein Jsn1 (1209 aa)	2.082	0.6765	0.172211	6	6	6	0	0	0	2	2	2
NCU06205T0	NCU06205T0	Neurospora crassa OR74A regulator of conidiation-1 (605 aa)	2.591	0.6418	0.8492	0	0	0	0	0	0	2	2	2
NCU06207T0	NCU06207T0	Neurospora crassa OR74A C-5 sterol desaturase (345 aa)	3.321	0.7698	0.851763	0	0	0	1	1	1	2	2	2
NCU06270T0	NCU06270T0	Neurospora crassa OR74A mitochondrial processing peptidase (578 aa)	2.226	0.6155	0.513468	0	0	0	0	0	0	2	2	2
NCU06284T0	NCU06284T0	Neurospora crassa OR74A vacuolar protein sorting-associated protein 35 (882 aa)	4.432	0.7482	0.743033	0	0	0	0	0	0	2	2	2
NCU06344T0	NCU06344T0	Neurospora crassa OR74A disulfide isomerase (814 aa)	3.107	0.7412	1.5154	0	0	0	0	0	0	2	2	2
NCU06361T2	NCU06361T2	Neurospora crassa OR74A cwl1 (319 aa)	3.195	0.6255	0.236376	0	0	0	2	2	0	2	2	0
NCU06394T0	NCU06394T0	Neurospora crassa OR74A actin-related protein-5 (763 aa)	2.861	0.658	0.298068	0	0	0	0	0	0	2	2	2
NCU06397T0	NCU06397T0	Neurospora crassa OR74A profilin (134 aa)	2.829	0.5557	0.241309	0	0	0	0	0	0	2	2	0
NCU06397T1	NCU06397T1	Neurospora crassa OR74A profilin (134 aa)	2.829	0.5557	0.241309	0	0	0	0	0	0	2	2	0
NCU06409T0	NCU06409T0	Neurospora crassa OR74A ribosome biogenesis protein Kri1 (724 aa)	2.447	0.4336	0.622012	0	0	0	0	0	0	2	2	2
NCU06410T0	NCU06410T0	Neurospora crassa OR74A GTP-binding protein YPT52 (237 aa)	3.76	0.7543	0.450634	0	0	0	0	0	0	2	2	2
NCU06413T0	NCU06413T0	Neurospora crassa OR74A hypothetical protein (762 aa)	2.902	0.5751	0.237578	0	0	0	0	0	0	2	2	2
NCU06451T0	NCU06451T0	Neurospora crassa OR74A hypothetical protein (397 aa)	4.534	0.7142	0.197365	0	0	0	2	2	2	2	2	2
NCU06452T0	NCU06452T0	Neurospora crassa OR74A cysteine-17 (377 aa)	4.528	0.737	0.032532	0	0	0	0	0	0	2	2	2
NCU06495T0	NCU06495T0	Neurospora crassa OR74A mitochondrial inner membrane organization protein mio10 (94 aa)	1.816	0.6613	1.35411	0	0	0	0	0	0	2	2	2
NCU06541T0	NCU06541T0	Neurospora crassa OR74A alpha-1,2 mannosyltransferase KTR1 (437 aa)	7.093	0.828	0.548462	0	0	0	0	0	0	2	2	2
NCU06549T0	NCU06549T0	Neurospora crassa OR74A pyridoxine-2 (253 aa)	3.536	0.6671	1.23114	0	0	0	2	2	2	2	2	2
NCU06578T0	NCU06578T0	Neurospora crassa OR74A KapG (1032 aa)	2.248	0.5258	0.456055	0	0	0	0	0	0	2	2	2
NCU06588T0	NCU06588T0	Neurospora crassa OR74A hypothetical protein (182 aa)	3.6	0.6958	0.947141	0	0	0	0	0	0	2	2	2
NCU06632T0	NCU06632T0	Neurospora crassa OR74A translocase of outer mitochondrial membrane 20 (182 aa)	3.424	0.5908	0.700667	0	0	0	0	0	0	2	2	2
NCU06695T0	NCU06695T0	Neurospora crassa OR74A cytochrome oxidase-6 (149 aa)	4.241	0.7222	0.578481	0	0	0	0	0	0	2	2	0
NCU06695T1	NCU06695T1	Neurospora crassa OR74A cytochrome oxidase-6 (149 aa)	4.241	0.7222	0.578481	0	0	0	0	0	0	2	2	0
NCU06720T0	NCU06720T0	Neurospora crassa OR74A carboxypeptidase cpdS (578 aa)	3.885	0.6553	0.786225	0	0	0	0	0	0	2	2	2
NCU06760T0	NCU06760T0	Neurospora crassa OR74A serine/threonine protein kinase-48 (438 aa)	2.394	0.5184	0.098349	0	0	0	0	0	0	2	2	2
NCU06838T0	NCU06838T0	Neurospora crassa OR74A hypothetical protein (649 aa)	3.935	0.6252	0.659347	0	0	0	0	0	0	2	2	2
NCU06868T0	NCU06868T0	Neurospora crassa OR74A Sec23/Sec24 family protein (1053 aa)	3.199	0.6514	1.90338	0	0	0	0	0	0	2	2	2
NCU06880T0	NCU06880T0	Neurospora crassa OR74A AhpC/TSA family protein (197 aa)	2.983	0.6656	1.6748	0	0	0	0	0	0	2	2	2
NCU06924T0	NCU06924T0	Neurospora crassa OR74A kynurenine 3-monooxygenase (513 aa)	3.386	0.6894	0.797909	0	0	0	0	0	0	2	2	2
NCU06940T0	NCU06940T0	Neurospora crassa OR74A hypothetical protein (238 aa)	3.098	0.6114	1.84393	0	0	0	0	0	0	2	2	2
NCU07001T0	NCU07001T0	Neurospora crassa OR74A methionine-5 (438 aa)	1.99	0.4639	0.464144	0	0	0	0	0	0	2	2	2
NCU07187T0	NCU07187T0	Neurospora crassa OR74A hypothetical protein (1595 aa)	3.78	0.7122	0.073781	0	0	0	0	0	0	2	2	0
NCU07187T2	NCU07187T2	Neurospora crassa OR74A hypothetical protein (1151 aa)	3.78	0.7122	0.073781	0	0	0	0	0	0	2	2	0
NCU07267T0	NCU07267T0	Neurospora crassa OR74A blue light-induced-3 (267 aa)	4.322	0.6994	0.602727	1	1	1	0	0	0	2	2	2
NCU07495T0	NCU07495T0	Neurospora crassa OR74A sphingolipid long chain base-responsive protein LSP1 (375 aa)	3.675	0.6895	0.652044	0	0	0	0	0	0	2	2	2
NCU07542T0	NCU07542T0	Neurospora crassa OR74A rad23-like (384 aa)	3.494	0.6409	0.035648	0	0	0	0	0	0	2	2	2
NCU07817T0	NCU07817T0	Neurospora crassa OR74A non-anchored cell wall protein-3 (267 aa)	3.19	0.7522	0.851484	1	1	1	1	1	1	2	1	1
NCU07852T0	NCU07852T0	Neurospora crassa OR74A ribosomal protein L13 (184 aa)	5.959	0.7948	0.008243	0	0	0	3	3	3	2	2	2
NCU07855T0	NCU07855T0	Neurospora crassa OR74A hypothetical protein (556 aa)	3.388	0.7636	0.13605	0	0	0	8	7	7	2	2	2
NCU07857T0	NCU07857T0	Neurospora crassa OR74A 60S ribosomal protein L34 (118 aa)	2.238	0.5201	0.11563	1	1	1	0	0	0	2	1	1
NCU07962T0	NCU07962T0	Neurospora crassa OR74A hypothetical protein (235 aa)	2.347	0.6425	1.17492	0	0	0	0	0	0	2	2	2
NCU08120T0	NCU08120T0	Neurospora crassa OR74A mitochondrial ribosomal protein DAP3 (470 aa)	2.836	0.6622	0.283007	0	0	0	0	0	0	2	2	2
NCU08183T0	NCU08183T0	Neurospora crassa OR74A hypothetical protein (284 aa)	3.875	0.761	0.945282	0	0	0	2	2	2	2	2	2
NCU08338T0	NCU08338T0	Neurospora crassa OR74A hypothetical protein (887 aa)	1.074	0.365	0.844955	0	0	0	0	0	0	2	1	1
NCU08352T0	NCU08352T0	Neurospora crassa OR74A cysteine-9 (335 aa)	4.226	0.769	1.31925	0	0	0	0	0	0	2	2	2
NCU08627T0	NCU08627T0	Neurospora crassa OR74A cytoplasmic ribosomal protein-7 (88 aa)	2.659	0.7454	0.173908	0	0	0	0	0	0	2	2	0
NCU08627T1	NCU08627T1	Neurospora crassa OR74A cytoplasmic ribosomal protein-7 (88 aa)	2.659	0.7454	0.173908	0	0	0	0	0	0	2	2	0
NCU08877T0	NCU08877T0	Neurospora crassa OR74A glycine cleavage system H protein (170 aa)	3.219	0.6196	0.197508	0	0	0	0	0	0	2	2	2
NCU08886T0	NCU08886T0	Neurospora crassa OR74A amidohydrolase (408 aa)	2.037	0.6892	0.51062	0	0	0	0	0	0	2	2	2
NCU08893T0	NCU08893T0	Neurospora crassa OR74A 60S ribosomal protein L1 (304 aa)	2.624	0.7531	0.56912	0	0	0	2	2	2	2	2	2
NCU08897T0	NCU08897T0	Neurospora crassa OR74A protein transporter SEC61 subunit alpha (477 aa)	2.07	0.6357	0.314442	0	0	0	2	2	2	2	2	2
NCU08923T0	NCU08923T0	Neurospora crassa OR74A zinc knuckle domain-containing protein (184 aa)	3.47	0.7305	0.556216	0	0	0	0	0	0	2	2	2
NCU08944T0	NCU08944T0	Neurospora crassa OR74A N-acetyltransferase complex ARD1 subunit (237 aa)	3.222	0.4808	0.004197	0	0	0	1	1	0	2	2	0
NCU08944T1	NCU08944T1	Neurospora crassa OR74A N-acetyltransferase complex ARD1 subunit (237 aa)	3.222	0.4808	0.004197	0	0	0	1	1	0	2	2	0
NCU08952T0	NCU08952T0	Neurospora crassa OR74A translation regulator GCD7 (413 aa)	2.953	0.6124	0.789742	0	0	0	0	0	0	2	2	2
NCU08960T0	NCU08960T0	Neurospora crassa OR74A hypothetical protein (110 aa)	5.573	0.7217	1.13485	0	0	0	0	0	0	2	2	2
NCU08973T0	NCU08973T0	Neurospora crassa OR74A SNARE protein Ykt6 (199 aa)	3.051	0.688	0.307684	0	0	0	2	2	2	2	2	2
NCU08991T0	NCU08991T0	Neurospora crassa OR74A sulfur control-3 (172 aa)	3.354	0.7794	0.864913	0	0	0	3	3	0	2	2	0
NCU08991T1	NCU08991T1	Neurospora crassa OR74A sulfur control-3 (172 aa)	3.354	0.7794	0.864913	0	0	0	3	3	0	2	2	0
NCU08994T0	NCU08994T0	Neurospora crassa OR74A hypothetical protein (417 aa)	4.86	0.7691	1.25377	0	0	0	0	0	0	2	2	2
NCU09004T0	NCU09004T0	Neurospora crassa OR74A eukaryotic translation initiation factor 6 (247 aa)	4.454	0.7813	1.34884	0	0	0	0	0	0	2	2	2
NCU09089T0	NCU09089T0	Neurospora crassa OR74A hypothetical protein (63 aa)	1.802	0.3735	0.823528	0	0	0	0	0	0	2	2	0
NCU09089T1	NCU09089T1	Neurospora crassa OR74A hypothetical protein (63 aa)	1.802	0.3735	0.823528	0	0	0	0	0	0	2	2	0
NCU09116T0	NCU09116T0	Neurospora crassa OR74A aromatic aminotransferase Aro8 (561 aa)	3.587	0.6209	0.519931	0	0	0	0	0	0	2	2	0
NCU09116T1	NCU09116T1	Neurospora crassa OR74A aromatic aminotransferase Aro8 (561 aa)	3.587	0.6209	0.519931	0	0	0	0	0	0	2	2	0
NCU09175T0	NCU09175T0	Neurospora crassa OR74A GPI-anchored cell wall beta-1,3-endoglucanase EglC (411 aa)	3.798	0.6925	0.622289	0	0	0	0	0	0	2	2	2
NCU09290T0	NCU09290T0	Neurospora crassa OR74A proteasome catalytic beta-1 (230 aa)	2.909	0.6958	0.128584	0	0	0	0	0	0	2	1	1
NCU09326T0	NCU09326T0	Neurospora crassa OR74A hypothetical protein (625 aa)	4.135	0.6612	0.212673	1	1	1	0	0	0	2	2	2
NCU09366T0	NCU09366T0	Neurospora crassa OR74A proteasome catalytic beta-6 (266 aa)	3.666	0.6203	0.456333	0	0	0	0	0	0	2	2	2
NCU09377T0	NCU09377T0	Neurospora crassa OR74A B-regulatory subunit-1 (482 aa)	3.484	0.572	0.25189	0	0	0	0	0	0	2	2	0
NCU09377T1	NCU09377T1	Neurospora crassa OR74A B-regulatory subunit-1 (464 aa)	3.484	0.572	0.25189	0	0	0	0	0	0	2	2	0
NCU09403T0	NCU09403T0	Neurospora crassa OR74A NmrA family protein (305 aa)	1.497	0.6112	0.259866	0	0	0	0	0	0	2	2	2
NCU09537T0	NCU09537T0	Neurospora crassa OR74A rho-GTPase-activating protein 8 (880 aa)	3.103	0.708	1.02772	0	0	0	0	0	0	2	2	2
NCU09746T0	NCU09746T0	Neurospora crassa OR74A gephyrin (727 aa)	3.027	0.6597	0.395409	1	1	0	0	0	0	2	2	0
NCU09746T1	NCU09746T1	Neurospora crassa OR74A gephyrin (726 aa)	3.027	0.6597	0.395409	1	1	0	0	0	0	2	2	0
NCU09759T0	NCU09759T0	Neurospora crassa OR74A endonuclease/exonuclease/phosphatase (460 aa)	4.565	0.7157	0.651463	0	0	0	0	0	0	2	2	2
NCU09871T0	NCU09871T0	Neurospora crassa OR74A centrin 3 (179 aa)	4.188	0.8047	0.228267	0	0	0	10	8	8	2	2	2
NCU10061T0	NCU10061T0	Neurospora crassa OR74A proteasome catalytic alpha-1 (255 aa)	3.33	0.7228	0.350346	0	0	0	0	0	0	2	2	2
NCU10067T0	NCU10067T0	Neurospora crassa OR74A regulatory particle, non-ATPase-like-12 (290 aa)	2.75	0.6196	0.448733	0	0	0	1	1	1	2	2	2
NCU10073T0	NCU10073T0	Neurospora crassa OR74A actin binding protein (806 aa)	2.536	0.6443	0.118921	0	0	0	0	0	0	2	2	2
NCU10852T0	NCU10852T0	Neurospora crassa OR74A exochitinase (629 aa)	2.094	0.5598	0.650579	0	0	0	0	0	0	2	2	0
NCU10852T1	NCU10852T1	Neurospora crassa OR74A exochitinase (588 aa)	2.094	0.5598	0.650579	0	0	0	0	0	0	2	2	0
NCU11345T0	NCU11345T0	Neurospora crassa OR74A hypothetical protein (471 aa)	5.239	0.7612	1.29169	0	0	0	0	0	0	2	2	2
NCU11365T0	NCU11365T0	Neurospora crassa OR74A aminotransferase (474 aa)	3.204	0.7447	0.822464	0	0	0	0	0	0	2	2	2
NCU12023T0	NCU12023T0	Neurospora crassa OR74A 37S ribosomal protein MRP4 (429 aa)	2.89	0.5838	0.274742	0	0	0	0	0	0	2	2	2
NCU12046T0	NCU12046T0	Neurospora crassa OR74A gamma-butyrobetaine dioxygenase (756 aa)	2.574	0.6321	1.08747	0	0	0	0	0	0	2	2	2
NCU00028T0	NCU00028T0	Neurospora crassa OR74A S-(hydroxymethyl)glutathione dehydrogenase (365 aa)	3.907	0.6115	0.515103	0	0	0	0	0	0	1	1	0
NCU00028T1	NCU00028T1	Neurospora crassa OR74A S-(hydroxymethyl)glutathione dehydrogenase (334 aa)	3.907	0.6115	0.515103	0	0	0	0	0	0	1	1	0
NCU00072T0	NCU00072T0	Neurospora crassa OR74A hypothetical protein (373 aa)	2.937	0.5376	0.311444	0	0	0	0	0	0	1	1	1
NCU00080T0	NCU00080T0	Neurospora crassa OR74A DUF1295 domain-containing protein (363 aa)	2.767	0.747	1.6497	0	0	0	0	0	0	1	1	1
NCU00087T0	NCU00087T0	Neurospora crassa OR74A pentose phosphate metabolism-1 (262 aa)	2.52	0.5294	0.031515	0	0	0	0	0	0	1	1	1
NCU00089T0	NCU00089T0	Neurospora crassa OR74A MYND domain-containing protein (567 aa)	1.841	0.5177	0.051989	0	0	0	0	0	0	1	1	0
NCU00089T1	NCU00089T1	Neurospora crassa OR74A MYND domain-containing protein (567 aa)	1.841	0.5177	0.051989	0	0	0	0	0	0	1	1	0
NCU00089T2	NCU00089T2	Neurospora crassa OR74A MYND domain-containing protein (567 aa)	1.841	0.5177	0.051989	0	0	0	0	0	0	1	1	0
NCU00089T3	NCU00089T3	Neurospora crassa OR74A MYND domain-containing protein (567 aa)	1.841	0.5177	0.051989	0	0	0	0	0	0	1	1	0
NCU00106T0	NCU00106T0	Neurospora crassa OR74A proline-4 (469 aa)	2.427	0.6123	0.580439	0	0	0	0	0	0	1	1	1
NCU00112T0	NCU00112T0	Neurospora crassa OR74A aminopeptidase P (685 aa)	2.168	0.589	0.266288	0	0	0	0	0	0	1	1	1
NCU00122T0	NCU00122T0	Neurospora crassa OR74A aspartyl aminopeptidase (538 aa)	4.06	0.6865	1.326	0	0	0	0	0	0	1	1	1
NCU00127T0	NCU00127T0	Neurospora crassa OR74A hypothetical protein (593 aa)	2.751	0.6009	0.788838	0	0	0	0	0	0	1	1	1
NCU00145T0	NCU00145T0	Neurospora crassa OR74A histone H3v (156 aa)	2.925	0.7761	1.11921	0	0	0	2	2	2	1	1	1
NCU00147T0	NCU00147T0	Neurospora crassa OR74A ARD/ARD family protein (179 aa)	1.949	0.3197	0.15187	0	0	0	0	0	0	1	1	1
NCU00155T0	NCU00155T0	Neurospora crassa OR74A C6 transcription factor (1100 aa)	3.688	0.7028	1.24419	0	0	0	0	0	0	1	1	1
NCU00162T0	NCU00162T0	Neurospora crassa OR74A hypothetical protein (437 aa)	4.13	0.6441	0.022934	0	0	0	0	0	0	1	1	1
NCU00168T0	NCU00168T0	Neurospora crassa OR74A 1-acylglycerol-3-phosphate O-acyltransferase (306 aa)	2.212	0.5769	1.19429	0	0	0	0	0	0	1	1	1
NCU00173T0	NCU00173T0	Neurospora crassa OR74A esterase D (369 aa)	2.853	0.6863	2.7529	0	0	0	0	0	0	1	1	1
NCU00260T0	NCU00260T0	Neurospora crassa OR74A oxidoreductase (362 aa)	1.625	0.4923	0.640087	0	0	0	0	0	0	1	1	1
NCU00273T0	NCU00273T0	Neurospora crassa OR74A hypothetical protein (1763 aa)	2.477	0.5398	0.173734	0	0	0	0	0	0	1	1	1
NCU00295T0	NCU00295T0	Neurospora crassa OR74A hypothetical protein (664 aa)	1.916	0.5851	1.73723	0	0	0	0	0	0	1	1	1
NCU00371T0	NCU00371T0	Neurospora crassa OR74A translocase of inner mitochondrial membrane 23 (239 aa)	2.518	0.4265	1.11963	0	0	0	0	0	0	1	1	1
NCU00379T0	NCU00379T0	Neurospora crassa OR74A hypothetical protein (672 aa)	2.619	0.5506	0.784425	0	0	0	0	0	0	1	1	1
NCU00404T0	NCU00404T0	Neurospora crassa OR74A RNA processing factor 1 (428 aa)	2.659	0.6284	0.58613	0	0	0	0	0	0	1	1	1
NCU00406T0	NCU00406T0	Neurospora crassa OR74A velvet (834 aa)	3.965	0.6414	0.307326	0	0	0	0	0	0	1	1	1
NCU00418T0	NCU00418T0	Neurospora crassa OR74A NADH:ubiquinone oxidoreductase 14.8 (152 aa)	1.513	0.3417	0.11241	0	0	0	0	0	0	1	1	1
NCU00424T0	NCU00424T0	Neurospora crassa OR74A Spo76 protein (1596 aa)	2.152	0.4466	0.38901	0	0	0	0	0	0	1	1	1
NCU00431T0	NCU00431T0	Neurospora crassa OR74A translocase of mitochondrial outer membrane 22 (155 aa)	1.545	0.5515	0.591798	0	0	0	0	0	0	1	1	1
NCU00436T0	NCU00436T0	Neurospora crassa OR74A ultraviolet-sensitive-5 (919 aa)	1.56	0.3361	0.10476	1	1	1	0	0	0	1	1	1
NCU00476T0	NCU00476T0	Neurospora crassa OR74A UPF0023 family protein (316 aa)	3.257	0.6914	1.60589	0	0	0	0	0	0	1	1	1
NCU00481T0	NCU00481T0	Neurospora crassa OR74A a-pheromone processing metallopeptidase Ste23 (1270 aa)	2.812	0.1547	0.756964	0	0	0	0	0	0	1	1	1
NCU00519T0	NCU00519T0	Neurospora crassa OR74A ribulose-phosphate 3-epimerase (252 aa)	3.825	0.6779	1.50157	0	0	0	0	0	0	1	1	1
NCU00535T0	NCU00535T0	Neurospora crassa OR74A alanyl-tRNA synthetase (282 aa)	1.146	0.2225	0.034082	0	0	0	0	0	0	1	1	1
NCU00549T0	NCU00549T0	Neurospora crassa OR74A glutathione transferase omega-1 (374 aa)	2.855	0.6336	1.09591	0	0	0	0	0	0	1	1	1
NCU00566T0	NCU00566T0	Neurospora crassa OR74A synaptobrevin (117 aa)	2.64	0.6606	1.21643	0	0	0	0	0	0	1	1	1
NCU00579T0	NCU00579T0	Neurospora crassa OR74A oxysterol binding protein 1 (1239 aa)	2.416	0.4065	0.944868	0	0	0	0	0	0	1	1	0
NCU00579T1	NCU00579T1	Neurospora crassa OR74A oxysterol binding protein 1 (1209 aa)	2.416	0.4065	0.944868	0	0	0	0	0	0	1	1	0
NCU00585T0	NCU00585T0	Neurospora crassa OR74A albino-2 (603 aa)	1.695	0.5215	0.759941	0	0	0	0	0	0	1	1	1
NCU00600T0	NCU00600T0	Neurospora crassa OR74A rho-type GTPase-3 (208 aa)	2.316	0.5484	1.10282	0	0	0	0	0	0	1	1	1
NCU00614T0	NCU00614T0	Neurospora crassa OR74A DUF1620 domain-containing protein (973 aa)	1.758	0.5392	0.605505	0	0	0	0	0	0	1	1	1
NCU00650T0	NCU00650T0	Neurospora crassa OR74A Wdr1p (880 aa)	1.954	0.456	1.29914	0	0	0	0	0	0	1	1	1
NCU00655T0	NCU00655T0	Neurospora crassa OR74A mitochondrial enoyl reductase (434 aa)	2.494	0.5966	1.37065	0	0	0	0	0	0	1	1	0
NCU00655T1	NCU00655T1	Neurospora crassa OR74A mitochondrial enoyl reductase (434 aa)	2.494	0.5966	1.37065	0	0	0	0	0	0	1	1	0
NCU00798T0	NCU00798T0	Neurospora crassa OR74A hypothetical protein (313 aa)	2.779	0.4836	0.823028	0	0	0	0	0	0	1	1	1
NCU00823T0	NCU00823T0	Neurospora crassa OR74A regulatory particle, non-ATPase-like-11 (339 aa)	3.027	0.7265	0.006858	0	0	0	2	2	2	1	1	1
NCU00864T0	NCU00864T0	Neurospora crassa OR74A TIM-barrel enzyme family protein (284 aa)	2.612	0.6187	2.38345	0	0	0	0	0	0	1	1	1
NCU00920T0	NCU00920T0	Neurospora crassa OR74A isoleucyl-tRNA synthetase (963 aa)	1.41	0.3908	0.055218	0	0	0	0	0	0	1	1	1
NCU00925T0	NCU00925T0	Neurospora crassa OR74A pescadillo (664 aa)	2.02	0.4817	0.441408	0	0	0	0	0	0	1	1	1
NCU00936T0	NCU00936T0	Neurospora crassa OR74A succinate semialdehyde dehydrogenase (537 aa)	4.589	0.6795	1.48345	0	0	0	0	0	0	1	1	0
NCU00936T1	NCU00936T1	Neurospora crassa OR74A succinate semialdehyde dehydrogenase (537 aa)	4.589	0.6795	1.48345	0	0	0	0	0	0	1	1	0
NCU00936T2	NCU00936T2	Neurospora crassa OR74A succinate semialdehyde dehydrogenase (497 aa)	4.589	0.6795	1.48345	0	0	0	0	0	0	1	1	0
NCU00981T0	NCU00981T0	Neurospora crassa OR74A ribosome biogenesis protein nsa-2 (262 aa)	1.6	0.5356	0.601618	0	0	0	1	1	1	1	1	1
NCU01069T0	NCU01069T0	Neurospora crassa OR74A amphiphysin-like-1 (262 aa)	2.333	0.5787	1.34239	0	0	0	0	0	0	1	1	1
NCU01102T0	NCU01102T0	Neurospora crassa OR74A oxidase assembly protein 1 (463 aa)	2.818	0.6987	1.72908	0	0	0	0	0	0	1	1	1
NCU01166T0	NCU01166T0	Neurospora crassa OR74A microcycle blastoconidiation (386 aa)	3.962	0.689	2.89976	0	0	0	0	0	0	1	1	0
NCU01166T1	NCU01166T1	Neurospora crassa OR74A microcycle blastoconidiation (386 aa)	3.962	0.689	2.89976	0	0	0	0	0	0	1	1	0
NCU01169T0	NCU01169T0	Neurospora crassa OR74A NADH:ubiquinone oxidoreductase 24 (264 aa)	1.843	0.5415	0.91268	0	0	0	0	0	0	1	1	1
NCU01170T0	NCU01170T0	Neurospora crassa OR74A hypothetical protein (570 aa)	2.492	0.7263	0.855311	0	0	0	0	0	0	1	1	1
NCU01177T0	NCU01177T0	Neurospora crassa OR74A NAD dependent epimerase/dehydratase (339 aa)	3.032	0.7094	1.05522	0	0	0	0	0	0	1	1	1
NCU01186T0	NCU01186T0	Neurospora crassa OR74A hypothetical protein (749 aa)	2.335	0.6959	2.10736	0	0	0	0	0	0	1	1	1
NCU01204T0	NCU01204T0	Neurospora crassa OR74A tropomyosin (162 aa)	1.083	0.614	0.949254	0	0	0	0	0	0	1	1	1
NCU01208T0	NCU01208T0	Neurospora crassa OR74A hypothetical protein (607 aa)	1.959	0.173	1.30269	0	0	0	0	0	0	1	1	0
NCU01208T1	NCU01208T1	Neurospora crassa OR74A hypothetical protein (597 aa)	1.959	0.173	1.30269	0	0	0	0	0	0	1	1	0
NCU01233T0	NCU01233T0	Neurospora crassa OR74A aldose reductase (290 aa)	1.693	0.4666	0.20975	0	0	0	0	0	0	1	1	1
NCU01240T0	NCU01240T0	Neurospora crassa OR74A hypothetical protein (543 aa)	2.647	0.5043	0.118992	0	0	0	0	0	0	1	1	0
NCU01240T1	NCU01240T1	Neurospora crassa OR74A hypothetical protein (543 aa)	2.647	0.5043	0.118992	0	0	0	0	0	0	1	1	0
NCU01255T0	NCU01255T0	Neurospora crassa OR74A mitochondrial dynamin GTPase (940 aa)	2.373	0.4429	1.15225	0	0	0	0	0	0	1	1	1
NCU01291T0	NCU01291T0	Neurospora crassa OR74A hypothetical protein (539 aa)	1.066	0.3321	2.29685	0	0	0	0	0	0	1	1	1
NCU01300T0	NCU01300T0	Neurospora crassa OR74A imidazoleglycerol-phosphate dehydratase (230 aa)	3.777	0.7082	0.22912	0	0	0	0	0	0	1	1	1
NCU01331T0	NCU01331T0	Neurospora crassa OR74A snRNP and snoRNP protein (129 aa)	4.347	0.7789	1.86743	0	0	0	0	0	0	1	1	1
NCU01332T0	NCU01332T0	Neurospora crassa OR74A vacuolar membrane ATPase-3 (162 aa)	3.481	0.6831	2.30931	0	0	0	0	0	0	1	1	1
NCU01342T0	NCU01342T0	Neurospora crassa OR74A endoplasmic reticulum vesicle protein 25 (217 aa)	2.01	0.2866	0.318429	0	0	0	0	0	0	1	1	1
NCU01362T0	NCU01362T0	Neurospora crassa OR74A INO80 chromatin remodeling complex (751 aa)	4.237	0.6087	0.196499	0	0	0	0	0	0	1	1	1
NCU01368T0	NCU01368T0	Neurospora crassa OR74A proteosome catalytic beta-4 (204 aa)	2.384	0.2269	0.328865	0	0	0	0	0	0	1	1	0
NCU01368T1	NCU01368T1	Neurospora crassa OR74A proteosome catalytic beta-4 (204 aa)	2.384	0.2269	0.328865	0	0	0	0	0	0	1	1	0
NCU01410T0	NCU01410T0	Neurospora crassa OR74A DUF1711 domain-containing protein (292 aa)	2.567	0.6628	0.182407	0	0	0	3	3	3	1	1	1
NCU01436T0	NCU01436T0	Neurospora crassa OR74A questionable protein (84 aa)	2.689	0.5214	0.684504	0	0	0	0	0	0	1	1	0
NCU01436T1	NCU01436T1	Neurospora crassa OR74A questionable protein (84 aa)	2.689	0.5214	0.684504	0	0	0	0	0	0	1	1	0
NCU01441T0	NCU01441T0	Neurospora crassa OR74A inosine triphosphate pyrophosphatase (192 aa)	1.036	0.4585	2.56051	0	0	0	0	0	0	1	1	1
NCU01474T0	NCU01474T0	Neurospora crassa OR74A 60S ribosomal protein L4 (350 aa)	3.505	0.7067	1.11745	0	0	0	0	0	0	1	1	1
NCU01500T1	NCU01500T1	Neurospora crassa OR74A nicotinamide riboside kinase 1 (334 aa)	1.28	0.4095	0.230297	0	0	0	1	1	1	1	1	1
NCU01517T0	NCU01517T0	Neurospora crassa OR74A glucoamylase precursor (664 aa)	1.216	0.4762	0.538532	0	0	0	0	0	0	1	1	1
NCU01638T0	NCU01638T0	Neurospora crassa OR74A DNA-directed RNA polymerase I subunit RPA1 (1702 aa)	2.138	0.3938	0.615129	0	0	0	0	0	0	1	1	0
NCU01720T0	NCU01720T0	Neurospora crassa OR74A hypothetical protein (374 aa)	5.017	0.8144	1.41092	0	0	0	0	0	0	1	1	1
NCU01777T0	NCU01777T0	Neurospora crassa OR74A PSP1 domain-containing protein (898 aa)	2.756	0.4731	0.262477	0	0	0	0	0	0	1	1	1
NCU01792T0	NCU01792T0	Neurospora crassa OR74A heat shock protein 90a (217 aa)	2.236	0.2679	0.187572	0	0	0	0	0	0	1	1	1
NCU01795T0	NCU01795T0	Neurospora crassa OR74A zinc finger containing protein (356 aa)	1.854	0.7071	1.78875	0	0	0	0	0	0	1	1	1
NCU01797T0	NCU01797T0	Neurospora crassa OR74A nonrepressor of conidiation-2 (624 aa)	1.873	0.4282	1.26307	0	0	0	0	0	0	1	1	1
NCU01816T0	NCU01816T0	Neurospora crassa OR74A allantoicase-l (355 aa)	2.422	0.4798	1.18874	0	0	0	0	0	0	1	1	1
NCU01859T0	NCU01859T0	Neurospora crassa OR74A NADH:ubiquinone oxidoreductase 20.9 (190 aa)	1.176	0.5799	0.980996	0	0	0	0	0	0	1	1	1
NCU01884T0	NCU01884T0	Neurospora crassa OR74A hypothetical protein (1054 aa)	1.44	0.3749	0.097499	1	1	1	1	1	1	1	1	1
NCU01894T0	NCU01894T0	Neurospora crassa OR74A hypothetical protein (349 aa)	2.667	0.61	0.622271	0	0	0	1	1	1	1	1	1
NCU01902T0	NCU01902T0	Neurospora crassa OR74A glucosamine 6-phosphate N-acetyltransferase (178 aa)	2.525	0.5457	1.0509	0	0	0	0	0	0	1	1	1
NCU01945T0	NCU01945T0	Neurospora crassa OR74A IMP-specific 5'-nucleotidase 1 (432 aa)	2.131	0.5439	2.07595	0	0	0	0	0	0	1	1	1
NCU01962T0	NCU01962T0	Neurospora crassa OR74A encodes anonymous transcript-5 (137 aa)	4.302	0.7534	0.962539	0	0	0	0	0	0	1	1	0
NCU01962T1	NCU01962T1	Neurospora crassa OR74A encodes anonymous transcript-5 (88 aa)	4.302	0.7534	0.962539	0	0	0	0	0	0	1	1	0
NCU01977T0	NCU01977T0	Neurospora crassa OR74A urea transporter (537 aa)	2.302	0.5374	0.421016	0	0	0	2	2	1	1	1	0
NCU01977T1	NCU01977T1	Neurospora crassa OR74A urea transporter (399 aa)	2.302	0.4822	0.72762	0	0	0	1	1	0	1	1	0
NCU01983T0	NCU01983T0	Neurospora crassa OR74A hypothetical protein (309 aa)	3.632	0.7321	1.87108	0	0	0	0	0	0	1	1	0
NCU01983T1	NCU01983T1	Neurospora crassa OR74A hypothetical protein (309 aa)	3.632	0.7321	1.87108	0	0	0	0	0	0	1	1	0
NCU02007T0	NCU02007T0	Neurospora crassa OR74A iron-sulfur cluster biosynthesis protein Isd11 (111 aa)	1.998	0.522	0.550432	0	0	0	0	0	0	1	1	1
NCU02012T0	NCU02012T0	Neurospora crassa OR74A hypothetical protein (931 aa)	2.297	0.4876	0.625385	0	0	0	0	0	0	1	1	1
NCU02041T0	NCU02041T0	Neurospora crassa OR74A anchored cell wall protein-11 (196 aa)	2.971	0.7486	1.15712	0	0	0	0	0	0	1	1	1
NCU02064T0	NCU02064T0	Neurospora crassa OR74A hypothetical protein (281 aa)	3.519	0.6814	1.78749	0	0	0	0	0	0	1	1	1
NCU02066T0	NCU02066T0	Neurospora crassa OR74A ribosome assembly protein Noc2 (791 aa)	1.572	0.43	1.15788	0	0	0	0	0	0	1	1	1
NCU02074T0	NCU02074T0	Neurospora crassa OR74A endoplasmic oxidoreductin-1 (669 aa)	2.393	0.4542	1.31542	0	0	0	0	0	0	1	1	1
NCU02078T0	NCU02078T0	Neurospora crassa OR74A hypothetical protein (714 aa)	3.688	0.6946	0.033015	15	14	14	3	3	3	1	1	1
NCU02099T0	NCU02099T0	Neurospora crassa OR74A hypothetical protein (321 aa)	2.905	0.4933	0.570036	0	0	0	0	0	0	1	1	1
NCU02124T0	NCU02124T0	Neurospora crassa OR74A dienelactone hydrolase (333 aa)	2.216	0.7034	0.440844	0	0	0	2	2	0	1	1	0
NCU02124T1	NCU02124T1	Neurospora crassa OR74A dienelactone hydrolase (256 aa)	2.216	0.7034	0.440844	0	0	0	2	2	0	1	1	0
NCU02159T0	NCU02159T0	Neurospora crassa OR74A hypothetical protein (370 aa)	1.83	0.3612	0.647789	0	0	0	0	0	0	1	1	1
NCU02164T0	NCU02164T0	Neurospora crassa OR74A hypothetical protein (550 aa)	1.072	0.1549	0.210064	0	0	0	0	0	0	1	1	1
NCU02184T0	NCU02184T0	Neurospora crassa OR74A chitinase-1 (1435 aa)	3.835	0.7744	0.701105	0	0	0	0	0	0	1	1	0
NCU02184T1	NCU02184T1	Neurospora crassa OR74A chitinase-1 (1367 aa)	3.835	0.7744	0.701105	0	0	0	0	0	0	1	1	0
NCU02269T0	NCU02269T0	Neurospora crassa OR74A mitochondrial carnitine/acylcarnitine carrier protein (313 aa)	1.453	0.4845	0.115691	0	0	0	1	1	1	1	1	1
NCU02299T0	NCU02299T0	Neurospora crassa OR74A NADP-dependent leukotriene B4 12-hydroxydehydrogenase (359 aa)	1.21	0.1479	0.077427	0	0	0	0	0	0	1	1	1
NCU02429T0	NCU02429T0	Neurospora crassa OR74A hypothetical protein (555 aa)	2.859	0.5282	0.129167	0	0	0	0	0	0	1	1	1
NCU02459T0	NCU02459T0	Neurospora crassa OR74A DUF52 domain-containing protein (356 aa)	1.325	0.3879	1.5314	0	0	0	0	0	0	1	1	1
NCU02476T0	NCU02476T0	Neurospora crassa OR74A alcohol dehydrogenase III (412 aa)	1.671	0.2914	0.11011	1	1	0	1	1	0	1	1	0
NCU02477T0	NCU02477T0	Neurospora crassa OR74A ribosome biogenesis protein Sqt1 (540 aa)	2.218	0.4748	0.303109	0	0	0	0	0	0	1	1	1
NCU02490T0	NCU02490T0	Neurospora crassa OR74A DnaJ domain-containing protein (462 aa)	2.233	0.4778	0.684025	0	0	0	0	0	0	1	1	1
NCU02493T0	NCU02493T0	Neurospora crassa OR74A proteasome component C1 (298 aa)	2.655	0.5096	0.522269	0	0	0	0	0	0	1	1	1
NCU02504T0	NCU02504T0	Neurospora crassa OR74A DUF1640 domain-containing protein (275 aa)	3.833	0.719	0.672693	0	0	0	0	0	0	1	1	1
NCU02520T0	NCU02520T0	Neurospora crassa OR74A thioredoxin (325 aa)	3.223	0.7428	2.45228	0	0	0	0	0	0	1	1	1
NCU02533T0	NCU02533T0	Neurospora crassa OR74A DNA-directed RNA polymerase I and III polypeptide (379 aa)	2.559	0.6194	0.622117	0	0	0	0	0	0	1	1	1
NCU02538T0	NCU02538T0	Neurospora crassa OR74A coatomer zeta subunit (209 aa)	4.453	0.7332	1.84712	0	0	0	0	0	0	1	1	1
NCU02578T0	NCU02578T0	Neurospora crassa OR74A paired amphipathic helix protein Sin3a (1491 aa)	1.762	0.5795	0.124371	0	0	0	0	0	0	1	1	0
NCU02578T1	NCU02578T1	Neurospora crassa OR74A paired amphipathic helix protein Sin3a (1491 aa)	1.762	0.5795	0.124371	0	0	0	0	0	0	1	1	0
NCU02599T0	NCU02599T0	Neurospora crassa OR74A BAP31 domain-containing protein (213 aa)	2.361	0.5799	1.18496	0	0	0	1	1	1	1	1	1
NCU02611T0	NCU02611T0	Neurospora crassa OR74A multiple RNA-binding domain-containing protein 1 (828 aa)	1.391	0.1718	0.022206	0	0	0	0	0	0	1	1	0
NCU02634T0	NCU02634T0	Neurospora crassa OR74A hypothetical protein (394 aa)	2.114	0.6802	0.980309	0	0	0	0	0	0	1	1	0
NCU02634T1	NCU02634T1	Neurospora crassa OR74A hypothetical protein (212 aa)	2.114	0.6802	0.980309	0	0	0	0	0	0	1	1	0
NCU02644T0	NCU02644T0	Neurospora crassa OR74A hypothetical protein (737 aa)	1.84	0.3082	0.772093	0	0	0	0	0	0	1	1	1
NCU02665T0	NCU02665T0	Neurospora crassa OR74A diacylglycerol O-acyltransferase (500 aa)	1.274	0.3689	0.616633	0	0	0	0	0	0	1	1	1
NCU02687T0	NCU02687T0	Neurospora crassa OR74A activator 1 41 kDa subunit (388 aa)	4.86	0.8006	0.029081	0	0	0	16	15	15	1	1	1
NCU02693T0	NCU02693T0	Neurospora crassa OR74A C-3 sterol dehydrogenase/C-4 decarboxylase (373 aa)	2.596	0.5547	0.342758	0	0	0	0	0	0	1	1	1
NCU02703T0	NCU02703T0	Neurospora crassa OR74A hypothetical protein (165 aa)	1.114	0.2415	0.576859	0	0	0	0	0	0	1	1	1
NCU02712T0	NCU02712T0	Neurospora crassa OR74A acetate kinase (470 aa)	1.774	0.4656	1.17122	0	0	0	0	0	0	1	1	1
NCU02718T0	NCU02718T0	Neurospora crassa OR74A hypothetical protein (693 aa)	1.293	0.6326	1.34279	0	0	0	0	0	0	1	1	0
NCU02718T1	NCU02718T1	Neurospora crassa OR74A hypothetical protein (525 aa)	1.293	0.6326	1.34279	0	0	0	0	0	0	1	1	0
NCU02718T2	NCU02718T2	Neurospora crassa OR74A hypothetical protein (525 aa)	1.293	0.6326	1.34279	0	0	0	0	0	0	1	1	0
NCU02724T0	NCU02724T0	Neurospora crassa OR74A HLH transcription factor (533 aa)	4.324	0.7047	0.38001	0	0	0	9	8	0	1	1	0
NCU02724T1	NCU02724T1	Neurospora crassa OR74A HLH transcription factor (533 aa)	4.324	0.7047	0.38001	0	0	0	9	8	0	1	1	0
NCU02755T0	NCU02755T0	Neurospora crassa OR74A PAP2 domain-containing protein (489 aa)	3.206	0.6532	1.01522	0	0	0	0	0	0	1	1	1
NCU02786T0	NCU02786T0	Neurospora crassa OR74A hypothetical protein (348 aa)	2.748	0.7031	1.28777	0	0	0	0	0	0	1	1	0
NCU02786T1	NCU02786T1	Neurospora crassa OR74A hypothetical protein (348 aa)	2.748	0.7031	1.28777	0	0	0	0	0	0	1	1	0
NCU02814T0	NCU02814T0	Neurospora crassa OR74A period-4 (703 aa)	2.242	0.3265	2.01711	0	0	0	0	0	0	1	1	1
NCU02899T0	NCU02899T0	Neurospora crassa OR74A hypothetical protein (526 aa)	2.078	0.3287	0.116085	0	0	0	0	0	0	1	1	1
NCU02943T0	NCU02943T0	Neurospora crassa OR74A translocase of inner mitochondrial membrane 50 (541 aa)	2.142	0.6008	0.623153	0	0	0	0	0	0	1	1	1
NCU02951T0	NCU02951T0	Neurospora crassa OR74A 40S ribosomal protein S8 (162 aa)	2.719	0.7328	0.532781	0	0	0	1	1	1	1	1	1
NCU02956T0	NCU02956T0	Neurospora crassa OR74A aspartic proteinase (505 aa)	2.962	0.5091	1.33282	0	0	0	0	0	0	1	1	1
NCU02979T0	NCU02979T0	Neurospora crassa OR74A AMP deaminase (1009 aa)	3.636	0.7726	1.46494	0	0	0	0	0	0	1	1	1
NCU02982T0	NCU02982T0	Neurospora crassa OR74A regulatory particle, non-ATPase-like-10 (304 aa)	1.712	0.5047	1.05836	0	0	0	0	0	0	1	1	1
NCU03083T0	NCU03083T0	Neurospora crassa OR74A hypothetical protein (459 aa)	2.262	0.6543	0.801732	0	0	0	0	0	0	1	1	1
NCU03130T0	NCU03130T0	Neurospora crassa OR74A hypothetical protein (291 aa)	2.387	0.5995	0.123951	0	0	0	0	0	0	1	1	1
NCU03145T0	NCU03145T0	Neurospora crassa OR74A oxidative stress resistance (523 aa)	2.466	0.5324	0.190239	0	0	0	0	0	0	1	1	1
NCU03174T0	NCU03174T0	Neurospora crassa OR74A hypothetical protein (508 aa)	1.207	0.5526	1.34984	0	0	0	0	0	0	1	1	0
NCU03174T1	NCU03174T1	Neurospora crassa OR74A hypothetical protein (508 aa)	1.207	0.5526	1.34984	0	0	0	0	0	0	1	1	0
NCU03174T2	NCU03174T2	Neurospora crassa OR74A hypothetical protein (442 aa)	1.207	0.5526	1.34984	0	0	0	0	0	0	1	1	0
NCU03188T0	NCU03188T0	Neurospora crassa OR74A sugar 1,4-lactone oxidase (557 aa)	1.616	0.6009	1.54968	0	0	0	0	0	0	1	1	1
NCU03225T0	NCU03225T0	Neurospora crassa OR74A hypothetical protein (1137 aa)	2.083	0.4844	0.501034	0	0	0	0	0	0	1	1	1
NCU03229T0	NCU03229T0	Neurospora crassa OR74A translocase of inner mitochondrial membrane 44 (527 aa)	2.846	0.6634	0.369212	0	0	0	0	0	0	1	1	1
NCU03233T0	NCU03233T0	Neurospora crassa OR74A hypothetical protein (60 aa)	2.058	0.5588	1.47145	0	0	0	0	0	0	1	1	1
NCU03258T0	NCU03258T0	Neurospora crassa OR74A oxysterol-binding protein (530 aa)	1.937	0.7192	1.29666	0	0	0	0	0	0	1	1	1
NCU03289T0	NCU03289T0	Neurospora crassa OR74A hypothetical protein (188 aa)	3.646	0.7943	1.00208	0	0	0	5	5	5	1	1	1
NCU03303T0	NCU03303T0	Neurospora crassa OR74A hypothetical protein (531 aa)	3.603	0.6342	1.052	0	0	0	0	0	0	1	1	1
NCU03319T0	NCU03319T0	Neurospora crassa OR74A COPII-coated vesicle protein SurF4/Erv29 (303 aa)	3.011	0.5659	2.59723	0	0	0	0	0	0	1	1	1
NCU03338T0	NCU03338T0	Neurospora crassa OR74A hypothetical protein (498 aa)	2.214	0.5574	1.80602	0	0	0	0	0	0	1	1	1
NCU03358T0	NCU03358T0	Neurospora crassa OR74A ketoreductase (347 aa)	1.58	0.1835	0.050116	0	0	0	0	0	0	1	1	1
NCU03359T0	NCU03359T0	Neurospora crassa OR74A intermembrane space AAA protease-1 (844 aa)	3.463	0.5391	1.35223	0	0	0	0	0	0	1	1	1
NCU03362T0	NCU03362T0	Neurospora crassa OR74A steroid alpha reductase (317 aa)	3.067	0.7542	1.14812	1	1	1	1	1	1	1	1	1
NCU03436T0	NCU03436T0	Neurospora crassa OR74A tangerine (389 aa)	1.405	0.4399	1.45674	0	0	0	0	0	0	1	1	1
NCU03486T0	NCU03486T0	Neurospora crassa OR74A hypothetical protein (489 aa)	2.02	0.4822	1.04634	0	0	0	0	0	0	1	1	0
NCU03486T1	NCU03486T1	Neurospora crassa OR74A hypothetical protein (489 aa)	2.02	0.4822	1.04634	0	0	0	0	0	0	1	1	0
NCU03498T0	NCU03498T0	Neurospora crassa OR74A Lcc3 (694 aa)	1.59	0.6063	0.669132	0	0	0	0	0	0	1	1	1
NCU03554T0	NCU03554T0	Neurospora crassa OR74A hypothetical protein (664 aa)	1.329	0.456	1.48242	0	0	0	0	0	0	1	1	1
NCU03624T0	NCU03624T0	Neurospora crassa OR74A hypothetical protein (677 aa)	1.428	0.3978	0.231116	0	0	0	0	0	0	1	1	1
NCU03635T0	NCU03635T0	Neurospora crassa OR74A 60S ribosomal protein L38 (81 aa)	1.427	0.5585	0.498337	1	1	1	0	0	0	1	1	1
NCU03725T0	NCU03725T0	Neurospora crassa OR74A vegetative incompatibility blocked-1 (682 aa)	1.966	0.445	0.238762	0	0	0	1	1	0	1	1	0
NCU03725T1	NCU03725T1	Neurospora crassa OR74A vegetative incompatibility blocked-1 (681 aa)	1.966	0.445	0.238762	0	0	0	1	1	0	1	1	0
NCU03735T0	NCU03735T0	Neurospora crassa OR74A hypothetical protein (307 aa)	1.377	0.1808	0.237127	0	0	0	0	0	0	1	1	1
NCU03778T0	NCU03778T0	Neurospora crassa OR74A small nuclear ribonucleoprotein Sm D2 (120 aa)	2.759	0.2939	0.419417	0	0	0	0	0	0	1	1	1
NCU03786T0	NCU03786T0	Neurospora crassa OR74A serine/threonine protein phosphatase 2A (671 aa)	2.462	0.5118	0.432621	0	0	0	0	0	0	1	1	1
NCU03804T0	NCU03804T0	Neurospora crassa OR74A serine/threonine-protein phosphatase 2B catalytic subunit (563 aa)	3.138	0.6246	1.09539	0	0	0	0	0	0	1	1	0
NCU03804T1	NCU03804T1	Neurospora crassa OR74A serine/threonine-protein phosphatase 2B catalytic subunit (559 aa)	3.138	0.6246	1.09539	0	0	0	0	0	0	1	1	0
NCU03858T0	NCU03858T0	Neurospora crassa OR74A hypothetical protein (420 aa)	1.625	0.5452	1.23869	0	0	0	0	0	0	1	1	1
NCU03894T0	NCU03894T0	Neurospora crassa OR74A serine/threonine protein kinase-4 (955 aa)	2.984	0.6173	1.1954	0	0	0	0	0	0	1	1	0
NCU03894T1	NCU03894T1	Neurospora crassa OR74A serine/threonine protein kinase-4 (955 aa)	2.984	0.6173	1.1954	0	0	0	0	0	0	1	1	0
NCU03894T2	NCU03894T2	Neurospora crassa OR74A serine/threonine protein kinase-4 (693 aa)	2.984	0.6173	1.1954	0	0	0	0	0	0	1	1	0
NCU03911T0	NCU03911T0	Neurospora crassa OR74A F-actin-capping protein subunit alpha (274 aa)	2.933	0.7483	1.11057	0	0	0	1	1	1	1	1	1
NCU03944T0	NCU03944T0	Neurospora crassa OR74A WD repeat containing protein 2 (619 aa)	1.978	0.4368	0.369385	0	0	0	0	0	0	1	1	1
NCU03947T0	NCU03947T0	Neurospora crassa OR74A ubiquitin ligase (818 aa)	2.773	0.5388	0.208412	0	0	0	0	0	0	1	1	1
NCU04013T0	NCU04013T0	Neurospora crassa OR74A yellow-1 (534 aa)	2.808	0.6514	0.303954	0	0	0	0	0	0	1	1	0
NCU04013T1	NCU04013T1	Neurospora crassa OR74A yellow-1 (517 aa)	2.808	0.6514	0.303954	0	0	0	0	0	0	1	1	0
NCU04019T0	NCU04019T0	Neurospora crassa OR74A nicotinic acid-5 (318 aa)	3.228	0.6744	0.550507	0	0	0	0	0	0	1	1	1
NCU04059T0	NCU04059T0	Neurospora crassa OR74A hypothetical protein (2112 aa)	2.509	0.5915	1.28198	0	0	0	0	0	0	1	1	1
NCU04063T0	NCU04063T0	Neurospora crassa OR74A protein transporter sec-13 (305 aa)	2.109	0.6338	0.764821	0	0	0	1	1	1	1	1	1
NCU04074T0	NCU04074T0	Neurospora crassa OR74A NADH:ubiquinone oxidoreductase 30.4 (284 aa)	2.644	0.6827	1.23054	0	0	0	0	0	0	1	1	1
NCU04087T0	NCU04087T0	Neurospora crassa OR74A Aha1 domain-containing protein (327 aa)	1.688	0.5746	0.721858	0	0	0	0	0	0	1	1	1
NCU04097T0	NCU04097T0	Neurospora crassa OR74A ABC transporter (298 aa)	2.933	0.582	1.04932	0	0	0	0	0	0	1	1	1
NCU04122T0	NCU04122T0	Neurospora crassa OR74A malate dehydrogenase (277 aa)	3.929	0.7116	0.171456	0	0	0	0	0	0	1	1	1
NCU04156T0	NCU04156T0	Neurospora crassa OR74A ergosterol-1 (257 aa)	2.167	0.5261	1.02997	1	1	1	1	1	1	1	1	1
NCU04225T0	NCU04225T0	Neurospora crassa OR74A 60S ribosomal protein L20 (226 aa)	3.558	0.708	0.38591	0	0	0	0	0	0	1	1	1
NCU04242T0	NCU04242T0	Neurospora crassa OR74A period-6 (1094 aa)	3.85	0.6608	0.532068	0	0	0	0	0	0	1	1	1
NCU04243T0	NCU04243T0	Neurospora crassa OR74A U3 small nucleolar ribonucleoprotein IMP4 (296 aa)	3.073	0.7652	0.534409	0	0	0	4	4	4	1	1	1
NCU04252T0	NCU04252T0	Neurospora crassa OR74A SNARE docking complex subunit (710 aa)	1.234	0.7018	1.73648	0	0	0	0	0	0	1	1	1
NCU04258T0	NCU04258T0	Neurospora crassa OR74A dim-2-associated protein-1 (1753 aa)	3.122	0.6464	1.46455	0	0	0	0	0	0	1	1	0
NCU04258T1	NCU04258T1	Neurospora crassa OR74A dim-2-associated protein-1 (1753 aa)	3.122	0.6464	1.46455	0	0	0	0	0	0	1	1	0
NCU04258T2	NCU04258T2	Neurospora crassa OR74A dim-2-associated protein-1 (1724 aa)	3.122	0.6464	1.46455	0	0	0	0	0	0	1	1	0
NCU04265T0	NCU04265T0	Neurospora crassa OR74A invertase (696 aa)	2.812	0.7095	0.683611	0	0	0	0	0	0	1	1	1
NCU04272T0	NCU04272T0	Neurospora crassa OR74A ZZ type zinc finger domain-containing protein (868 aa)	2.543	0.6752	0.752411	0	0	0	0	0	0	1	1	0
NCU04272T1	NCU04272T1	Neurospora crassa OR74A ZZ type zinc finger domain-containing protein (868 aa)	2.543	0.6752	0.752411	0	0	0	0	0	0	1	1	0
NCU04280T0	NCU04280T0	Neurospora crassa OR74A aconitate hydratase (810 aa)	4.047	0.679	1.28821	0	0	0	0	0	0	1	1	1
NCU04333T0	NCU04333T0	Neurospora crassa OR74A ubiquitin C-terminal hydrolase (993 aa)	2.581	0.7613	1.03946	0	0	0	0	0	0	1	1	1
NCU04368T0	NCU04368T0	Neurospora crassa OR74A glutathione S-transferase Gst3 (420 aa)	2.807	0.6555	1.68587	0	0	0	0	0	0	1	1	1
NCU04373T0	NCU04373T0	Neurospora crassa OR74A hypothetical protein (1074 aa)	3.305	0.672	1.02797	0	0	0	0	0	0	1	1	1
NCU04389T0	NCU04389T0	Neurospora crassa OR74A set-domain histone methyltransferase-4 (949 aa)	2.305	0.6651	0.659584	0	0	0	0	0	0	1	1	1
NCU04396T0	NCU04396T0	Neurospora crassa OR74A hypothetical protein (603 aa)	1.07	0.2	1.80893	0	0	0	0	0	0	1	1	1
NCU04411T0	NCU04411T0	Neurospora crassa OR74A tryptophan-4 (437 aa)	2.98	0.5913	1.6716	0	0	0	0	0	0	1	1	1
NCU04427T0	NCU04427T0	Neurospora crassa OR74A hypothetical protein (886 aa)	2.233	0.4765	0.641054	0	0	0	0	0	0	1	1	1
NCU04452T0	NCU04452T0	Neurospora crassa OR74A menadione-induced gene-3 (380 aa)	2.592	0.7145	0.518821	0	0	0	0	0	0	1	1	1
NCU04462T0	NCU04462T0	Neurospora crassa OR74A 3-ketoacyl-CoA reductase (333 aa)	2.317	0.7146	0.519982	0	0	0	4	4	4	1	1	1
NCU04474T0	NCU04474T0	Neurospora crassa OR74A sulfite oxidase (519 aa)	2.671	0.52	1.01889	0	0	0	0	0	0	1	1	1
NCU04516T0	NCU04516T0	Neurospora crassa OR74A hypothetical protein (161 aa)	3.239	0.7799	1.2633	0	0	0	0	0	0	1	1	1
NCU04531T0	NCU04531T0	Neurospora crassa OR74A hypothetical protein (2883 aa)	1.276	0.1857	0.008471	0	0	0	0	0	0	1	1	1
NCU04592T0	NCU04592T0	Neurospora crassa OR74A 3-oxoacyl-(acyl-carrier-protein) reductase (297 aa)	1.325	0.3064	0.670503	0	0	0	0	0	0	1	1	1
NCU04611T0	NCU04611T0	Neurospora crassa OR74A transcription elongation factor spt-6 (1408 aa)	1.709	0.3423	0.338616	0	0	0	0	0	0	1	1	1
NCU04612T0	NCU04612T0	Neurospora crassa OR74A mitogen activated protein kinase kinase 2 (512 aa)	3.616	0.7069	1.60553	0	0	0	0	0	0	1	1	0
NCU04612T1	NCU04612T1	Neurospora crassa OR74A mitogen activated protein kinase kinase 2 (393 aa)	3.616	0.7069	1.60553	0	0	0	0	0	0	1	1	0
NCU04633T0	NCU04633T0	Neurospora crassa OR74A RING finger protein (830 aa)	1.241	0.1934	0.082894	0	0	0	0	0	0	1	1	1
NCU04655T0	NCU04655T0	Neurospora crassa OR74A hypothetical protein (284 aa)	1.237	0.5998	1.58993	0	0	0	0	0	0	1	1	1
NCU04676T0	NCU04676T0	Neurospora crassa OR74A glutathione S-transferase (334 aa)	1.815	0.5107	1.80656	0	0	0	0	0	0	1	1	1
NCU04759T0	NCU04759T0	Neurospora crassa OR74A nuclear transport factor 2 (125 aa)	1.595	0.4602	0.045409	0	0	0	0	0	0	1	1	1
NCU04766T0	NCU04766T0	Neurospora crassa OR74A Ccr4-Not transcription complex subunit (2099 aa)	1.762	0.311	0.922816	0	0	0	0	0	0	1	1	1
NCU04787T0	NCU04787T0	Neurospora crassa OR74A bfr-2 (637 aa)	1.932	0.6848	2.40124	0	0	0	0	0	0	1	1	1
NCU04815T0	NCU04815T0	Neurospora crassa OR74A lactoylglutathione lyase (353 aa)	3.154	0.5888	0.686072	0	0	0	0	0	0	1	1	1
NCU04907T0	NCU04907T0	Neurospora crassa OR74A hypothetical protein (377 aa)	1.776	0.2016	0.923469	0	0	0	0	0	0	1	1	1
NCU04936T1	NCU04936T1	Neurospora crassa OR74A UDP-glucose 6-dehydrogenase (683 aa)	1.339	0.2599	0.461108	0	0	0	0	0	0	1	1	1
NCU05009T0	NCU05009T0	Neurospora crassa OR74A NADH:ubiquinone oxidoreductase 21.3 (220 aa)	1.346	0.3484	0.402506	0	0	0	0	0	0	1	1	0
NCU05009T1	NCU05009T1	Neurospora crassa OR74A NADH:ubiquinone oxidoreductase 21.3 (220 aa)	1.346	0.3484	0.402506	0	0	0	0	0	0	1	1	0
NCU05032T0	NCU05032T0	Neurospora crassa OR74A 60S ribosomal protein L40 (53 aa)	1.885	0.4477	0.357674	0	0	0	0	0	0	1	1	0
NCU05032T1	NCU05032T1	Neurospora crassa OR74A 60S ribosomal protein L40 (53 aa)	1.885	0.4477	0.357674	0	0	0	0	0	0	1	1	0
NCU05225T0	NCU05225T0	Neurospora crassa OR74A NADH dehydrogenase 64 (674 aa)	1.89	0.5021	0.487538	0	0	0	0	0	0	1	1	1
NCU05272T0	NCU05272T0	Neurospora crassa OR74A TBC domain-containing protein (413 aa)	1.559	0.431	1.35345	0	0	0	0	0	0	1	1	1
NCU05287T0	NCU05287T0	Neurospora crassa OR74A 50S ribosomal protein L4 (264 aa)	1.797	0.6978	0.660725	0	0	0	2	2	2	1	1	1
NCU05289T0	NCU05289T0	Neurospora crassa OR74A nucleolar GTP-binding protein 1 (667 aa)	2.398	0.5834	0.735883	0	0	0	0	0	0	1	1	1
NCU05305T0	NCU05305T0	Neurospora crassa OR74A DNA-directed RNA polymerase II polypeptide (235 aa)	2.355	0.7122	0.14717	0	0	0	1	1	1	1	1	1
NCU05391T0	NCU05391T0	Neurospora crassa OR74A hypothetical protein (168 aa)	3.343	0.6976	0.435378	1	1	0	1	1	0	1	1	0
NCU05515T0	NCU05515T0	Neurospora crassa OR74A unknown-4 (142 aa)	2.381	0.6128	1.15794	0	0	0	0	0	0	1	1	1
NCU05517T0	NCU05517T0	Neurospora crassa OR74A mitochondrial genome maintenance protein MGM101 (338 aa)	3.764	0.7113	0.521989	0	0	0	5	5	5	1	1	1
NCU05594T0	NCU05594T0	Neurospora crassa OR74A L-galactose dehydrogenase (434 aa)	1.855	0.2965	0.319479	0	0	0	0	0	0	1	1	1
NCU05620T0	NCU05620T0	Neurospora crassa OR74A proteasome activator subunit 4 (1956 aa)	1.097	0.6044	2.30719	0	0	0	0	0	0	1	1	0
NCU05620T1	NCU05620T1	Neurospora crassa OR74A proteasome activator subunit 4 (1956 aa)	1.097	0.6044	2.30719	0	0	0	0	0	0	1	1	0
NCU05680T0	NCU05680T0	Neurospora crassa OR74A alpha-1,2-mannosyltransferase Kre5 (504 aa)	3.278	0.6873	0.827513	0	0	0	0	0	0	1	1	1
NCU05683T0	NCU05683T0	Neurospora crassa OR74A dihydroxy-acid dehydratase (641 aa)	1.558	0.1662	1.11977	0	0	0	0	0	0	1	1	1
NCU05685T0	NCU05685T0	Neurospora crassa OR74A hypothetical protein (402 aa)	3.143	0.7497	0.025982	0	0	0	5	3	0	1	1	0
NCU05685T1	NCU05685T1	Neurospora crassa OR74A hypothetical protein (368 aa)	3.143	0.7497	0.025982	0	0	0	5	3	0	1	1	0
NCU05686T0	NCU05686T0	Neurospora crassa OR74A cell wall glucanase (478 aa)	1.855	0.6873	1.68477	0	0	0	0	0	0	1	1	1
NCU05706T0	NCU05706T0	Neurospora crassa OR74A glutathione S-transferase (265 aa)	2.774	0.6921	0.481372	0	0	0	0	0	0	1	1	1
NCU05714T0	NCU05714T0	Neurospora crassa OR74A 50S ribosomal subunit protein L15 (313 aa)	3.055	0.6403	0.47039	0	0	0	0	0	0	1	1	1
NCU05717T0	NCU05717T0	Neurospora crassa OR74A 37S ribosomal protein Mrp17 (118 aa)	1.446	0.4011	0.95336	0	0	0	0	0	0	1	1	1
NCU05752T0	NCU05752T0	Neurospora crassa OR74A indoleamine 2,3-dioxygenase (506 aa)	2.852	0.6346	1.78638	0	0	0	0	0	0	1	1	1
NCU05782T0	NCU05782T0	Neurospora crassa OR74A ATP-dependent RNA helicase dbp-3 (615 aa)	1.519	0.3226	0.06756	0	0	0	0	0	0	1	1	1
NCU05809T0	NCU05809T0	Neurospora crassa OR74A hypothetical protein (378 aa)	1.053	0.1662	0.501716	0	0	0	0	0	0	1	1	1
NCU05832T0	NCU05832T0	Neurospora crassa OR74A hypothetical protein (401 aa)	1.729	0.6241	1.20554	0	0	0	0	0	0	1	1	0
NCU05832T1	NCU05832T1	Neurospora crassa OR74A hypothetical protein (401 aa)	1.729	0.6241	1.20554	0	0	0	0	0	0	1	1	0
NCU05942T0	NCU05942T0	Neurospora crassa OR74A proteosome catalytic alpha-3 (252 aa)	1.798	0.2531	1.46114	0	0	0	0	0	0	1	1	1
NCU05985T0	NCU05985T0	Neurospora crassa OR74A glycerol-3-phosphate O-acyltransferase (830 aa)	1.291	0.4314	0.2733	0	0	0	0	0	0	1	1	1
NCU05989T0	NCU05989T0	Neurospora crassa OR74A hypothetical protein (142 aa)	1.53	0.2954	0.001782	0	0	0	0	0	0	1	1	0
NCU05989T1	NCU05989T1	Neurospora crassa OR74A hypothetical protein (112 aa)	1.53	0.2954	0.001782	0	0	0	0	0	0	1	1	0
NCU06030T0	NCU06030T0	Neurospora crassa OR74A regulatory protein ral2 (1097 aa)	2.577	0.5049	0.407973	0	0	0	0	0	0	1	1	0
NCU06030T1	NCU06030T1	Neurospora crassa OR74A regulatory protein ral2 (943 aa)	2.577	0.5049	0.407973	0	0	0	0	0	0	1	1	0
NCU06054T0	NCU06054T0	Neurospora crassa OR74A squalene synthetase (486 aa)	2.769	0.4727	2.20806	0	0	0	0	0	0	1	1	0
NCU06054T1	NCU06054T1	Neurospora crassa OR74A squalene synthetase (482 aa)	2.769	0.4727	2.20806	0	0	0	0	0	0	1	1	0
NCU06099T0	NCU06099T0	Neurospora crassa OR74A hypothetical protein (677 aa)	2.548	0.5785	0.150349	0	0	0	0	0	0	1	1	1
NCU06149T0	NCU06149T0	Neurospora crassa OR74A ATP-dependent RNA helicase dhh-1 (570 aa)	2.937	0.6599	1.83263	0	0	0	0	0	0	1	1	1
NCU06171T0	NCU06171T0	Neurospora crassa OR74A actin cytoskeleton-regulatory complex protein (1534 aa)	1.582	0.2901	1.13668	0	0	0	0	0	0	1	1	1
NCU06283T0	NCU06283T0	Neurospora crassa OR74A hypothetical protein (1049 aa)	1.336	0.188	0.047985	1	1	0	1	1	0	1	1	0
NCU06290T0	NCU06290T0	Neurospora crassa OR74A hypothetical protein (463 aa)	1.686	0.3577	0.261249	0	0	0	0	0	0	1	1	1
NCU06311T0	NCU06311T0	Neurospora crassa OR74A GMP synthase (308 aa)	2.585	0.7041	1.52335	0	0	0	0	0	0	1	1	1
NCU06363T0	NCU06363T0	Neurospora crassa OR74A hypothetical protein (606 aa)	4.931	0.7437	1.04252	2	2	0	0	0	0	1	1	0
NCU06363T1	NCU06363T1	Neurospora crassa OR74A hypothetical protein (481 aa)	4.931	0.7437	1.04252	2	2	0	0	0	0	1	1	0
NCU06404T0	NCU06404T0	Neurospora crassa OR74A GTP-binding protein SAS1 (206 aa)	2.461	0.6063	1.17915	0	0	0	0	0	0	1	1	0
NCU06450T0	NCU06450T0	Neurospora crassa OR74A mitochondrial ribosomal protein (259 aa)	2.439	0.5342	0.151446	0	0	0	0	0	0	1	1	1
NCU06460T0	NCU06460T0	Neurospora crassa OR74A acid phosphatase (539 aa)	4.059	0.647	0.228642	0	0	0	0	0	0	1	1	1
NCU06471T0	NCU06471T0	Neurospora crassa OR74A proline-1 (333 aa)	3.795	0.7407	0.966679	0	0	0	4	3	3	1	1	1
NCU06485T0	NCU06485T0	Neurospora crassa OR74A hypothetical protein (437 aa)	1.789	0.4908	0.479114	0	0	0	0	0	0	1	1	1
NCU06493T0	NCU06493T0	Neurospora crassa OR74A guanine nucleotide-binding protein alpha-1 (354 aa)	1.917	0.4403	0.352049	0	0	0	0	0	0	1	1	1
NCU06520T0	NCU06520T0	Neurospora crassa OR74A ATP-dependent RNA helicase dbp-7 (815 aa)	1.924	0.6663	0.581826	0	0	0	0	0	0	1	1	1
NCU06534T0	NCU06534T0	Neurospora crassa OR74A hypothetical protein (1601 aa)	1.5	0.3753	0.246921	0	0	0	0	0	0	1	1	1
NCU06540T0	NCU06540T0	Neurospora crassa OR74A topisomerase II associated protein (828 aa)	2.126	0.5602	0.679129	0	0	0	0	0	0	1	1	1
NCU06542T0	NCU06542T0	Neurospora crassa OR74A mitochondrial 30S ribosomal protein S12 (175 aa)	3.243	0.6506	0.780405	0	0	0	0	0	0	1	1	1
NCU06544T0	NCU06544T0	Neurospora crassa OR74A protein kinase C (1143 aa)	2.334	0.3929	0.030398	0	0	0	0	0	0	1	1	1
NCU06560T0	NCU06560T0	Neurospora crassa OR74A hypothetical protein (485 aa)	2.61	0.6149	1.32359	0	0	0	0	0	0	1	1	1
NCU06617T0	NCU06617T0	Neurospora crassa OR74A myosin regulatory light chain cdc4 (140 aa)	2.869	0.7177	0.711823	0	0	0	0	0	0	1	1	1
NCU06694T0	NCU06694T0	Neurospora crassa OR74A fatty acid elongase (338 aa)	2.619	0.7835	1.38508	0	0	0	1	1	1	1	1	1
NCU06698T0	NCU06698T0	Neurospora crassa OR74A glycogenin (687 aa)	1.8	0.4861	0.796224	0	0	0	0	0	0	1	1	0
NCU06698T1	NCU06698T1	Neurospora crassa OR74A glycogenin (577 aa)	1.8	0.4861	0.796224	0	0	0	0	0	0	1	1	0
NCU06702T0	NCU06702T0	Neurospora crassa OR74A yop-1 (169 aa)	2.289	0.5443	0.273861	1	1	1	0	0	0	1	1	1
NCU06717T0	NCU06717T0	Neurospora crassa OR74A arsenical pump-driving ATPase (340 aa)	2.869	0.6971	0.518753	0	0	0	1	1	1	1	1	1
NCU06748T0	NCU06748T0	Neurospora crassa OR74A hypothetical protein (215 aa)	1.379	0.2698	0.435184	0	0	0	0	0	0	1	1	1
NCU06786T0	NCU06786T0	Neurospora crassa OR74A 50S ribosomal protein L30 (162 aa)	2.161	0.6789	0.484597	0	0	0	0	0	0	1	1	1
NCU06882T0	NCU06882T0	Neurospora crassa OR74A RING-5 (538 aa)	1.365	0.411	0.137301	0	0	0	1	1	0	1	1	0
NCU06922T0	NCU06922T0	Neurospora crassa OR74A endosomal cargo receptor (139 aa)	3.398	0.7275	0.607802	0	0	0	0	0	0	1	1	0
NCU06922T1	NCU06922T1	Neurospora crassa OR74A endosomal cargo receptor (139 aa)	3.398	0.7275	0.607802	0	0	0	0	0	0	1	1	0
NCU06929T0	NCU06929T0	Neurospora crassa OR74A transcription elongation factor spt-5 (1055 aa)	1.459	0.3612	0.858983	0	0	0	0	0	0	1	1	1
NCU06968T0	NCU06968T0	Neurospora crassa OR74A hypothetical protein (287 aa)	2.883	0.5803	0.873746	0	0	0	0	0	0	1	1	1
NCU06975T0	NCU06975T0	Neurospora crassa OR74A hypothetical protein (570 aa)	2.99	0.5776	0.001055	1	1	1	0	0	0	1	1	1
NCU07018T0	NCU07018T0	Neurospora crassa OR74A histone deacetylase-4 (1213 aa)	1.471	0.6852	0.969451	0	0	0	0	0	0	1	1	1
NCU07041T0	NCU07041T0	Neurospora crassa OR74A ribosomal RNA assembly protein mis3 (321 aa)	3.193	0.7144	0.445595	0	0	0	1	1	1	1	1	1
NCU07058T0	NCU07058T0	Neurospora crassa OR74A small nucleolar ribonucleoprotein complex subunit Utp14 (917 aa)	1.1	0.5718	1.51784	0	0	0	0	0	0	1	1	1
NCU07221T0	NCU07221T0	Neurospora crassa OR74A high conidial production-1 (926 aa)	1.288	0.361	0.980403	0	0	0	0	0	0	1	1	1
NCU07295T0	NCU07295T0	Neurospora crassa OR74A translocase of inner mitochondrial membrane 54 (469 aa)	1.951	0.5315	0.407121	0	0	0	0	0	0	1	1	1
NCU07365T0	NCU07365T0	Neurospora crassa OR74A proteasome catalytic beta-7 (269 aa)	1.811	0.4826	0.86663	0	0	0	0	0	0	1	1	1
NCU07412T0	NCU07412T0	Neurospora crassa OR74A PHD finger and BAH domain-containing protein (1843 aa)	3.076	0.619	0.880946	0	0	0	0	0	0	1	1	1
NCU07434T0	NCU07434T0	Neurospora crassa OR74A short-chain dehydrogenase/reductase SDR (349 aa)	2.451	0.703	0.313755	0	0	0	0	0	0	1	1	1
NCU07446T0	NCU07446T0	Neurospora crassa OR74A vacuolar membrane ATPase-4 (231 aa)	2.891	0.6223	1.07397	0	0	0	0	0	0	1	1	0
NCU07446T1	NCU07446T1	Neurospora crassa OR74A vacuolar membrane ATPase-4 (182 aa)	2.891	0.6223	1.07397	0	0	0	0	0	0	1	1	0
NCU07452T0	NCU07452T0	Neurospora crassa OR74A menadione-induced gene-2 (435 aa)	1.397	0.5304	0.156744	0	0	0	0	0	0	1	1	1
NCU07459T0	NCU07459T0	Neurospora crassa OR74A protein arginine N-methyltransferase-1 (347 aa)	3.117	0.5993	0.001497	0	0	0	2	2	2	1	1	1
NCU07471T0	NCU07471T0	Neurospora crassa OR74A F-actin-capping protein subunit beta (290 aa)	2.06	0.5199	1.36259	0	0	0	0	0	0	1	1	1
NCU07493T0	NCU07493T0	Neurospora crassa OR74A hypothetical protein (415 aa)	2.77	0.6643	1.78233	0	0	0	0	0	0	1	1	1
NCU07505T0	NCU07505T0	Neurospora crassa OR74A mito ribosomal protein L18 (538 aa)	1.154	0.2903	0.094912	0	0	0	0	0	0	1	1	1
NCU07539T0	NCU07539T0	Neurospora crassa OR74A hypothetical protein (383 aa)	2.367	0.575	0.325169	0	0	0	0	0	0	1	1	1
NCU07549T0	NCU07549T0	Neurospora crassa OR74A mitochondrial ribosomal protein L43 (139 aa)	2.144	0.4342	0.224821	0	0	0	0	0	0	1	1	1
NCU07587T0	NCU07587T0	Neurospora crassa OR74A Swi6 (823 aa)	1.076	0.1487	1.0765	0	0	0	0	0	0	1	1	1
NCU07717T0	NCU07717T0	Neurospora crassa OR74A replication protein A-2 (285 aa)	3.688	0.7729	0.141103	0	0	0	8	6	6	1	1	1
NCU07719T0	NCU07719T0	Neurospora crassa OR74A isopentenyl-diphosphate delta-isomerase (256 aa)	3.341	0.61	0.512866	0	0	0	0	0	0	1	1	1
NCU07732T0	NCU07732T0	Neurospora crassa OR74A arginine-2 (454 aa)	2.149	0.6147	2.02223	0	0	0	0	0	0	1	1	0
NCU07732T1	NCU07732T1	Neurospora crassa OR74A arginine-2 (454 aa)	2.149	0.6147	2.02223	0	0	0	0	0	0	1	1	0
NCU07774T0	NCU07774T0	Neurospora crassa OR74A GTP cyclohydrolase-1 (314 aa)	1.954	0.524	0.165497	1	1	1	0	0	0	1	1	1
NCU07779T0	NCU07779T0	Neurospora crassa OR74A glucose-repressible alcohol dehydrogenase transcriptional effector (794 aa)	2.817	0.7157	0.247021	0	0	0	0	0	0	1	1	0
NCU07779T1	NCU07779T1	Neurospora crassa OR74A glucose-repressible alcohol dehydrogenase transcriptional effector (794 aa)	2.817	0.7157	0.247021	0	0	0	0	0	0	1	1	0
NCU07805T0	NCU07805T0	Neurospora crassa OR74A hypothetical protein (586 aa)	1.342	0.1595	0.256937	0	0	0	0	0	0	1	1	1
NCU07842T1	NCU07842T1	Neurospora crassa OR74A Woronin sorting complex (268 aa)	2.02	0.4041	0.009912	0	0	0	1	1	0	1	1	0
NCU07849T0	NCU07849T0	Neurospora crassa OR74A thiamine-4 (539 aa)	2.466	0.5916	0.065921	0	0	0	0	0	0	1	1	0
NCU07849T1	NCU07849T1	Neurospora crassa OR74A thiamine-4 (483 aa)	2.466	0.5916	0.065921	0	0	0	0	0	0	1	1	0
NCU07864T0	NCU07864T0	Neurospora crassa OR74A 60S ribosome biogenesis protein Mak11 (550 aa)	4.62	0.7779	1.10277	0	0	0	0	0	0	1	1	1
NCU07871T0	NCU07871T0	Neurospora crassa OR74A hypothetical protein (831 aa)	1.309	0.4354	0.994215	0	0	0	0	0	0	1	1	1
NCU07923T0	NCU07923T0	Neurospora crassa OR74A hypothetical protein (769 aa)	2.001	0.1409	2.24261	0	0	0	0	0	0	1	1	1
NCU07947T0	NCU07947T0	Neurospora crassa OR74A glycolipid transfer protein HET-C2 (276 aa)	3.216	0.5672	1.22451	0	0	0	0	0	0	1	1	1
NCU07952T0	NCU07952T0	Neurospora crassa OR74A C2H2 type zinc finger domain-containing protein (711 aa)	3.573	0.844	0.484541	0	0	0	4	4	4	1	1	1
NCU07954T0	NCU07954T0	Neurospora crassa OR74A hypothetical protein (275 aa)	2.697	0.7719	0.175948	0	0	0	2	2	2	1	1	1
NCU07984T0	NCU07984T0	Neurospora crassa OR74A chromosome segregation protein (617 aa)	2.268	0.6332	0.670063	0	0	0	1	1	1	1	1	1
NCU07987T0	NCU07987T0	Neurospora crassa OR74A cystathionine beta-lyase (458 aa)	3.644	0.7602	1.37389	0	0	0	0	0	0	1	1	1
NCU08001T0	NCU08001T0	Neurospora crassa OR74A vacuolar protein-sorting protein bro-1 (1013 aa)	2.44	0.6348	1.3537	0	0	0	0	0	0	1	1	1
NCU08004T0	NCU08004T0	Neurospora crassa OR74A electron transfer flavoprotein alpha-subunit (349 aa)	2.599	0.5933	1.07214	0	0	0	2	2	2	1	1	1
NCU08030T0	NCU08030T0	Neurospora crassa OR74A UDP-glucose 4-epimerase Gal10 (153 aa)	1.554	0.3024	1.07912	0	0	0	0	0	0	1	1	1
NCU08034T0	NCU08034T0	Neurospora crassa OR74A small nuclear ribonucleoprotein U (248 aa)	3.458	0.6648	0.225945	0	0	0	0	0	0	1	1	1
NCU08044T0	NCU08044T0	Neurospora crassa OR74A oxidoreductase (349 aa)	2.397	0.4018	0.63153	0	0	0	0	0	0	1	1	1
NCU08045T0	NCU08045T0	Neurospora crassa OR74A choline-1 (966 aa)	1.025	0.1483	0.641864	0	0	0	0	0	0	1	1	1
NCU08092T0	NCU08092T0	Neurospora crassa OR74A nipsnap family protein (332 aa)	3.095	0.6546	0.838365	0	0	0	0	0	0	1	1	1
NCU08119T0	NCU08119T0	Neurospora crassa OR74A DNA replication licensing factor mcm7 (825 aa)	1.859	0.4029	0.886957	0	0	0	0	0	0	1	1	1
NCU08289T0	NCU08289T0	Neurospora crassa OR74A DNA methylation modulator-2 (1186 aa)	1.944	0.1574	0.287585	0	0	0	0	0	0	1	1	0
NCU08289T1	NCU08289T1	Neurospora crassa OR74A DNA methylation modulator-2 (1168 aa)	1.944	0.1574	0.287585	0	0	0	0	0	0	1	1	0
NCU08319T0	NCU08319T0	Neurospora crassa OR74A developmental regulator flbA (767 aa)	2.104	0.4396	0.0261	0	0	0	0	0	0	1	1	0
NCU08319T1	NCU08319T1	Neurospora crassa OR74A developmental regulator flbA (751 aa)	2.104	0.4396	0.0261	0	0	0	0	0	0	1	1	0
NCU08329T0	NCU08329T0	Neurospora crassa OR74A mitochondrial ribosomal protein subunit L23 (229 aa)	2.641	0.6491	0.723812	0	0	0	1	1	1	1	1	1
NCU08358T0	NCU08358T0	Neurospora crassa OR74A hypothetical protein (1579 aa)	1.083	0.253	1.70332	0	0	0	0	0	0	1	1	1
NCU08390T0	NCU08390T0	Neurospora crassa OR74A hypothetical protein (239 aa)	2.903	0.5384	0.276768	0	0	0	0	0	0	1	1	1
NCU08391T0	NCU08391T0	Neurospora crassa OR74A hypothetical protein (723 aa)	4.958	0.7836	0.74513	0	0	0	0	0	0	1	1	0
NCU08391T1	NCU08391T1	Neurospora crassa OR74A hypothetical protein (723 aa)	4.958	0.7836	0.74513	0	0	0	0	0	0	1	1	0
NCU08501T0	NCU08501T0	Neurospora crassa OR74A E3 ubiquitin-protein ligase TOM1-like protein (4077 aa)	2.652	0.6606	0.004468	0	0	0	0	0	0	1	1	1
NCU08507T0	NCU08507T0	Neurospora crassa OR74A zinc finger protein zpr1 (456 aa)	2.328	0.6057	1.02047	0	0	0	0	0	0	1	1	1
NCU08595T0	NCU08595T0	Neurospora crassa OR74A ribosome biogenesis protein (342 aa)	3.013	0.5254	0.812685	0	0	0	0	0	0	1	1	1
NCU08607T0	NCU08607T0	Neurospora crassa OR74A endoplasmic reticulum-Golgi intermediate compartment protein 3 (445 aa)	4.776	0.6577	0.578429	0	0	0	0	0	0	1	1	1
NCU08628T0	NCU08628T0	Neurospora crassa OR74A hypothetical protein (1014 aa)	1.555	0.1543	0.001753	0	0	0	0	0	0	1	1	1
NCU08666T0	NCU08666T0	Neurospora crassa OR74A HAD superfamily hydrolase (343 aa)	2.295	0.6322	2.0841	0	0	0	0	0	0	1	1	1
NCU08678T0	NCU08678T0	Neurospora crassa OR74A translation machinery-associated protein 20 (218 aa)	1.965	0.6142	1.16212	0	0	0	0	0	0	1	1	1
NCU08720T0	NCU08720T0	Neurospora crassa OR74A hypothetical protein (181 aa)	1.846	0.5417	1.27469	0	0	0	0	0	0	1	1	1
NCU08743T0	NCU08743T0	Neurospora crassa OR74A inorganic phosphate transporter (192 aa)	1.523	0.4301	0.082885	0	0	0	0	0	0	1	1	1
NCU08746T0	NCU08746T0	Neurospora crassa OR74A starch binding domain-containing protein (386 aa)	1.626	0.5879	0.914978	0	0	0	0	0	0	1	1	1
NCU08899T0	NCU08899T0	Neurospora crassa OR74A hypothetical protein (864 aa)	2.387	0.6519	0.019724	2	2	2	0	0	0	1	1	1
NCU08903T0	NCU08903T0	Neurospora crassa OR74A Nop10 family nucleolar RNA-binding protein (68 aa)	2.706	0.5503	0.106037	0	0	0	0	0	0	1	1	1
NCU08931T0	NCU08931T0	Neurospora crassa OR74A merozoite capping protein-1 (493 aa)	3.096	0.687	1.50271	0	0	0	0	0	0	1	1	0
NCU08931T1	NCU08931T1	Neurospora crassa OR74A merozoite capping protein-1 (477 aa)	3.096	0.687	1.50271	0	0	0	0	0	0	1	1	0
NCU08939T0	NCU08939T0	Neurospora crassa OR74A mannan polymerase II complex ANP1 subunit (405 aa)	2.1	0.5286	0.171727	0	0	0	0	0	0	1	1	1
NCU08954T0	NCU08954T0	Neurospora crassa OR74A hypothetical protein (202 aa)	2.913	0.6207	0.096105	0	0	0	0	0	0	1	1	1
NCU08955T0	NCU08955T0	Neurospora crassa OR74A UBX domain-containing protein (318 aa)	3.453	0.7281	0.674654	0	0	0	0	0	0	1	1	0
NCU08955T1	NCU08955T1	Neurospora crassa OR74A UBX domain-containing protein (318 aa)	3.453	0.7281	0.674654	0	0	0	0	0	0	1	1	0
NCU08976T0	NCU08976T0	Neurospora crassa OR74A fatty acid elongase (443 aa)	2.645	0.7376	0.846621	0	0	0	0	0	0	1	1	1
NCU08977T0	NCU08977T0	Neurospora crassa OR74A long chain fatty alcohol oxidase (764 aa)	1.075	0.3181	0.909428	0	0	0	0	0	0	1	1	1
NCU08997T0	NCU08997T0	Neurospora crassa OR74A repressible alkaline phosphatase (588 aa)	1.588	0.6171	1.65346	0	0	0	0	0	0	1	1	0
NCU08997T1	NCU08997T1	Neurospora crassa OR74A repressible alkaline phosphatase (588 aa)	1.588	0.6171	1.65346	0	0	0	0	0	0	1	1	0
NCU08997T2	NCU08997T2	Neurospora crassa OR74A repressible alkaline phosphatase (568 aa)	1.588	0.6171	1.65346	0	0	0	0	0	0	1	1	0
NCU09014T0	NCU09014T0	Neurospora crassa OR74A cleavage and polyadenylation specificity factor subunit 5 (265 aa)	1.477	0.6005	0.640331	0	0	0	2	2	2	1	1	1
NCU09090T0	NCU09090T0	Neurospora crassa OR74A phosphopantothenate-cysteine ligase (441 aa)	1.443	0.6868	2.32215	0	0	0	0	0	0	1	1	0
NCU09090T1	NCU09090T1	Neurospora crassa OR74A phosphopantothenate-cysteine ligase (441 aa)	1.443	0.6868	2.32215	0	0	0	0	0	0	1	1	0
NCU09118T0	NCU09118T0	Neurospora crassa OR74A DNA topoisomerase I (924 aa)	1.676	0.4039	0.743245	0	0	0	0	0	0	1	1	0
NCU09118T1	NCU09118T1	Neurospora crassa OR74A DNA topoisomerase I (894 aa)	1.676	0.4039	0.743245	0	0	0	0	0	0	1	1	0
NCU09143T0	NCU09143T0	Neurospora crassa OR74A hypothetical protein (100 aa)	4.021	0.6747	1.39276	0	0	0	0	0	0	1	1	1
NCU09194T0	NCU09194T0	Neurospora crassa OR74A nuclease S1 (325 aa)	3.16	0.681	0.147945	0	0	0	0	0	0	1	1	1
NCU09230T0	NCU09230T0	Neurospora crassa OR74A cysteine-16 (418 aa)	2.943	0.4339	1.28746	0	0	0	0	0	0	1	1	1
NCU09267T0	NCU09267T0	Neurospora crassa OR74A copper radical oxidase (1106 aa)	1.292	0.2655	0.319445	0	0	0	0	0	0	1	1	1
NCU09299T0	NCU09299T0	Neurospora crassa OR74A NADH:ubiquinone oxidoreductase 14 (122 aa)	3.272	0.6213	0.067879	0	0	0	0	0	0	1	1	1
NCU09324T1	NCU09324T1	Neurospora crassa OR74A chitin synthase-4 (1236 aa)	1.764	0.2837	0.041596	0	0	0	1	1	0	1	1	0
NCU09371T0	NCU09371T0	Neurospora crassa OR74A 6,7-dimethyl-8-ribityllumazine synthase (204 aa)	3.14	0.7481	2.2756	0	0	0	0	0	0	1	1	1
NCU09436T0	NCU09436T0	Neurospora crassa OR74A alternative chromatin assembly factor-1 (272 aa)	1.885	0.5703	1.78924	0	0	0	0	0	0	1	1	1
NCU09485T0	NCU09485T0	Neurospora crassa OR74A chaperone dnaK (1006 aa)	1.679	0.5176	1.15523	0	0	0	0	0	0	1	1	1
NCU09505T0	NCU09505T0	Neurospora crassa OR74A hypothetical protein (449 aa)	1.866	0.1715	2.53572	0	0	0	0	0	0	1	1	1
NCU09538T0	NCU09538T0	Neurospora crassa OR74A microsomal dipeptidase (463 aa)	5.38	0.7665	0.963694	0	0	0	0	0	0	1	1	1
NCU09559T0	NCU09559T0	Neurospora crassa OR74A clock-controlled gene-9 (866 aa)	2.336	0.4516	1.33865	0	0	0	0	0	0	1	1	1
NCU09560T0	NCU09560T0	Neurospora crassa OR74A superoxide dismutase (257 aa)	2.445	0.6213	2.22593	0	0	0	0	0	0	1	1	0
NCU09560T1	NCU09560T1	Neurospora crassa OR74A superoxide dismutase (229 aa)	2.445	0.6213	2.22593	0	0	0	0	0	0	1	1	0
NCU09579T0	NCU09579T0	Neurospora crassa OR74A retinol dehydrogenase 12 (354 aa)	2.107	0.4708	0.267973	0	0	0	0	0	0	1	1	1
NCU09674T0	NCU09674T0	Neurospora crassa OR74A O-methyltransferase family 3 (247 aa)	1.745	0.6338	1.86973	0	0	0	0	0	0	1	1	1
NCU09727T0	NCU09727T0	Neurospora crassa OR74A NADPH-dependent FMN/FAD containing oxidoreductase (698 aa)	1.573	0.5766	0.903403	0	0	0	0	0	0	1	1	1
NCU09732T0	NCU09732T0	Neurospora crassa OR74A acetyl-CoA acetyltransferase (431 aa)	2.735	0.728	1.60716	0	0	0	0	0	0	1	1	1
NCU09803T0	NCU09803T0	Neurospora crassa OR74A thioredoxin (267 aa)	1.91	0.7414	0.941172	0	0	0	1	1	1	1	1	1
NCU09804T0	NCU09804T0	Neurospora crassa OR74A C6 transcription factor (844 aa)	2.095	0.7074	1.55606	0	0	0	0	0	0	1	1	1
NCU09843T0	NCU09843T0	Neurospora crassa OR74A WD repeat containing protein 57 (557 aa)	1.739	0.3422	0.036045	0	0	0	0	0	0	1	1	1
NCU09854T0	NCU09854T0	Neurospora crassa OR74A hypothetical protein (735 aa)	1.447	0.2025	1.21793	0	0	0	0	0	0	1	1	1
NCU09862T0	NCU09862T0	Neurospora crassa OR74A ubiquinone biosynthesis methyltransferase coq5 (342 aa)	1.656	0.4191	2.26148	0	0	0	0	0	0	1	1	1
NCU09892T0	NCU09892T0	Neurospora crassa OR74A prolyl-tRNA synthetase (588 aa)	2.044	0.5802	1.54232	0	0	0	0	0	0	1	1	1
NCU09903T0	NCU09903T0	Neurospora crassa OR74A elongation factor 3 (1111 aa)	2.76	0.4268	0.835648	0	0	0	0	0	0	1	1	1
NCU09931T0	NCU09931T0	Neurospora crassa OR74A oxidoreductase (380 aa)	1.572	0.2106	0.11364	0	0	0	0	0	0	1	1	1
NCU09995T0	NCU09995T0	Neurospora crassa OR74A hypothetical protein (104 aa)	4.635	0.7232	0.554534	0	0	0	0	0	0	1	1	0
NCU09995T1	NCU09995T1	Neurospora crassa OR74A hypothetical protein (96 aa)	4.635	0.7232	0.554534	0	0	0	0	0	0	1	1	0
NCU09995T2	NCU09995T2	Neurospora crassa OR74A hypothetical protein (96 aa)	4.635	0.7232	0.554534	0	0	0	0	0	0	1	1	0
NCU10055T0	NCU10055T0	Neurospora crassa OR74A new eukaryotic opsin-1 (305 aa)	2.242	0.5406	1.36581	0	0	0	0	0	0	1	1	1
NCU10062T0	NCU10062T0	Neurospora crassa OR74A hypothetical protein (445 aa)	3.113	0.7196	1.29681	0	0	0	0	0	0	1	1	1
NCU10273T0	NCU10273T0	Neurospora crassa OR74A Hsc70 cochaperone (366 aa)	4.087	0.7039	0.724103	0	0	0	1	1	1	1	1	1
NCU10518T0	NCU10518T0	Neurospora crassa OR74A general stress response protein Whi2 (298 aa)	1.348	0.3709	0.316949	0	0	0	0	0	0	1	1	0
NCU10518T1	NCU10518T1	Neurospora crassa OR74A general stress response protein Whi2 (298 aa)	1.348	0.3709	0.316949	0	0	0	0	0	0	1	1	0
NCU10572T0	NCU10572T0	Neurospora crassa OR74A short chain oxidoreductase (178 aa)	1.601	0.2573	0.164567	0	0	0	0	0	0	1	1	0
NCU10572T1	NCU10572T1	Neurospora crassa OR74A short chain oxidoreductase (178 aa)	1.601	0.2573	0.164567	0	0	0	0	0	0	1	1	0
NCU10810T0	NCU10810T0	Neurospora crassa OR74A mRNA splicing protein (589 aa)	2.607	0.5919	1.00807	0	0	0	0	0	0	1	1	1
NCU10836T0	NCU10836T0	Neurospora crassa OR74A hypothetical protein (941 aa)	3.825	0.7192	0.803666	0	0	0	0	0	0	1	1	0
NCU10836T1	NCU10836T1	Neurospora crassa OR74A hypothetical protein (883 aa)	3.825	0.7192	0.803666	0	0	0	0	0	0	1	1	0
NCU10927T0	NCU10927T0	Neurospora crassa OR74A signal recognition particle protein (631 aa)	1.755	0.5179	0.224498	0	0	0	0	0	0	1	1	1
NCU11175T0	NCU11175T0	Neurospora crassa OR74A ATP-dependent RNA helicase drs-1 (830 aa)	2.402	0.6099	0.933993	0	0	0	0	0	0	1	1	1
NCU11248T0	NCU11248T0	Neurospora crassa OR74A oligosaccharyltransferase subunit ribophorin II (284 aa)	3.326	0.6813	0.347636	0	0	0	0	0	0	1	1	1
NCU11369T0	NCU11369T0	Neurospora crassa OR74A BAR domain-containing protein (320 aa)	2.498	0.7788	0.493646	0	0	0	2	2	0	1	1	0
NCU11369T1	NCU11369T1	Neurospora crassa OR74A BAR domain-containing protein (319 aa)	2.498	0.7788	0.493646	0	0	0	2	2	0	1	1	0
NCU11381T0	NCU11381T0	Neurospora crassa OR74A diphosphomevalonate decarboxylase (395 aa)	3.273	0.6749	1.19522	0	0	0	0	0	0	1	1	1
NCU12151T0	NCU12151T0	Neurospora crassa OR74A hypothetical protein (162 aa)	4.436	0.6716	0.761361	0	0	0	0	0	0	1	1	1
NCU16368T0	NCU16368T0	Neurospora crassa OR74A hypothetical protein (495 aa)	1.563	0.4082	0.135553	0	0	0	0	0	0	1	1	1
NCU16448T0	NCU16448T0	Neurospora crassa OR74A hypothetical protein (404 aa)	2.901	0.6622	0.998478	0	0	0	0	0	0	1	1	1
NCU16511T0	NCU16511T0	Neurospora crassa OR74A ADP-ribose 1''-phosphate phosphatase (862 aa)	1.014	0.1933	1.52339	0	0	0	0	0	0	1	1	0
NCU16511T1	NCU16511T1	Neurospora crassa OR74A ADP-ribose 1''-phosphate phosphatase (852 aa)	1.014	0.1933	1.52339	0	0	0	0	0	0	1	1	0
NCU16541T0	NCU16541T0	Neurospora crassa OR74A hypothetical protein (333 aa)	3.745	0.7757	0.693498	0	0	0	6	6	0	1	1	0
NCU16541T1	NCU16541T1	Neurospora crassa OR74A hypothetical protein (327 aa)	3.745	0.7757	0.693498	0	0	0	6	6	0	1	1	0
NCU16901T0	NCU16901T0	Neurospora crassa OR74A hypothetical protein (261 aa)	2.198	0.732	1.60091	0	0	0	0	0	0	1	1	1
NCU00090T0	NCU00090T0	Neurospora crassa OR74A pH-response transcription factor pacC/RIM101 (622 aa)	1.615	0.6774	0.652895	0	0	0	1	1	1	0	0	0
NCU00092T0	NCU00092T0	Neurospora crassa OR74A rRNA-processing protein efg-1 (270 aa)	2.177	0.5825	1.1489	0	0	0	1	1	1	0	0	0
NCU00103T0	NCU00103T0	Neurospora crassa OR74A hypothetical protein (293 aa)	1.651	0.5675	0.942272	0	0	0	1	1	1	0	0	0
NCU00105T0	NCU00105T0	Neurospora crassa OR74A 60S ribosome subunit biogenesis protein NIP7 (184 aa)	2.761	0.6472	1.94847	0	0	0	1	1	1	0	0	0
NCU00116T0	NCU00116T0	Neurospora crassa OR74A am alpha binding protein-1 (272 aa)	2.614	0.7051	1.42237	0	0	0	2	2	0	0	0	0
NCU00116T1	NCU00116T1	Neurospora crassa OR74A am alpha binding protein-1 (272 aa)	2.614	0.7051	1.42237	0	0	0	2	2	0	0	0	0
NCU00116T2	NCU00116T2	Neurospora crassa OR74A am alpha binding protein-1 (272 aa)	2.614	0.7051	1.42237	0	0	0	2	2	0	0	0	0
NCU00144T0	NCU00144T0	Neurospora crassa OR74A hypothetical protein (495 aa)	2.264	0.6281	0.316393	0	0	0	3	3	0	0	0	0
NCU00144T1	NCU00144T1	Neurospora crassa OR74A hypothetical protein (495 aa)	2.264	0.6281	0.316393	0	0	0	3	3	0	0	0	0
NCU00324T0	NCU00324T0	Neurospora crassa OR74A hypothetical protein (824 aa)	1.415	0.4099	0.125531	2	2	2	0	0	0	0	0	0
NCU00435T0	NCU00435T0	Neurospora crassa OR74A SNF7 family protein (228 aa)	3.211	0.7013	0.047006	0	0	0	3	3	3	0	0	0
NCU00829T0	NCU00829T0	Neurospora crassa OR74A ferric reductase (680 aa)	4.644	0.8318	1.00976	2	2	2	0	0	0	0	0	0
NCU00856T0	NCU00856T0	Neurospora crassa OR74A hypothetical protein (422 aa)	2.564	0.6759	1.72069	0	0	0	1	1	1	0	0	0
NCU01005T0	NCU01005T0	Neurospora crassa OR74A hypothetical protein (309 aa)	3.254	0.7142	0.426206	0	0	0	6	6	6	0	0	0
NCU01187T0	NCU01187T0	Neurospora crassa OR74A cross pathway control-3 (1647 aa)	1.007	0.2493	1.64487	1	1	1	0	0	0	0	0	0
NCU01260T0	NCU01260T0	Neurospora crassa OR74A hypothetical protein (2308 aa)	1.341	0.3691	0.501635	0	0	0	1	1	0	0	0	0
NCU01282T0	NCU01282T0	Neurospora crassa OR74A vacuolar-sorting protein snf-7 (229 aa)	3.921	0.7154	0.125479	0	0	0	6	6	6	0	0	0
NCU01791T0	NCU01791T0	Neurospora crassa OR74A SNF7 family protein (236 aa)	1.412	0.6346	1.17443	0	0	0	1	1	1	0	0	0
NCU01793T0	NCU01793T0	Neurospora crassa OR74A RNA binding domain-containing protein (250 aa)	2.242	0.3042	0.321294	0	0	0	1	1	1	0	0	0
NCU01854T0	NCU01854T0	Neurospora crassa OR74A hypothetical protein (215 aa)	2.767	0.7633	0.782609	0	0	0	3	3	0	0	0	0
NCU01854T1	NCU01854T1	Neurospora crassa OR74A hypothetical protein (215 aa)	2.767	0.7633	0.782609	0	0	0	3	3	0	0	0	0
NCU02171T0	NCU02171T0	Neurospora crassa OR74A hypothetical protein (221 aa)	1.675	0.2107	0.394857	0	0	0	1	1	1	0	0	0
NCU02204T0	NCU02204T0	Neurospora crassa OR74A SWIB/MDM2 domain-containing protein (266 aa)	3.141	0.6017	1.03539	0	0	0	2	2	2	0	0	0
NCU02236T0	NCU02236T0	Neurospora crassa OR74A hypothetical protein (578 aa)	1.886	0.605	1.28111	1	1	1	0	0	0	0	0	0
NCU02428T0	NCU02428T0	Neurospora crassa OR74A nucleolar essential protein 1 (266 aa)	3.219	0.7083	1.07453	0	0	0	3	3	0	0	0	0
NCU02428T1	NCU02428T1	Neurospora crassa OR74A nucleolar essential protein 1 (258 aa)	3.219	0.7083	1.07453	0	0	0	3	3	0	0	0	0
NCU02473T0	NCU02473T0	Neurospora crassa OR74A nucleoporin Nup44 (321 aa)	2.594	0.6365	0.70233	0	0	0	1	1	1	0	0	0
NCU02800T0	NCU02800T0	Neurospora crassa OR74A arsenite resistance protein Ars2 (901 aa)	2.32	0.5353	0.532845	1	1	1	0	0	0	0	0	0
NCU02957T0	NCU02957T0	Neurospora crassa OR74A hypothetical protein (487 aa)	3.142	0.8011	1.20707	0	0	0	4	4	0	0	0	0
NCU02957T1	NCU02957T1	Neurospora crassa OR74A hypothetical protein (487 aa)	3.142	0.8011	1.20707	0	0	0	4	4	0	0	0	0
NCU03033T0	NCU03033T0	Neurospora crassa OR74A CCAAT-binding complex subunit HAP2 (315 aa)	3.002	0.74	0.793532	0	0	0	3	3	3	0	0	0
NCU03037T0	NCU03037T0	Neurospora crassa OR74A hypothetical protein (201 aa)	4.145	0.7628	0.796503	0	0	0	3	3	3	0	0	0
NCU03133T0	NCU03133T0	Neurospora crassa OR74A hypothetical protein (276 aa)	2.781	0.7433	0.229289	0	0	0	2	2	2	0	0	0
NCU03148T0	NCU03148T0	Neurospora crassa OR74A nascent polypeptide-associated complex beta subunit (153 aa)	2.619	0.4578	0.157386	1	1	1	0	0	0	0	0	0
NCU03415T0	NCU03415T0	Neurospora crassa OR74A aldehyde dehydrogenase (495 aa)	2.67	0.5352	0.521644	1	1	1	0	0	0	0	0	0
NCU03458T0	NCU03458T0	Neurospora crassa OR74A hypothetical protein (935 aa)	1.205	0.2664	0.993726	1	1	1	0	0	0	0	0	0
NCU03830T0	NCU03830T0	Neurospora crassa OR74A hypothetical protein (385 aa)	2.786	0.6223	0.310917	0	0	0	2	1	1	0	0	0
NCU04017T0	NCU04017T0	Neurospora crassa OR74A heterochromatin protein (267 aa)	2.113	0.6361	0.016564	0	0	0	3	3	3	0	0	0
NCU04036T0	NCU04036T0	Neurospora crassa OR74A hypothetical protein (126 aa)	2.898	0.6046	0.335013	0	0	0	2	2	2	0	0	0
NCU04050T0	NCU04050T0	Neurospora crassa OR74A cross pathway control-1 (271 aa)	2.721	0.7126	0.208342	0	0	0	2	2	2	0	0	0
NCU04051T0	NCU04051T0	Neurospora crassa OR74A GCN20 (750 aa)	3.023	0.6791	0.08924	4	4	4	0	0	0	0	0	0
NCU04089T0	NCU04089T0	Neurospora crassa OR74A pisatin demethylase (552 aa)	1.343	0.2777	0.426402	1	1	1	0	0	0	0	0	0
NCU04095T0	NCU04095T0	Neurospora crassa OR74A SH3 domain-containing protein (1327 aa)	1.202	0.1938	0.302571	0	0	0	1	1	0	0	0	0
NCU04095T1	NCU04095T1	Neurospora crassa OR74A SH3 domain-containing protein (1257 aa)	1.202	0.1938	0.302571	0	0	0	1	1	0	0	0	0
NCU04153T0	NCU04153T0	Neurospora crassa OR74A pseudouridine synthase (487 aa)	1.568	0.2092	0.408106	0	0	0	1	1	1	0	0	0
NCU04159T0	NCU04159T0	Neurospora crassa OR74A DUF652 domain-containing protein (195 aa)	2.101	0.644	1.34889	0	0	0	1	1	1	0	0	0
NCU04425T0	NCU04425T0	Neurospora crassa OR74A hypothetical protein (779 aa)	1.297	0.229	1.12535	1	1	1	0	0	0	0	0	0
NCU04453T0	NCU04453T0	Neurospora crassa OR74A tolerant (1045 aa)	1.487	0.2535	0.234525	0	0	0	1	1	1	0	0	0
NCU04492T0	NCU04492T0	Neurospora crassa OR74A hypothetical protein (295 aa)	2.249	0.6914	0.616901	0	0	0	1	1	1	0	0	0
NCU04510T0	NCU04510T0	Neurospora crassa OR74A glycerol dehydrogenase-3 (327 aa)	2.796	0.666	0.50034	3	3	3	0	0	0	0	0	0
NCU04557T0	NCU04557T0	Neurospora crassa OR74A hypothetical protein (668 aa)	1.835	0.2447	0.186298	1	1	1	0	0	0	0	0	0
NCU04584T0	NCU04584T0	Neurospora crassa OR74A hypothetical protein (173 aa)	3.527	0.6731	0.197327	0	0	0	2	2	2	0	0	0
NCU04731T0	NCU04731T0	Neurospora crassa OR74A short aerial hyphae-2 (1075 aa)	2.938	0.7257	0.393116	0	0	0	2	2	2	0	0	0
NCU04757T0	NCU04757T0	Neurospora crassa OR74A hypothetical protein (1096 aa)	2.818	0.494	1.14785	1	1	1	0	0	0	0	0	0
NCU04770T0	NCU04770T0	Neurospora crassa OR74A TATA-binding protein (258 aa)	2.561	0.6837	0.023476	0	0	0	6	6	6	0	0	0
NCU04786T0	NCU04786T0	Neurospora crassa OR74A SNF2 family helicase/ATPase (1198 aa)	2.306	0.6596	1.05157	0	0	0	1	1	1	0	0	0
NCU04837T0	NCU04837T0	Neurospora crassa OR74A mitochondrial 2-oxodicarboxylate carrier 1 (308 aa)	1.759	0.5355	0.786684	0	0	0	1	1	1	0	0	0
NCU04920T0	NCU04920T0	Neurospora crassa OR74A hypothetical protein (767 aa)	1.066	0.166	1.03184	0	0	0	1	1	1	0	0	0
NCU05160T0	NCU05160T0	Neurospora crassa OR74A ATP-dependent Zn protease (487 aa)	2.317	0.6888	1.14087	0	0	0	1	1	1	0	0	0
NCU05204T0	NCU05204T0	Neurospora crassa OR74A cullin-1 (777 aa)	1.42	0.3338	0.111609	1	1	0	0	0	0	0	0	0
NCU05204T1	NCU05204T1	Neurospora crassa OR74A cullin-1 (777 aa)	1.42	0.3338	0.111609	1	1	0	0	0	0	0	0	0
NCU05235T0	NCU05235T0	Neurospora crassa OR74A ribosome biogenesis protein RLP24 (227 aa)	3.591	0.6825	0.271791	0	0	0	2	2	2	0	0	0
NCU05375T0	NCU05375T0	Neurospora crassa OR74A hypothetical protein (1708 aa)	2.219	0.6832	0.417906	1	1	0	0	0	0	0	0	0
NCU05375T1	NCU05375T1	Neurospora crassa OR74A hypothetical protein (1708 aa)	2.219	0.6832	0.417906	1	1	0	0	0	0	0	0	0
NCU05558T0	NCU05558T0	Neurospora crassa OR74A 3-ketoacyl-CoA thiolase (421 aa)	2.148	0.6308	0.022822	1	1	1	0	0	0	0	0	0
NCU05589T0	NCU05589T0	Neurospora crassa OR74A sip-5 (858 aa)	3.183	0.6789	0.309202	2	2	2	0	0	0	0	0	0
NCU05699T0	NCU05699T0	Neurospora crassa OR74A hypothetical protein (497 aa)	1.476	0.2879	1.41692	1	1	1	1	1	1	0	0	0
NCU06081T0	NCU06081T0	Neurospora crassa OR74A hypothetical protein (386 aa)	1.928	0.6494	0.929773	1	1	1	0	0	0	0	0	0
NCU06395T0	NCU06395T0	Neurospora crassa OR74A hypothetical protein (211 aa)	2.761	0.684	0.063124	0	0	0	4	4	4	0	0	0
NCU06399T0	NCU06399T0	Neurospora crassa OR74A hypothetical protein (349 aa)	2.443	0.5952	0.040645	0	0	0	3	2	2	0	0	0
NCU06405T0	NCU06405T0	Neurospora crassa OR74A DNA polymerase epsilon subunit C (405 aa)	2.244	0.6444	0.895626	0	0	0	1	1	1	0	0	0
NCU06536T0	NCU06536T0	Neurospora crassa OR74A hypothetical protein (1050 aa)	6.046	0.8093	0.362991	24	21	0	0	0	0	0	0	0
NCU06536T1	NCU06536T1	Neurospora crassa OR74A hypothetical protein (1018 aa)	6.046	0.8093	0.362991	24	21	0	0	0	0	0	0	0
NCU06623T0	NCU06623T0	Neurospora crassa OR74A hypothetical protein (305 aa)	2.577	0.6426	0.77261	0	0	0	2	2	2	0	0	0
NCU06701T0	NCU06701T0	Neurospora crassa OR74A cephalosporin C regulator 1 (797 aa)	1.419	0.4914	0.088018	1	1	1	1	1	1	0	0	0
NCU06764T0	NCU06764T0	Neurospora crassa OR74A proteasome catalytic alpha-2 (287 aa)	1.904	0.488	0.347678	0	0	0	2	2	2	0	0	0
NCU06768T0	NCU06768T0	Neurospora crassa OR74A 60S ribosomal protein L16 (250 aa)	1.878	0.6581	1.49858	0	0	0	1	1	1	0	0	0
NCU06789T0	NCU06789T0	Neurospora crassa OR74A hypothetical protein (186 aa)	2.66	0.6053	0.67512	0	0	0	2	2	2	0	0	0
NCU06836T0	NCU06836T0	Neurospora crassa OR74A acetate utilization-5 (668 aa)	2.49	0.7237	0.558552	4	4	4	0	0	0	0	0	0
NCU06992T0	NCU06992T0	Neurospora crassa OR74A DNA repair protein Nse1 (343 aa)	1.855	0.6442	1.88506	0	0	0	1	1	1	0	0	0
NCU07116T0	NCU07116T0	Neurospora crassa OR74A hypothetical protein (2056 aa)	1.131	0.214	0.094339	1	1	1	0	0	0	0	0	0
NCU07232T0	NCU07232T0	Neurospora crassa OR74A hsp30-like protein (280 aa)	1.96	0.6872	0.891261	2	2	2	0	0	0	0	0	0
NCU07379T0	NCU07379T0	Neurospora crassa OR74A bZIP-type transcription factor (396 aa)	1.881	0.5322	0.2357	0	0	0	1	1	0	0	0	0
NCU07379T1	NCU07379T1	Neurospora crassa OR74A bZIP-type transcription factor (396 aa)	1.881	0.5322	0.2357	0	0	0	1	1	0	0	0	0
NCU07430T0	NCU07430T0	Neurospora crassa OR74A MADS box protein (225 aa)	1.448	0.375	0.15827	0	0	0	1	1	1	0	0	0
NCU07438T0	NCU07438T0	Neurospora crassa OR74A WASP-like protein las17p (637 aa)	2.185	0.3373	0.305782	1	1	1	0	0	0	0	0	0
NCU07656T0	NCU07656T0	Neurospora crassa OR74A hypothetical protein (313 aa)	2.279	0.4247	0.180598	0	0	0	2	2	2	0	0	0
NCU07846T0	NCU07846T0	Neurospora crassa OR74A hypothetical protein (333 aa)	4.786	0.7539	0.061552	0	0	0	7	5	1	0	0	0
NCU07846T1	NCU07846T1	Neurospora crassa OR74A hypothetical protein (332 aa)	4.786	0.7539	0.061552	0	0	0	7	5	1	0	0	0
NCU07854T0	NCU07854T0	Neurospora crassa OR74A cytosolic regulator Pianissimo (1548 aa)	2.509	0.7358	0.732984	1	1	1	0	0	0	0	0	0
NCU07932T0	NCU07932T0	Neurospora crassa OR74A hypothetical protein (306 aa)	3.111	0.6786	0.405654	0	0	0	4	4	4	0	0	0
NCU07942T0	NCU07942T0	Neurospora crassa OR74A hypothetical protein (318 aa)	2.621	0.5528	0.029562	0	0	0	2	2	2	0	0	0
NCU07956T0	NCU07956T0	Neurospora crassa OR74A pre-rRNA-processing protein PNO1 (258 aa)	2.32	0.5711	0.326621	0	0	0	1	1	1	0	0	0
NCU08427T0	NCU08427T0	Neurospora crassa OR74A activator 1 subunit 3 (390 aa)	4.153	0.7115	0.103205	0	0	0	15	13	13	0	0	0
NCU08668T0	NCU08668T0	Neurospora crassa OR74A pre-rRNA-processing protein esf-2 (341 aa)	2.075	0.588	0.586742	0	0	0	2	2	2	0	0	0
NCU08729T0	NCU08729T0	Neurospora crassa OR74A transcription initiation factor TFIID 23-30kDa subunit (246 aa)	3.972	0.7807	1.04666	0	0	0	1	1	1	0	0	0
NCU08848T0	NCU08848T0	Neurospora crassa OR74A hypothetical protein (890 aa)	2.084	0.5688	0.35498	3	3	3	0	0	0	0	0	0
NCU08999T0	NCU08999T0	Neurospora crassa OR74A hypothetical protein (303 aa)	4.304	0.7911	0.966591	0	0	0	6	6	0	0	0	0
NCU08999T1	NCU08999T1	Neurospora crassa OR74A hypothetical protein (303 aa)	4.304	0.7911	0.966591	0	0	0	6	6	0	0	0	0
NCU08999T2	NCU08999T2	Neurospora crassa OR74A hypothetical protein (303 aa)	4.304	0.7911	0.966591	0	0	0	6	6	0	0	0	0
NCU09024T0	NCU09024T0	Neurospora crassa OR74A hypothetical protein (625 aa)	2.074	0.6446	1.12824	1	1	1	0	0	0	0	0	0
NCU09141T0	NCU09141T0	Neurospora crassa OR74A menadione-induced gene-9 (329 aa)	1.512	0.2308	0.662291	0	0	0	1	1	1	0	0	0
NCU09210T0	NCU09210T0	Neurospora crassa OR74A dyp-type peroxidase (514 aa)	2.298	0.6775	1.24727	2	2	2	0	0	0	0	0	0
NCU09239T0	NCU09239T0	Neurospora crassa OR74A proliferating cell nuclear antigen (260 aa)	2.791	0.4991	0.062966	0	0	0	4	4	4	0	0	0
NCU09478T0	NCU09478T0	Neurospora crassa OR74A hypothetical protein (214 aa)	1.186	0.6147	0.198157	0	0	0	1	1	1	0	0	0
NCU09528T0	NCU09528T0	Neurospora crassa OR74A nucleolar protein 16 (233 aa)	2.893	0.6576	0.067983	0	0	0	2	2	2	0	0	0
NCU09640T0	NCU09640T0	Neurospora crassa OR74A MFS toxin efflux pump (542 aa)	1.531	0.162	0.383779	0	0	0	1	1	1	0	0	0
NCU09646T0	NCU09646T0	Neurospora crassa OR74A 3-ketoacyl-CoA thiolase (416 aa)	1.885	0.6828	1.068	1	1	1	0	0	0	0	0	0
NCU09915T0	NCU09915T0	Neurospora crassa OR74A female sexual development-1 (627 aa)	2.827	0.6569	1.42804	0	0	0	2	2	0	0	0	0
NCU09915T1	NCU09915T1	Neurospora crassa OR74A female sexual development-1 (559 aa)	2.827	0.6569	1.42804	0	0	0	2	2	0	0	0	0
NCU09915T2	NCU09915T2	Neurospora crassa OR74A female sexual development-1 (489 aa)	2.827	0.6569	1.42804	0	0	0	2	2	0	0	0	0
NCU10467T0	NCU10467T0	Neurospora crassa OR74A replication factor C subunit 4 (358 aa)	2.908	0.7882	0.138788	0	0	0	10	9	9	0	0	0
NCU11012T0	NCU11012T0	Neurospora crassa OR74A DNA-directed RNA polymerase I (161 aa)	1.928	0.486	0.017434	0	0	0	1	1	1	0	0	0
NCU11159T0	NCU11159T0	Neurospora crassa OR74A hypothetical protein (260 aa)	2.099	0.6222	0.660141	0	0	0	1	1	1	0	0	0
