# Supplementary material for: A crucial role for dynamic expression of components encoding the negative arm of the circadian clock
Source: Nat Commun. 2023 Jun 8;14:3371. doi: 10.1038/s41467-023-38817-7 (PMC10250352; doi:10.1038/s41467-023-38817-7)
Supplement: Supplementary file 5 — Supplementary Data 2 [file 41467_2023_38817_MOESM5_ESM.xlsx]

## Sheet: decreasing
chromosome	start	end	mutCounts	normMutCounts	wtCounts	normWTcounts	foldChangeMutvsWT	pvalue	FDR	genes
NC_026501.1	1857800	1859799	5	0.935402	250	66.9515	0.0166988	0	0	XM_959231.2, XM_959230.3, XM_011394607.1, XM_011394606.1
NC_026502.1	4418400	4420599	8	1.49664	325	87.037	0.0192856	0	0	XM_958113.3
NC_026502.1	4470000	4477999	648	121.228	1001	268.074	0.452465	1.43294e-109	1.6111e-106	XM_958068.2
NC_026505.1	4054800	4063199	760	142.181	1001	268.074	0.530548	4.17518e-74	5.7367e-71	NULL
NC_026502.1	4414200	4420799	598	111.874	839	224.689	0.498144	9.75728e-74	8.93767e-71	XM_958112.2, XM_958113.3
NC_026506.1	108400	113999	414	77.4513	563	150.775	0.514016	1.89271e-46	1.27683e-43	NULL
NC_026506.1	116400	117399	120	22.4496	225	60.2564	0.374011	1.05963e-37	9.28237e-35	NULL
NC_026502.1	1098000	1100999	271	50.6988	383	102.57	0.494818	1.60858e-35	8.84076e-33	NULL
NC_026503.1	325600	326799	121	22.6367	211	56.5071	0.402005	2.27319e-31	9.58433e-29	NULL
NC_026507.1	2360000	2362799	302	56.4983	374	100.159	0.564442	1.68639e-24	6.32023e-22	NULL
NC_026501.1	1224600	1225199	50	9.35402	108	28.9231	0.326852	1.10347e-23	4.33192e-21	NULL
NC_026501.1	9492000	9494399	215	40.2223	287	76.8603	0.523925	1.27726e-23	6.216e-21	NULL
NC_026506.1	2809800	2812799	289	54.0662	348	93.1965	0.580471	4.23969e-21	1.29452e-18	NULL
NC_026505.1	4060400	4063199	325	60.8011	378	101.231	0.600878	2.27231e-20	7.66451e-18	NULL
NC_026506.1	2800800	2801999	111	20.7659	163	43.6524	0.47707	9.21137e-18	3.6678e-15	NULL
NC_026506.1	2815400	2816599	117	21.8884	169	45.2592	0.484887	1.07278e-17	3.91563e-15	NULL
NC_026502.1	1356400	1356999	81	15.1535	130	34.8148	0.437271	2.19812e-17	7.40596e-15	NULL
NC_026501.1	182000	189399	1084	202.795	988	264.592	0.766375	4.93513e-16	1.44106e-13	XM_960112.3, XM_960113.1, XM_960114.2, XM_960115.1
NC_026502.1	1106000	1106799	119	22.2626	165	44.188	0.504988	8.29616e-16	2.15253e-13	NULL
NC_026502.1	2903400	2906999	417	78.0125	435	116.496	0.669727	1.71214e-15	4.27724e-13	NULL
NC_026504.1	1063200	1065999	294	55.0016	326	87.3048	0.630205	3.42925e-15	8.26204e-13	NULL
NC_026501.1	5486400	5489399	408	76.3288	424	113.55	0.672268	6.47301e-15	1.3683e-12	NULL
NC_026503.1	4786200	4813799	4241	793.408	3386	906.791	0.87491	1.31676e-14	2.41231e-12	XM_954250.3, XM_954251.1, XM_954252.1, XM_954253.2, XM_954254.3, XM_954255.2, XM_011395765.1, XM_954256.2, XM_954257.1, XM_011395766.1, XM_954258.1
NC_026504.1	2816800	2819199	252	47.1443	285	76.3247	0.617963	1.82189e-14	3.84076e-12	XM_957292.3, XM_957291.1
NC_026506.1	2796200	2796999	103	19.2693	144	38.5641	0.501041	2.5674e-14	5.91854e-12	NULL
NC_026501.1	1340000	1340399	69	12.9085	107	28.6553	0.452775	9.24111e-14	1.83354e-11	NULL
NC_026501.1	1347600	1349199	259	48.4538	286	76.5925	0.632848	2.27085e-13	4.97316e-11	NULL
NC_026502.1	491400	491999	78	14.5923	114	30.5299	0.479885	6.56791e-13	1.06168e-10	XM_950787.3
NC_026506.1	4028400	4029599	183	34.2357	212	56.7749	0.603457	3.85858e-12	5.58072e-10	NULL
NC_026504.1	992400	998399	754	141.059	687	183.983	0.766596	1.07819e-11	1.51531e-09	XM_953791.2
NC_026504.1	562800	569999	983	183.9	868	232.456	0.791012	1.301e-11	1.75531e-09	XM_954035.3
NC_026503.1	5253000	5253799	111	20.7659	142	38.0285	0.547129	1.8763e-11	3.28728e-09	XM_951012.2
NC_026502.1	2919600	2920999	166	31.0553	193	51.6866	0.601343	2.39715e-11	4.03828e-09	XM_950693.2
NC_026505.1	2588400	2591999	470	87.9278	453	121.316	0.724724	3.16506e-11	4.10606e-09	XM_955498.2
NC_026503.1	4793200	4809999	2619	489.964	2113	565.874	0.865773	4.55833e-11	5.69453e-09	XM_954252.1, XM_954253.2, XM_954254.3, XM_954255.2, XM_011395765.1, XM_954256.2, XM_954257.1, XM_011395766.1
NC_026501.1	5543400	5544799	181	33.8615	203	54.3646	0.623231	1.44953e-10	2.35145e-08	NULL
NC_026502.1	110800	111999	149	27.875	173	46.3305	0.602213	2.52235e-10	2.93375e-08	NULL
NC_026503.1	1662000	1667399	886	165.753	777	208.085	0.796438	4.29522e-10	5.36512e-08	XM_011395623.1, XM_011395622.1, XM_952051.1
NC_026501.1	91600	94399	346	64.7298	341	91.3219	0.70878	7.25931e-10	8.16189e-08	XM_001728004.1, XM_011394884.1, XM_011394883.1
NC_026501.1	325800	338399	1746	326.642	1435	384.302	0.849858	9.05786e-10	1.03712e-07	XM_958781.2, XM_958782.1, XM_958783.2, XM_958784.2
NC_026502.1	4115200	4116199	214	40.0352	227	60.792	0.658736	1.4948e-09	1.87064e-07	NULL
NC_026503.1	4800800	4802799	272	50.8859	277	74.1823	0.686002	1.37211e-09	1.87808e-07	XM_011395765.1, XM_954256.2
NC_026505.1	4559200	4561199	285	53.3179	287	76.8603	0.693715	2.02267e-09	2.2008e-07	XM_953676.1, XM_953677.2
NC_026505.1	511000	515799	685	128.15	612	163.897	0.781756	2.11031e-09	2.43241e-07	XM_953429.2, XM_011396469.1, XM_011396470.1
NC_026505.1	5419800	5426999	1041	194.751	889	238.08	0.817872	2.96165e-09	3.25544e-07	XM_956162.2, XM_956163.3
NC_026503.1	2434000	2436399	296	55.3758	295	79.0028	0.700927	3.24005e-09	3.41522e-07	NULL
NC_026501.1	7701400	7704399	391	73.1484	374	100.159	0.730235	3.08371e-09	3.46324e-07	XM_011395113.1, XM_960695.3
NC_026504.1	491200	495599	653	122.163	585	156.667	0.779629	3.1944e-09	3.49787e-07	NULL
NC_026503.1	1287600	1290199	433	81.0058	408	109.265	0.741266	3.46331e-09	3.69983e-07	XM_001728145.2, XM_950856.2
NC_026502.1	176000	178399	379	70.9035	363	97.2136	0.729273	4.46671e-09	4.56552e-07	XM_950921.2, XM_950920.2
NC_026505.1	6115200	6118799	467	87.3665	434	116.228	0.751561	5.63341e-09	5.95408e-07	XM_950812.2, XM_950811.1
NC_026507.1	2146000	2147599	196	36.6678	208	55.7037	0.658457	6.41324e-09	6.18053e-07	NULL
NC_026501.1	3825400	3826399	93	17.3985	115	30.7977	0.56608	7.47137e-09	7.79157e-07	NULL
NC_026504.1	348800	357599	1362	254.803	1129	302.353	0.842607	1.00969e-08	8.96237e-07	XM_957644.1, XM_957645.1
NC_026502.1	4021800	4023599	271	50.6988	271	72.5755	0.698567	9.77264e-09	9.59115e-07	XM_011395349.1, XM_958091.2
NC_026502.1	216000	217799	250	46.7701	253	67.7549	0.690316	1.08413e-08	9.93067e-07	XM_951034.3, XM_951033.2
NC_026503.1	2279200	2283399	547	102.333	496	132.832	0.77025	1.07757e-08	1.02603e-06	XM_951907.3
NC_026506.1	3589600	3592199	301	56.3112	296	79.2706	0.710327	1.02331e-08	1.04235e-06	XM_951548.2, XM_951547.2, XM_951546.3
NC_026504.1	1921400	1921999	81	15.1535	103	27.584	0.550793	1.05721e-08	1.05241e-06	NULL
NC_026503.1	4926800	4927599	107	20.0176	127	34.0114	0.589416	1.38604e-08	1.23895e-06	XM_957634.3
NC_026504.1	3757600	3757999	87	16.276	108	28.9231	0.56398	1.64439e-08	1.38663e-06	NULL
NC_026507.1	3265800	3280199	2034	380.521	1633	437.327	0.870002	1.77155e-08	1.43183e-06	XM_954548.2, XM_954547.2, XM_954546.2, XM_954545.3, XM_954544.2, XM_954543.2
NC_026507.1	1349400	1353999	640	119.731	568	152.114	0.786962	1.73793e-08	1.49258e-06	XM_953871.3, XM_953870.1
NC_026505.1	5423000	5427199	634	118.609	563	150.775	0.786507	1.85419e-08	1.5618e-06	XM_956162.2, XM_956163.3
NC_026505.1	3705600	3706999	192	35.9194	202	54.0968	0.664154	1.90462e-08	1.57401e-06	XM_956330.2, XM_956331.3, XM_956332.2
NC_026506.1	3642400	3644399	246	46.0218	248	66.4159	0.692956	2.01282e-08	1.5789e-06	NULL
NC_026507.1	1346000	1355599	1333	249.378	1103	295.39	0.844101	2.00922e-08	1.6136e-06	XM_953872.2, XM_953871.3, XM_953870.1
NC_026507.1	100800	104999	660	123.473	583	156.131	0.790672	2.10265e-08	1.64458e-06	XM_011397044.1, XM_953405.2, XM_953404.2
NC_026501.1	8691800	8695999	640	119.731	567	151.846	0.788347	2.22527e-08	1.70994e-06	XM_960507.1
NC_026506.1	3904200	3908399	587	109.816	525	140.598	0.780907	2.26977e-08	1.7821e-06	XM_951335.3, XM_951334.2
NC_026504.1	141000	158999	2410	450.864	1911	511.777	0.880881	2.65134e-08	1.96916e-06	XM_957868.1, XM_957869.2, XM_957870.2, XM_957871.3, XM_957872.2, XM_957873.1, XM_957874.3
NC_026505.1	2584800	2591999	988	184.835	837	224.154	0.824442	2.81711e-08	1.98498e-06	XM_955497.2, XM_955498.2
NC_026501.1	3881000	3881399	64	11.9731	85	22.7635	0.527986	2.75821e-08	2.08293e-06	NULL
NC_026506.1	194800	200999	899	168.185	768	205.675	0.817568	2.96605e-08	2.20192e-06	XM_955160.3, XM_955159.2, XM_955158.2, XM_955157.2
NC_026501.1	3847800	3851999	477	89.2373	436	116.763	0.764107	3.20753e-08	2.20358e-06	NULL
NC_026503.1	3405800	3407399	226	42.2802	230	61.5954	0.68647	3.02454e-08	2.20792e-06	XM_952690.2
NC_026501.1	1613400	1614999	245	45.8347	246	65.8803	0.695738	3.12005e-08	2.2403e-06	XM_011394623.1, XM_959562.3
NC_026506.1	721200	722199	140	26.1913	155	41.5099	0.631397	3.64693e-08	2.57638e-06	XM_001728245.2, XM_955204.3
NC_026504.1	3577600	3588799	1386	259.293	1140	305.299	0.849178	3.54265e-08	2.65542e-06	XM_001728488.2, XM_001728489.2, XM_011395788.1, XM_011395787.1, XM_951054.3
NC_026504.1	1389000	1390999	263	49.2021	260	69.6296	0.706596	4.71192e-08	3.2759e-06	XM_957331.3, XM_957330.2
NC_026504.1	5807400	5813399	895	167.437	762	204.068	0.820335	5.41243e-08	3.54127e-06	XM_957097.3, XM_957096.2, XM_957095.2
NC_026504.1	4209600	4211599	264	49.3892	260	69.6296	0.709273	6.36322e-08	4.28783e-06	XM_956862.1
NC_026504.1	2600800	2609199	1222	228.612	1012	271.02	0.843383	6.26122e-08	4.49342e-06	XM_956803.3, XM_956802.2
NC_026505.1	1097200	1099999	303	56.6854	292	78.1994	0.724793	7.20381e-08	4.95887e-06	NULL
NC_026506.1	779200	781599	322	60.2399	307	82.2165	0.732588	8.86768e-08	5.88491e-06	XM_955132.2, XM_011396738.1, XM_955133.3, XM_011396739.1
NC_026504.1	5432000	5433599	258	48.2667	254	68.0227	0.709524	9.07457e-08	5.93233e-06	XM_956972.2
NC_026501.1	3948400	3949999	144	26.9396	156	41.7778	0.645173	1.19947e-07	7.78039e-06	NULL
NC_026501.1	3624800	3627199	299	55.937	287	76.8603	0.727673	1.27078e-07	7.79333e-06	NULL
NC_026504.1	278400	283199	690	129.085	599	160.416	0.804516	1.22927e-07	7.80321e-06	XM_957759.2
NC_026506.1	391000	392999	257	48.0797	252	67.4871	0.712372	1.3742e-07	8.59858e-06	XM_955034.1, XM_955035.3
NC_026505.1	2109600	2111599	330	61.7365	312	83.5555	0.73874	1.45498e-07	8.76367e-06	XM_956380.3
NC_026501.1	6325400	6328399	373	69.781	347	92.9287	0.750758	1.43924e-07	8.87867e-06	NULL
NC_026501.1	638400	640799	324	60.614	307	82.2165	0.737124	1.50027e-07	9.12665e-06	XM_959528.2, XM_959527.1
NC_026504.1	4033600	4035399	260	48.6409	254	68.0227	0.715003	1.63634e-07	9.68537e-06	NULL
NC_026504.1	346200	358199	1821	340.673	1458	390.461	0.87237	1.60539e-07	1.00264e-05	XM_957643.2, XM_957644.1, XM_957645.1
NC_026507.1	159600	161999	321	60.0528	304	81.4131	0.737503	1.78526e-07	1.0665e-05	XM_011396993.1, XM_011396992.1
NC_026505.1	5749400	5752799	547	102.333	485	129.886	0.787684	1.86809e-07	1.09096e-05	XM_011396447.1, XM_955708.3, XM_955707.2, XM_955709.3
NC_026506.1	775200	781799	798	149.29	681	182.376	0.818409	1.86887e-07	1.0927e-05	XM_011396607.1, XM_011396608.1, XM_955131.2, XM_955132.2, XM_011396738.1, XM_955133.3, XM_011396739.1
NC_026502.1	2931600	2932799	159	29.7458	168	44.9914	0.661365	1.95321e-07	1.12567e-05	XM_951443.3
NC_026502.1	627600	629199	257	48.0797	251	67.2193	0.715199	1.95398e-07	1.15628e-05	XM_950960.2
NC_026501.1	394200	400799	952	178.101	799	213.977	0.832167	2.11768e-07	1.18763e-05	XM_959955.1, XM_959954.1, XM_959953.3
NC_026504.1	4457600	4458799	192	35.9194	196	52.49	0.684382	2.248e-07	1.28517e-05	NULL
NC_026504.1	499200	504399	842	157.522	714	191.214	0.823625	2.2897e-07	1.28719e-05	XM_954023.2
NC_026504.1	5733600	5739999	1009	188.764	842	225.493	0.836954	2.39731e-07	1.32559e-05	XM_957118.3, XM_957117.3
NC_026503.1	2828400	2831199	374	69.9681	346	92.6609	0.754935	2.45824e-07	1.33736e-05	NULL
NC_026505.1	5604000	5608799	713	133.388	613	164.165	0.81234	2.92098e-07	1.45943e-05	XM_955873.2, XM_955874.2
NC_026503.1	824000	824599	89	16.6502	105	28.1196	0.593123	2.70191e-07	1.51723e-05	NULL
NC_026501.1	3850400	3851999	232	43.4026	229	61.3276	0.707678	2.95781e-07	1.53487e-05	NULL
NC_026501.1	254200	255799	206	38.5386	207	55.4359	0.695208	3.14567e-07	1.68025e-05	XM_960136.3, XM_960137.2, XM_960138.2
NC_026507.1	4106600	4107599	135	25.2559	146	39.0997	0.646293	3.13021e-07	1.69263e-05	XM_954764.3
NC_026504.1	2491000	2491799	116	21.7013	129	34.547	0.62871	3.42002e-07	1.80478e-05	XM_957419.2, XM_957418.3
NC_026502.1	2899800	2900999	162	30.307	169	45.2592	0.669802	3.85424e-07	2.00971e-05	XM_001728375.2
NC_026502.1	2081200	2083199	307	57.4337	290	77.6638	0.739376	4.01928e-07	2.02344e-05	XM_958423.2, XM_011395384.1
NC_026505.1	1112600	1114199	188	35.1711	191	51.151	0.687651	4.22742e-07	2.17836e-05	NULL
NC_026504.1	4039000	4039199	42	7.85738	59	15.8006	0.500639	4.61767e-07	2.32476e-05	NULL
NC_026506.1	3764600	3767799	458	85.6828	411	110.068	0.778257	4.58608e-07	2.3357e-05	XM_951984.1
NC_026504.1	4305600	4307199	236	44.151	231	61.8632	0.713622	4.76906e-07	2.36559e-05	XM_957407.2
NC_026504.1	1751600	1754199	391	73.1484	357	95.6068	0.764911	5.29697e-07	2.60682e-05	XM_957243.2, XM_957244.3, XM_957245.2
NC_026507.1	1072800	1073599	125	23.385	136	36.4216	0.642477	5.45359e-07	2.65408e-05	NULL
NC_026504.1	1443600	1443999	70	13.0956	86	23.0313	0.570095	5.67874e-07	2.6978e-05	XM_956687.3
NC_026505.1	688000	691199	453	84.7474	406	108.729	0.779236	6.00038e-07	2.82599e-05	XM_952884.3
NC_026501.1	9252800	9263599	1618	302.696	1296	347.077	0.871996	6.66906e-07	2.9993e-05	XM_959172.2, XM_959171.1, XM_011395140.1
NC_026506.1	148400	152799	588	110.003	512	137.117	0.802058	6.50446e-07	3.00542e-05	XM_955176.2, XM_011396731.1, XM_011396732.1, XM_955175.3
NC_026503.1	5185200	5186999	250	46.7701	241	64.5413	0.724546	8.29704e-07	3.78553e-05	XM_951004.2
NC_026505.1	3484200	3485599	266	49.7634	254	68.0227	0.73144	8.78758e-07	3.88784e-05	XM_011396193.1, XM_011396194.1, XM_955659.2, XM_955660.3
NC_026503.1	213600	217799	687	128.524	588	157.47	0.815983	8.22523e-07	3.89706e-05	XM_011395690.1, XM_011395691.1
NC_026503.1	2505400	2508399	475	88.8632	422	113.014	0.786094	8.65029e-07	3.90601e-05	XM_011395737.1, XM_951287.2
NC_026502.1	4324600	4325199	86	16.0889	100	26.7806	0.601736	9.16792e-07	4.01555e-05	XM_953106.2
NC_026501.1	7978000	7980999	492	92.0435	435	116.496	0.789893	9.60261e-07	4.1643e-05	XM_011394480.1, XM_011394481.1
NC_026505.1	743400	745999	533	99.7138	467	125.065	0.797082	1.01875e-06	4.37461e-05	XM_953736.3
NC_026507.1	1284400	1294399	1670	312.424	1332	356.718	0.875697	1.00216e-06	4.44776e-05	XM_952969.3, XM_011397006.1, XM_011397008.1, XM_011397007.1, XM_011397040.1, XM_952971.1, XM_011397041.1, XM_011397039.1
NC_026502.1	1977600	1979999	389	72.7743	353	94.5356	0.769607	1.03018e-06	4.51272e-05	XM_958522.2, XM_958521.2
NC_026503.1	4955400	4957399	332	62.1107	307	82.2165	0.755268	1.09726e-06	4.66603e-05	XM_957940.2, XM_011395657.1, XM_011395658.1
NC_026504.1	3483200	3488799	845	158.083	708	189.607	0.83355	1.16789e-06	5.05038e-05	XM_952386.3, XM_001728485.2, XM_952385.2, XM_952384.1, XM_001728486.2
NC_026501.1	9080800	9082799	292	54.6275	274	73.3789	0.744291	1.30946e-06	5.59092e-05	XM_959362.2, XM_959361.3
NC_026502.1	1992000	1992799	132	24.6946	140	37.4929	0.658932	1.42878e-06	5.94974e-05	NULL
NC_026506.1	209400	216599	1058	197.931	869	232.723	0.850324	1.49487e-06	6.31984e-05	XM_955257.1, XM_955256.1, XM_955255.2
NC_026501.1	7410000	7412399	314	58.7432	291	77.9316	0.753591	1.68976e-06	6.7852e-05	XM_959465.1, XM_959464.2
NC_026501.1	4592800	4596399	429	80.2575	383	102.57	0.782249	1.67595e-06	6.81082e-05	XM_959875.2, XM_011394779.1, XM_011394778.1
NC_026505.1	931800	933599	203	37.9773	200	53.5612	0.708993	1.66185e-06	6.9323e-05	NULL
NC_026504.1	3314000	3316199	350	65.4781	320	85.6979	0.763853	1.68536e-06	6.96405e-05	XM_950816.2, XM_011396031.1
NC_026506.1	1322000	1327199	812	151.909	680	182.108	0.833972	1.95562e-06	7.76037e-05	XM_955046.2, XM_011396784.1, XM_955045.2, XM_955044.1
NC_026501.1	4541800	4542399	91	17.0243	103	27.584	0.617963	2.0528e-06	8.24886e-05	NULL
NC_026501.1	8983200	8984999	244	45.6476	233	62.3988	0.731405	2.30351e-06	9.08954e-05	XM_958690.3, XM_011395137.1
NC_026505.1	1987600	1989199	255	47.7055	242	64.8091	0.735938	2.31831e-06	9.09263e-05	XM_955641.2
NC_026501.1	6761600	6762799	203	37.9773	199	53.2934	0.712538	2.38131e-06	9.23237e-05	XM_011394547.1, XM_011394546.1
NC_026501.1	244000	244999	137	25.63	143	38.2963	0.66946	2.53658e-06	9.74582e-05	XM_960134.2
NC_026506.1	3379800	3381799	286	53.505	267	71.5042	0.748092	2.51818e-06	9.76072e-05	XM_011396676.1, XM_011396675.1, XM_953691.1, XM_011396759.1
NC_026501.1	6441200	6443999	362	67.7231	328	87.8404	0.770759	2.63577e-06	0.000100388	NULL
NC_026502.1	3259600	3261399	285	53.3179	266	71.2364	0.748277	2.66745e-06	0.000100719	XM_011395152.1, XM_011395153.1, XM_951855.3
NC_026503.1	82800	84799	278	52.0083	260	69.6296	0.746744	2.93976e-06	0.000110053	XM_011395710.1, XM_001727955.2
NC_026503.1	1394200	1396399	304	56.8724	281	75.2535	0.755542	2.98616e-06	0.000110842	XM_952227.2, XM_952228.2, XM_011395609.1, XM_011395608.1
NC_026503.1	67800	68599	147	27.5008	151	40.4387	0.680183	3.22974e-06	0.000117885	NULL
NC_026507.1	2057200	2057999	117	21.8884	125	33.4758	0.654213	3.37772e-06	0.000122268	XM_954519.1, XM_011396916.1, XM_011396917.1, XM_011396915.1
NC_026505.1	2499200	2502799	491	91.8565	429	114.889	0.79929	3.37742e-06	0.000123827	XM_956110.2, XM_956111.3, XM_011396524.1, XM_956112.2
NC_026505.1	1594400	1598399	617	115.429	527	141.134	0.81764	3.45908e-06	0.000125457	XM_953196.3, XM_953195.3, XM_011396474.1
NC_026506.1	48000	53399	779	145.736	652	174.61	0.834429	3.27713e-06	0.000126839	XM_955220.1, XM_011396730.1, XM_955219.2
NC_026501.1	8679600	8685599	828	154.903	689	184.518	0.839292	3.5856e-06	0.000128662	XM_960514.1, XM_960513.1, XM_960512.2, XM_960511.1
NC_026506.1	2189600	2195199	882	165.005	730	195.498	0.843823	3.70841e-06	0.000131668	XM_952486.1, XM_001728285.2
NC_026504.1	3909200	3909999	130	24.3204	136	36.4216	0.667972	3.82299e-06	0.000132938	XM_957588.2
NC_026503.1	15600	17199	213	39.8481	206	55.1681	0.72219	3.75527e-06	0.000133724	XM_953426.3, XM_953425.3, XM_953424.2
NC_026504.1	2351400	2352199	115	21.5142	123	32.9401	0.653498	3.7864e-06	0.000133745	NULL
NC_026501.1	7999200	8002399	442	82.6895	390	104.444	0.791471	3.81859e-06	0.000134168	XM_959628.2, XM_959627.2
NC_026504.1	5712000	5715999	556	104.017	479	128.279	0.810628	3.99448e-06	0.000137483	XM_011395841.1, XM_011395839.1, XM_011395840.1, XM_001728465.2
NC_026507.1	91200	104999	2109	394.553	1648	441.344	0.89386	3.67886e-06	0.000138486	XM_953408.2, XM_953407.2, XM_953406.2, XM_011397044.1, XM_953405.2, XM_953404.2
NC_026501.1	7191000	7198799	1196	223.748	967	258.968	0.863827	4.10074e-06	0.000152282	XM_959846.1, XM_959845.3
NC_026506.1	3751800	3755399	459	85.8699	403	107.926	0.795398	4.18025e-06	0.000153164	XM_951989.1, XM_951988.3
NC_026501.1	1629000	1631199	271	50.6988	253	67.7549	0.748071	4.40377e-06	0.000154308	XM_959559.3, XM_959558.3, XM_959557.3, XM_959556.2
NC_026501.1	5980200	5983399	494	92.4177	430	115.157	0.802298	4.62848e-06	0.000159628	XM_011394869.1, XM_011394870.1, XM_953332.2, XM_953331.3
NC_026501.1	398000	400399	337	63.0461	306	81.9487	0.769106	4.5974e-06	0.000159814	XM_959954.1, XM_959953.3
NC_026503.1	5243200	5253999	1674	313.173	1323	354.307	0.883761	5.00012e-06	0.000168654	XM_951016.2, XM_001728233.2, XM_951013.1, XM_951012.2, XM_951011.2
NC_026506.1	1795000	1796999	256	47.8926	240	64.2735	0.744944	5.66018e-06	0.000190705	NULL
NC_026507.1	613200	614399	157	29.3716	158	42.3134	0.694173	5.85309e-06	0.000195699	NULL
NC_026504.1	4411600	4416199	695	130.021	584	156.399	0.831115	6.5277e-06	0.000214972	XM_957377.1, XM_957376.3, XM_011396124.1
NC_026506.1	4080400	4081599	180	33.6745	177	47.4017	0.71034	6.5772e-06	0.000215387	XM_951188.2
NC_026501.1	1227800	1229199	154	28.8104	155	41.5099	0.694089	7.00708e-06	0.000229037	NULL
NC_026506.1	4009400	4009999	95	17.7726	104	27.8518	0.638689	7.31804e-06	0.000232268	XM_001728397.2, XM_001728398.2
NC_026504.1	2894400	2897799	566	105.887	484	129.618	0.816675	7.27757e-06	0.00023267	XM_957498.2, XM_957497.2
NC_026504.1	149400	152399	425	79.5092	374	100.159	0.793572	7.25658e-06	0.000233705	XM_957870.2, XM_957871.3
NC_026505.1	2998200	2999799	241	45.0864	227	60.792	0.741461	7.23839e-06	0.000234846	XM_955952.2, XM_955954.3
NC_026507.1	366000	368999	396	74.0838	351	93.9999	0.787872	7.52712e-06	0.000243347	XM_953878.2, XM_953879.2
NC_026502.1	4078000	4083199	925	173.049	758	202.997	0.85227	8.32528e-06	0.000264917	XM_958318.3
NC_026502.1	4296000	4298999	486	90.9211	421	112.746	0.806166	8.70852e-06	0.000274412	XM_953257.2, XM_011395416.1
NC_026507.1	4009600	4010599	169	31.6166	167	44.7236	0.706883	8.83434e-06	0.000274429	XM_955005.2, XM_011397096.1, XM_011397097.1
NC_026502.1	3251400	3256799	857	160.328	706	189.071	0.847765	8.92035e-06	0.000275428	XM_951859.2, XM_951858.3, XM_951857.3, XM_011395152.1, XM_011395153.1
NC_026501.1	4635600	4636799	187	34.984	182	48.7407	0.717653	8.83348e-06	0.000276362	XM_959887.2, XM_011394789.1, XM_011394788.1, XM_959889.3
NC_026505.1	653800	660199	1054	197.183	855	228.974	0.860967	9.01074e-06	0.000277937	XM_953588.1, XM_011396506.1, XM_011396507.1
NC_026502.1	2798400	2800199	330	61.7365	298	79.8062	0.77333	8.90609e-06	0.000278113	XM_951184.2, XM_951183.2
NC_026503.1	5234000	5235599	235	43.9639	221	59.1851	0.74262	1.02769e-05	0.000312589	XM_951019.2, XM_011395695.1
NC_026503.1	618000	620799	404	75.5805	356	95.339	0.792491	1.0419e-05	0.000316607	XM_957810.2, XM_011395572.1, XM_011395571.1
NC_026503.1	689000	689799	120	22.4496	125	33.4758	0.670846	1.05449e-05	0.000318528	NULL
NC_026503.1	2398600	2401999	667	124.783	560	149.971	0.831805	1.06364e-05	0.000319092	XM_011395433.1, XM_011395432.1, XM_951065.1
NC_026505.1	4199600	4200799	178	33.3003	174	46.5983	0.714534	1.06265e-05	0.000320028	XM_955823.2
NC_026502.1	2331000	2331799	133	24.8817	136	36.4216	0.683269	1.11691e-05	0.000332793	XM_951402.2, XM_951401.2
NC_026507.1	3053600	3054399	133	24.8817	136	36.4216	0.683269	1.11691e-05	0.000333392	XM_954838.3, XM_954837.2
NC_026501.1	5108400	5113199	876	163.882	719	192.553	0.850893	1.13981e-05	0.000337243	XM_959320.3, XM_011395080.1, XM_011394821.1, XM_011394822.1
NC_026502.1	4463400	4465999	364	68.0973	324	86.7692	0.784544	1.16163e-05	0.000341473	XM_011395342.1, XM_011395343.1, XM_011395341.1, XM_958067.2
NC_026504.1	4993600	4994599	152	28.4362	152	40.7065	0.698567	1.16089e-05	0.000343559	XM_957084.2, XM_011396047.1
NC_026504.1	481400	482599	158	29.5587	157	42.0456	0.702988	1.18084e-05	0.000344806	XM_954019.2
NC_026503.1	724400	726799	248	46.3959	231	61.8632	0.749755	1.22492e-05	0.000359276	NULL
NC_026506.1	3792000	3792799	138	25.8171	140	37.4929	0.688658	1.23668e-05	0.000359596	NULL
NC_026501.1	1146800	1148799	362	67.7231	322	86.2336	0.785076	1.293e-05	0.00037276	XM_959195.2, XM_959194.3
NC_026505.1	2877000	2879599	408	76.3288	358	95.8746	0.79586	1.37749e-05	0.000399564	XM_011396162.1, XM_011396161.1
NC_026504.1	5670400	5671399	172	32.1778	168	44.9914	0.715101	1.5235e-05	0.00043614	XM_956800.2, XM_956799.3
NC_026501.1	6992400	6995399	438	81.9412	381	102.034	0.802803	1.55347e-05	0.00044183	XM_958867.1, XM_958866.1, XM_958865.2
NC_026506.1	1839400	1842599	580	108.507	491	131.493	0.824933	1.61391e-05	0.000456061	XM_011396716.1, XM_011396717.1
NC_026501.1	5477600	5479999	372	69.5939	329	88.1082	0.789592	1.62359e-05	0.000456365	XM_953822.3, XM_011394947.1, XM_011394948.1
NC_026501.1	8830000	8835999	921	172.301	751	201.122	0.856487	1.61047e-05	0.000456481	XM_960467.1, XM_960466.3
NC_026501.1	9536400	9541599	768	143.678	635	170.057	0.84465	1.59879e-05	0.00045701	XM_958937.3
NC_026507.1	4230000	4235999	945	176.791	769	205.943	0.858239	1.645e-05	0.00045856	XM_954367.2, XM_954368.2
NC_026506.1	899600	903599	517	96.7206	442	118.37	0.816834	1.72591e-05	0.000469475	XM_011396622.1, XM_011396621.1, XM_955342.3
NC_026502.1	1706800	1714999	1313	245.637	1045	279.857	0.877549	1.67888e-05	0.000471379	XM_958377.1, XM_011395352.1, XM_958378.3, XM_958379.2, XM_958381.1
NC_026506.1	2228800	2230399	263	49.2021	242	64.8091	0.758937	1.71285e-05	0.00047356	XM_952499.3, XM_011396587.1, XM_011396588.1
NC_026501.1	1844400	1858799	2056	384.637	1596	427.419	0.899782	1.60857e-05	0.000475308	XM_959235.3, XM_959234.2, XM_011394611.1, XM_011394610.1, XM_011394609.1, XM_011394608.1, XM_959231.2, XM_959230.3
NC_026503.1	4913600	4914799	186	34.797	179	47.9373	0.725733	1.87626e-05	0.000502271	XM_957662.2
NC_026501.1	8164800	8166799	267	49.9505	245	65.6125	0.76104	1.82606e-05	0.000503027	XM_959224.2, XM_959223.3
NC_026503.1	3484600	3485799	203	37.9773	193	51.6866	0.734575	1.86364e-05	0.00051017	XM_952709.2, XM_952710.3, XM_011395517.1, XM_011395516.1
NC_026506.1	181800	200999	2911	544.591	2222	595.065	0.915081	1.80038e-05	0.000520784	XM_955163.2, XM_955162.3, XM_955160.3, XM_955159.2, XM_955158.2, XM_955157.2
NC_026503.1	79800	88799	1270	237.592	1012	271.02	0.876484	1.90051e-05	0.000532919	XM_953345.3, XM_953344.3, XM_011395710.1, XM_001727955.2, XM_001727954.2
NC_026503.1	2014600	2019999	838	156.773	687	183.983	0.851886	1.96036e-05	0.000533315	XM_957996.2, XM_957997.3, XM_957998.2
NC_026503.1	4867000	4868399	213	39.8481	201	53.829	0.740066	1.97603e-05	0.00053426	XM_957741.1
NC_026501.1	8884800	8893799	1349	252.371	1071	286.82	0.879725	1.88674e-05	0.00053451	XM_958899.3
NC_026506.1	145200	146199	149	27.875	148	39.6353	0.703255	2.0316e-05	0.000545915	XM_955178.3, XM_955177.2
NC_026507.1	2959800	2963399	549	102.707	466	124.798	0.822723	2.01868e-05	0.000549241	XM_954384.2, XM_011397073.1
NC_026504.1	165000	166799	255	47.7055	235	62.9344	0.757767	2.0156e-05	0.000553886	XM_957877.2
NC_026504.1	5094000	5104199	1509	282.304	1189	318.421	0.886416	2.16197e-05	0.000576805	XM_956948.1, XM_011396133.1, XM_956947.1, XM_956946.2
NC_026502.1	340800	343599	463	86.6182	399	106.855	0.810337	2.18485e-05	0.00057998	XM_951719.3, XM_951718.3, XM_951717.3
NC_026503.1	5250400	5251799	243	45.4605	225	60.2564	0.754205	2.21308e-05	0.000580437	XM_951013.1, XM_951012.2
NC_026507.1	417200	419799	328	61.3624	293	78.4672	0.781729	2.21177e-05	0.000583587	XM_953892.1, XM_953893.2
NC_026502.1	190000	192799	493	92.2306	422	113.014	0.81582	2.33264e-05	0.000587164	XM_950918.3, XM_950917.3
NC_026506.1	636000	640199	620	115.99	520	139.259	0.832648	2.28746e-05	0.000593012	XM_955284.2, XM_955285.3
NC_026505.1	1399800	1402199	341	63.7944	303	81.1452	0.785887	2.38614e-05	0.000607141	XM_954081.1
NC_026501.1	9600400	9617999	2820	527.567	2152	576.319	0.915307	2.50358e-05	0.000611925	XM_011394912.1, XM_011394911.1, XM_959727.3, XM_959728.1, XM_959729.1, XM_959730.2, XM_959731.3, XM_959732.2
NC_026505.1	1102800	1104799	296	55.3758	267	71.5042	0.774158	2.57031e-05	0.000623717	NULL
NC_026503.1	10000	18399	1296	242.456	1029	275.572	0.879651	2.64442e-05	0.000637116	XM_953428.3, XM_953427.2, XM_953426.3, XM_953425.3, XM_953424.2
NC_026501.1	8977200	8978999	306	57.2466	275	73.6467	0.777029	2.54428e-05	0.000641439	XM_958692.3
NC_026504.1	3525800	3528999	548	102.52	464	124.262	0.824759	2.599e-05	0.00066571	XM_952373.2
NC_026505.1	3446200	3446399	45	8.41862	56	14.9971	0.563755	2.64803e-05	0.000666574	NULL
NC_026505.1	4643600	4646799	486	90.9211	416	111.407	0.815832	2.64023e-05	0.00066845	XM_951651.3, XM_951650.2, XM_011396239.1, XM_011396240.1, XM_011396241.1, XM_011396242.1
NC_026504.1	2854800	2860799	1004	187.829	810	216.923	0.865671	2.82805e-05	0.000671762	XM_957280.2
NC_026506.1	4004000	4009999	886	165.753	721	193.088	0.858211	2.87632e-05	0.000673738	XM_951242.2, XM_001728397.2, XM_001728398.2
NC_026506.1	1225200	1229599	658	123.099	548	146.758	0.838534	2.81671e-05	0.000673812	XM_955112.3, XM_955111.1, XM_955110.3
NC_026507.1	2972400	2977799	838	156.773	685	183.447	0.854369	2.74472e-05	0.000685681	XM_011396829.1, XM_011396830.1, XM_001728306.2
NC_026507.1	2780800	2781199	70	13.0956	79	21.1567	0.619978	2.77968e-05	0.000695713	XM_954682.3
NC_026506.1	2139200	2140799	254	47.5184	233	62.3988	0.761258	2.86002e-05	0.000707735	XM_952467.3, XM_952468.3
NC_026502.1	1700400	1720799	3287	614.933	2491	667.105	0.921704	2.86679e-05	0.000709725	XM_958375.2, XM_958377.1, XM_011395352.1, XM_958378.3, XM_958379.2, XM_958381.1
NC_026505.1	4264600	4266399	299	55.937	269	72.0398	0.776185	2.8565e-05	0.000710878	XM_011396390.1, XM_011396389.1, XM_011396392.1, XM_011396391.1
NC_026506.1	3183000	3186599	623	116.551	521	139.527	0.835068	2.93852e-05	0.000714607	XM_953547.2
NC_026501.1	4549200	4550599	217	40.5964	203	54.3646	0.746507	2.94148e-05	0.000715759	XM_959864.3, XM_959865.3
NC_026504.1	3000	25799	3627	678.541	2738	733.253	0.925301	2.92384e-05	0.000717384	XM_001727948.2, XM_953073.3, XM_953074.2, XM_011396018.1, XM_011396017.1, XM_953076.1, XM_953077.1, XM_953078.3
NC_026506.1	2213000	2215599	318	59.4916	284	76.0569	0.781904	2.92782e-05	0.000720442	XM_952494.3, XM_952495.3, XM_952496.3
NC_026504.1	2505600	2507199	242	45.2735	223	59.7208	0.75782	3.15783e-05	0.000734576	XM_957416.2, XM_957415.3, XM_957414.3
NC_026501.1	8218400	8219999	340	63.6073	301	80.6096	0.788779	3.24628e-05	0.000744877	XM_959210.2, XM_011395125.1
NC_026505.1	4284800	4285599	128	23.9463	129	34.547	0.693193	3.35344e-05	0.000764267	XM_955910.3, XM_955911.1
NC_026501.1	7577600	7579599	291	54.4404	262	70.1652	0.775595	3.38798e-05	0.000766958	XM_960728.2, XM_960727.2
NC_026502.1	552800	560799	1249	233.663	992	265.664	0.879364	3.45193e-05	0.000776224	XM_951276.2, XM_951275.2, XM_951274.1, XM_951273.1
NC_026502.1	1259200	1261399	272	50.8859	247	66.1481	0.768987	3.23921e-05	0.000779545	NULL
NC_026502.1	1678200	1697999	3090	578.078	2346	628.273	0.920012	3.27854e-05	0.000783429	XM_011395280.1, XM_958361.2, XM_958364.3, XM_958365.2, XM_958367.1, XM_958368.1, XM_958370.1, XM_011395377.1, XM_011395378.1, XM_011395379.1, XM_011395381.1, XM_011395380.1
NC_026506.1	1485600	1490199	688	128.711	570	152.649	0.842929	3.32148e-05	0.000794978	XM_955436.2
NC_026506.1	28600	30599	310	57.9949	277	74.1823	0.78149	3.478e-05	0.000819014	XM_011396769.1, XM_955226.1
NC_026506.1	3332400	3333799	198	37.0419	187	50.0797	0.73944	3.46856e-05	0.000821204	XM_953475.2
NC_026503.1	1484600	1485799	187	34.984	178	47.6695	0.73369	3.46332e-05	0.00082442	XM_952257.2, XM_952258.3
NC_026505.1	5942000	5942999	152	28.4362	149	39.9031	0.712538	3.54774e-05	0.000826548	XM_011396472.1, XM_011396471.1
NC_026503.1	4766400	4782799	2537	474.623	1941	519.812	0.912957	3.71037e-05	0.000828812	XM_954241.1, XM_954242.1, XM_954243.1, XM_954244.1, XM_954245.1, XM_954246.3, XM_954247.1, XM_954248.1, XM_954249.1
NC_026507.1	591800	593199	224	41.906	208	55.7037	0.752045	3.62447e-05	0.000839957	XM_011396949.1, XM_011396950.1
NC_026505.1	2249200	2250399	213	39.8481	199	53.2934	0.747466	3.71583e-05	0.000856598	XM_956418.2, XM_956419.3
NC_026505.1	84000	91799	1125	210.465	899	240.758	0.873984	3.64934e-05	0.000857128	XM_955508.1, XM_955507.3, XM_955900.3, XM_955899.1
NC_026502.1	949400	951799	416	77.8254	360	96.4102	0.806931	3.75037e-05	0.000860032	XM_951208.2
NC_026506.1	798600	808799	1547	289.413	1213	324.849	0.890759	3.64806e-05	0.000864214	XM_955139.3, XM_955317.2, XM_955318.2
NC_026502.1	4332000	4338599	1079	201.86	864	231.384	0.872199	3.964e-05	0.000894965	XM_011395345.1, XM_011395346.1, XM_953104.2, XM_953103.2
NC_026503.1	2863600	2869599	865	161.825	703	188.268	0.859316	4.07089e-05	0.000897459	XM_001728443.2, XM_001728444.2, XM_951586.3, XM_951587.3
NC_026503.1	3915600	3917199	273	51.0729	247	66.1481	0.771803	4.04598e-05	0.000897836	XM_951680.3
NC_026503.1	2845000	2847199	341	63.7944	301	80.6096	0.791092	3.95764e-05	0.00089816	XM_011395474.1, XM_011395473.1
NC_026503.1	4603200	4603999	125	23.385	126	33.7436	0.693066	4.0206e-05	0.000903089	XM_954188.2
NC_026504.1	3391800	3392999	212	39.661	198	53.0256	0.747712	3.93939e-05	0.000909701	XM_952413.3
NC_026501.1	1374800	1375599	131	24.5075	131	35.0826	0.698567	4.12625e-05	0.000917411	XM_958674.2
NC_026504.1	2188200	2188799	104	19.4564	108	28.9231	0.672931	4.16855e-05	0.0009175	XM_957191.3
NC_026502.1	3042200	3043599	232	43.4026	214	57.3105	0.757051	4.16825e-05	0.000922068	NULL
NC_026507.1	2726600	2729399	445	83.2508	382	102.302	0.813474	4.25618e-05	0.000932104	XM_954698.3, XM_954697.3, XM_954696.2, XM_954695.3
NC_026503.1	3295800	3299399	534	99.9009	451	120.781	0.826843	4.07868e-05	0.000934017	XM_952659.2, XM_011395501.1, XM_011395502.1
NC_026502.1	487600	493199	761	142.368	624	167.111	0.851692	4.3129e-05	0.000944636	XM_950788.2, XM_950787.3
NC_026504.1	2509200	2509799	96	17.9597	101	27.0484	0.664323	4.34148e-05	0.000946053	XM_957414.3
NC_026505.1	693600	696799	413	77.2642	357	95.6068	0.80784	4.36065e-05	0.000948933	XM_952883.3, XM_952882.3
NC_026501.1	2373400	2377399	557	104.204	468	125.333	0.83113	4.6743e-05	0.00100854	XM_952871.2
NC_026503.1	3980800	3981599	129	24.1334	129	34.547	0.698567	4.65816e-05	0.00101004	XM_951699.3
NC_026506.1	3059400	3060599	176	32.9261	168	44.9914	0.731635	4.78215e-05	0.00101679	NULL
NC_026503.1	2824600	2826799	275	51.4471	248	66.4159	0.774315	4.76559e-05	0.00101821	NULL
NC_026503.1	115200	120599	833	155.838	678	181.573	0.858033	4.66761e-05	0.0010344	XM_953336.3, XM_953335.2, XM_953334.2
NC_026501.1	136200	142199	881	164.818	714	191.214	0.861728	4.82535e-05	0.00105239	XM_960098.2, XM_960100.2, XM_960101.3
NC_026504.1	3112400	3113199	152	28.4362	148	39.6353	0.71732	5.08429e-05	0.00106551	XM_001728482.2, XM_951834.2
NC_026507.1	4156200	4176599	3172	593.419	2401	643.002	0.922794	4.92856e-05	0.00106643	XM_954780.2, XM_011396914.1, XM_954782.2, XM_954783.2, XM_954784.2, XM_954785.2, XM_954786.2, XM_001728177.2, XM_954787.3, XM_954788.3
NC_026504.1	1807600	1809799	341	63.7944	300	80.3418	0.79372	5.07306e-05	0.00106827	XM_957262.2, XM_957263.3
NC_026504.1	618200	619599	218	40.7835	202	54.0968	0.753626	5.13211e-05	0.00107041	XM_952831.2
NC_026507.1	922200	924599	355	66.4135	311	83.2877	0.797082	5.07322e-05	0.0010724	XM_954602.1, XM_011397029.1, XM_011397052.1
NC_026502.1	2316000	2317799	293	54.8146	262	70.1652	0.780907	5.18455e-05	0.00107933	NULL
NC_026504.1	2713200	2715999	410	76.703	354	94.8034	0.808763	5.06852e-05	0.00108203	XM_957125.3
NC_026507.1	2953600	2963199	1494	279.498	1171	313.601	0.89109	5.10853e-05	0.00108371	XM_011396832.1, XM_011396831.1, XM_954384.2, XM_011397073.1
NC_026503.1	2687600	2692399	806	150.787	657	175.949	0.856753	5.15175e-05	0.00108605	XM_952152.3, XM_952153.3
NC_026503.1	4803600	4809799	991	185.397	796	213.174	0.869483	5.36132e-05	0.00110767	XM_954256.2, XM_954257.1, XM_011395766.1
NC_026501.1	9257600	9259199	243	45.4605	222	59.453	0.764351	5.34547e-05	0.00110963	XM_959172.2, XM_959171.1
NC_026502.1	1048200	1050199	297	55.5629	265	70.9686	0.782605	5.42453e-05	0.00111547	XM_011395223.1, XM_011395222.1, XM_011395220.1, XM_011395221.1
NC_026504.1	198600	209999	1847	345.537	1431	383.231	0.901502	5.48268e-05	0.00111603	XM_957886.1, XM_957887.1, XM_957888.3, XM_011396052.1, XM_957889.1, XM_957890.1
NC_026503.1	3055800	3060599	689	128.898	568	152.114	0.847119	5.44693e-05	0.00111703	XM_951512.2, XM_011395488.1, XM_011395489.1
NC_026507.1	3330600	3331799	185	34.6099	175	46.8661	0.738258	5.41574e-05	0.00111898	XM_954434.3
NC_026501.1	3608000	3609199	162	30.307	156	41.7778	0.725263	5.60971e-05	0.00114282	NULL
NC_026505.1	3585400	3586599	232	43.4026	213	57.0427	0.760589	5.60013e-05	0.00114619	XM_956298.2
NC_026504.1	4683800	4685399	252	47.1443	229	61.3276	0.768423	5.6793e-05	0.00114633	XM_957512.2
NC_026507.1	4193400	4196399	461	86.2441	393	105.248	0.819131	5.76365e-05	0.00115609	XM_954793.3
NC_026505.1	974400	975399	144	26.9396	141	37.7607	0.713325	5.75737e-05	0.00115676	NULL
NC_026504.1	3486800	3488599	286	53.505	256	68.5584	0.780111	5.83261e-05	0.00116122	XM_952385.2, XM_952384.1, XM_001728486.2
NC_026507.1	2893200	2919599	4284	801.452	3205	858.319	0.933674	5.93255e-05	0.00116447	XM_011397072.1, XM_954662.2, XM_954661.2, XM_011396837.1, XM_011396836.1, XM_954659.2, XM_954658.3, XM_954657.1, XM_954656.3, XM_954655.2
NC_026503.1	761800	763599	221	41.3448	204	54.6324	0.756496	5.82976e-05	0.00116595	NULL
NC_026503.1	1680400	1682399	296	55.3758	264	70.7008	0.782922	5.7276e-05	0.00117086	XM_952055.2
NC_026501.1	6467200	6467999	131	24.5075	130	34.8148	0.703899	6.04291e-05	0.0011869	XM_011394576.1, XM_011394577.1
NC_026503.1	2821600	2825999	624	116.738	518	138.724	0.841241	5.96042e-05	0.00121111	NULL
NC_026503.1	1665400	1667399	318	59.4916	281	75.2535	0.790222	6.32826e-05	0.00122645	XM_011395623.1, XM_011395622.1, XM_952051.1
NC_026507.1	3319400	3321599	383	71.6518	332	88.9116	0.805554	6.29755e-05	0.0012314	XM_954437.2
NC_026506.1	3280800	3281399	97	18.1468	101	27.0484	0.671172	6.32576e-05	0.00123142	XM_953489.2, XM_953488.2
NC_026504.1	3881400	3882599	182	34.0486	172	46.0626	0.738946	6.47103e-05	0.00126116	XM_957578.2, XM_957579.3
NC_026507.1	219600	224399	668	124.97	551	147.561	0.846632	6.54144e-05	0.00126591	XM_953504.2, XM_953506.3
NC_026504.1	334000	343199	1340	250.688	1055	282.535	0.8871	6.4151e-05	0.00127283	XM_957714.2, XM_957715.1, XM_957641.2, XM_957642.1
NC_026503.1	3154800	3159999	664	124.221	548	146.758	0.846169	6.49252e-05	0.00127321	XM_011395495.1, XM_011395496.1, XM_952623.1
NC_026506.1	212000	215999	601	112.435	500	133.903	0.839395	6.46967e-05	0.00127615	XM_955256.1, XM_955255.2
NC_026504.1	1992800	1993999	193	36.1065	181	48.4729	0.744626	6.41243e-05	0.00127983	XM_011396079.1, XM_959341.3
NC_026506.1	185600	201199	2421	452.922	1850	495.441	0.914062	6.71738e-05	0.00128737	XM_955163.2, XM_955162.3, XM_955160.3, XM_955159.2, XM_955158.2, XM_955157.2
NC_026503.1	3600000	3602399	431	80.6316	369	98.8204	0.815624	6.79467e-05	0.00128755	XM_952161.3, XM_952162.2
NC_026503.1	100400	106799	1028	192.319	822	220.137	0.87342	6.896e-05	0.00129223	XM_953339.3, XM_953338.2
NC_026504.1	90000	101199	1692	316.54	1315	352.165	0.898688	6.70773e-05	0.00129287	XM_953630.2, XM_953631.2, XM_953632.2, XM_953633.2
NC_026507.1	3087200	3089999	409	76.5159	352	94.2677	0.811366	6.67208e-05	0.00129339	XM_954830.3, XM_954829.2, XM_954828.2
NC_026503.1	1884400	1888799	704	131.705	578	154.792	0.850586	6.94564e-05	0.00129434	XM_957825.2
NC_026506.1	1727800	1730799	377	70.5293	327	87.5726	0.805055	6.77589e-05	0.00130742	XM_011396747.1
NC_026503.1	4125200	4132799	1130	211.401	898	240.49	0.878842	7.09173e-05	0.00131431	XM_953915.2, XM_953916.3, XM_953917.3, XM_953918.3
NC_026501.1	6808000	6809199	191	35.7324	179	47.9373	0.745138	7.21401e-05	0.00132966	XM_958729.2, XM_958728.3
NC_026505.1	475200	476999	268	50.1375	241	64.5413	0.776506	7.02409e-05	0.00133579	XM_953098.1
NC_026501.1	4533000	4533999	128	23.9463	127	34.0114	0.704024	7.25203e-05	0.00136913	NULL
NC_026506.1	1632400	1641199	1454	272.015	1138	304.763	0.892374	7.72262e-05	0.00139296	XM_011396650.1, XM_011396649.1, XM_955389.2, XM_955388.2
NC_026503.1	268800	269599	133	24.8817	131	35.0826	0.709151	7.7799e-05	0.00139583	XM_953995.2
NC_026505.1	5716600	5719399	402	75.2063	346	92.6609	0.811304	7.55705e-05	0.00141452	XM_955512.3, XM_955513.3
NC_026507.1	2904400	2905999	290	54.2533	258	69.094	0.784876	7.93235e-05	0.00141565	XM_954659.2
NC_026506.1	1688000	1689999	294	55.0016	261	69.8974	0.786554	8.27518e-05	0.00146906	XM_955375.1
NC_026506.1	802800	808399	979	183.152	784	209.96	0.872096	8.3536e-05	0.00147522	XM_955317.2
NC_026501.1	5246600	5247199	100	18.708	103	27.584	0.678416	8.08582e-05	0.00149434	XM_011394844.1, XM_011394843.1
NC_026507.1	600600	607399	1212	226.741	958	256.558	0.883588	8.19917e-05	0.00149635	XM_952886.2, XM_952887.3
NC_026504.1	1692200	1695199	493	92.2306	416	111.407	0.827558	8.18732e-05	0.00150358	XM_956846.3
NC_026501.1	8247800	8250199	345	64.5427	301	80.6096	0.800344	8.52728e-05	0.00154337	NULL
NC_026506.1	1432000	1434399	452	84.5603	384	102.838	0.82195	8.87866e-05	0.0015517	XM_955452.2, XM_955451.3
NC_026506.1	1635600	1640999	902	168.747	726	194.427	0.867683	8.68805e-05	0.00155958	XM_955389.2, XM_955388.2
NC_026501.1	2079200	2081999	376	70.3422	325	87.037	0.807852	8.97421e-05	0.00156031	XM_960444.3, XM_960443.3, XM_960442.3
NC_026504.1	3646200	3649599	522	97.656	438	117.299	0.832233	8.66401e-05	0.00156166	XM_011395781.1, XM_011395782.1, XM_950737.2, XM_950736.1
NC_026501.1	1543600	1548399	776	145.174	631	168.986	0.858839	8.90041e-05	0.00157193	XM_959580.2
NC_026501.1	8674000	8675399	229	42.8414	209	55.9715	0.765097	8.88607e-05	0.00157575	XM_011395129.1, XM_960515.2
NC_026503.1	4738000	4741799	589	110.19	489	130.957	0.841131	9.10748e-05	0.00159563	XM_954232.1, XM_954233.2
NC_026505.1	2767800	2774999	1057	197.744	842	225.493	0.87673	8.75752e-05	0.00160438	XM_956568.2, XM_956569.1, XM_956570.1, XM_956571.2, XM_956572.2
NC_026504.1	20000	25599	876	163.882	706	189.071	0.866539	9.33573e-05	0.0016066	XM_011396018.1, XM_011396017.1, XM_953076.1, XM_953077.1, XM_953078.3
NC_026502.1	940200	941199	176	32.9261	166	44.4558	0.740397	9.24047e-05	0.00161248	XM_011395231.1, XM_011395232.1, XM_951211.2
NC_026501.1	7288000	7290599	455	85.1216	386	103.373	0.823117	9.48575e-05	0.00164871	XM_959062.2
NC_026507.1	4059600	4063199	528	98.7784	442	118.37	0.83418	9.74318e-05	0.00165979	XM_011396912.1, XM_011396910.1, XM_011396911.1
NC_026504.1	3553800	3554399	104	19.4564	106	28.3874	0.685509	9.60916e-05	0.00166356	XM_952366.2, XM_952365.2
NC_026505.1	4168000	4170599	291	54.4404	258	69.094	0.787573	9.72804e-05	0.00167093	XM_955815.3
NC_026505.1	5868800	5872399	493	92.2306	415	111.14	0.829548	0.000100137	0.00168041	XM_955698.3, XM_955699.1, XM_955700.1
NC_026505.1	3652000	3653199	227	42.4672	207	55.4359	0.765736	9.95716e-05	0.00168771	XM_011396206.1, XM_011396207.1, XM_011396205.1, XM_956314.2
NC_026506.1	2388400	2390799	337	63.0461	294	78.735	0.800392	0.000101622	0.00169689	XM_952520.3
NC_026505.1	3263600	3271199	1076	201.298	855	228.974	0.878921	0.000103217	0.00171503	XM_956486.3, XM_956487.2, XM_956488.2, XM_956489.3
NC_026501.1	7361600	7362399	134	25.0688	131	35.0826	0.714443	0.000105667	0.00174714	XM_959302.3, XM_959301.3
NC_026503.1	3424600	3427399	462	86.4311	391	104.712	0.825093	0.000103033	0.00175597	XM_011395510.1, XM_011395509.1, XM_952696.2, XM_952697.2
NC_026501.1	4031200	4031599	73	13.6569	79	21.1567	0.646174	0.00010441	0.00177253	NULL
NC_026507.1	1299000	1302599	544	101.772	454	121.584	0.836745	0.000102274	0.00182499	XM_952974.2, XM_952975.3
NC_026505.1	76000	77599	230	43.0285	209	55.9715	0.768423	0.00011172	0.00188205	XM_011396434.1, XM_011396435.1, XM_955509.2
NC_026503.1	5190400	5191599	194	36.2936	180	48.2051	0.752599	0.00011274	0.00188473	XM_951003.3, XM_951002.3
NC_026504.1	2953600	2955999	394	73.7097	338	90.5185	0.813964	0.00011238	0.00188592	XM_957481.2, XM_957480.3
NC_026505.1	1557000	1558799	289	54.0662	256	68.5584	0.788266	0.000108341	0.00189632	XM_953748.2
NC_026507.1	4088800	4092799	716	133.95	584	156.399	0.856192	0.000117232	0.00190107	XM_954759.3
NC_026507.1	1262000	1266799	679	127.028	556	148.9	0.852828	0.000117196	0.00190967	XM_953641.2, XM_011396991.1, XM_011396990.1
NC_026505.1	5385400	5386199	150	28.0621	144	38.5641	0.727473	0.0001156	0.0019252	XM_956154.3
NC_026504.1	319600	324799	748	139.936	608	162.826	0.859157	0.000120584	0.00193681	XM_957708.2, XM_957709.1, XM_957710.3, XM_957711.1, XM_957712.1
NC_026503.1	4977600	4978999	214	40.0352	196	52.49	0.762395	0.000117225	0.00194487	XM_957933.2
NC_026501.1	2626000	2627599	229	42.8414	208	55.7037	0.768757	0.000118226	0.00195408	XM_960564.2
NC_026506.1	4042400	4056799	2167	405.403	1658	444.023	0.912895	0.000122973	0.00196582	XM_951196.3, XM_951195.1, XM_951194.2, XM_951193.1
NC_026505.1	1999800	2000399	101	18.8951	103	27.584	0.685133	0.000115265	0.00199212	XM_955645.2, XM_955646.2
NC_026507.1	172200	177599	802	150.038	649	173.806	0.862998	0.000115022	0.00200051	XM_953494.2
NC_026507.1	3727600	3731199	535	100.088	446	119.442	0.837655	0.000126498	0.00201262	XM_954640.2, XM_954641.2, XM_954642.1
NC_026505.1	1677800	1679599	282	52.7567	250	66.9515	0.787627	0.000122266	0.00201325	XM_953567.2
NC_026503.1	4244800	4247199	369	69.0327	318	85.1623	0.81025	0.000127635	0.00202118	XM_953056.3
NC_026502.1	4220800	4222199	208	38.9127	191	51.151	0.760419	0.000123371	0.00202384	XM_011395332.1, XM_011395333.1, XM_953841.3
NC_026503.1	1560000	1561599	257	48.0797	230	61.5954	0.780217	0.000128943	0.00203236	XM_952028.2
NC_026503.1	5146800	5151999	878	164.257	705	188.803	0.869745	0.000136326	0.00211901	XM_951130.3, XM_011395663.1, XM_011395662.1
NC_026507.1	176600	177799	170	31.8037	160	42.849	0.741956	0.000131989	0.00214115	XM_953494.2
NC_026504.1	2264800	2268199	613	114.68	505	135.242	0.847668	0.000137574	0.00222352	XM_011396087.1, XM_957228.2, XM_011395950.1, XM_011395951.1
NC_026504.1	1561800	1563599	304	56.8724	267	71.5042	0.79501	0.000133025	0.00225649	XM_011395891.1, XM_011395890.1
NC_026506.1	2722800	2723199	75	14.031	80	21.4245	0.655445	0.000148624	0.00226836	XM_950995.2
NC_026506.1	142000	146399	619	115.803	509	136.313	0.849238	0.000151805	0.00230648	XM_955179.3, XM_955178.3, XM_955177.2
NC_026507.1	3874800	3878799	656	122.725	537	143.812	0.853082	0.000153375	0.00231988	XM_954969.2
NC_026507.1	1495600	1501999	946	176.978	755	202.194	0.875056	0.000155818	0.00234632	XM_950892.3, XM_950891.3, XM_950890.3
NC_026506.1	3273000	3274199	185	34.6099	172	46.0626	0.75106	0.000140337	0.0023515	XM_953490.2
NC_026505.1	6099600	6103199	520	97.2818	434	116.228	0.836674	0.000139848	0.00235768	XM_011396555.1
NC_026506.1	67600	70399	431	80.6316	365	97.7492	0.824538	0.000159135	0.0023646	XM_955214.2, XM_955213.2
NC_026502.1	2776400	2782799	997	186.519	793	212.37	0.878047	0.000157858	0.00236647	XM_011395171.1, XM_011395169.1, XM_011395170.1, XM_001728378.2
NC_026503.1	1848400	1850799	397	74.2709	339	90.7863	0.817734	0.0001502	0.00240101	XM_011395580.1, XM_011395579.1, XM_957911.2, XM_957912.2
NC_026505.1	766400	769999	417	78.0125	354	94.8034	0.822538	0.000165861	0.00245372	XM_953732.1, XM_953731.2
NC_026503.1	399400	400799	219	40.9706	199	53.2934	0.768423	0.000156893	0.00246305	XM_957673.1, XM_957674.1
NC_026505.1	5815800	5818599	449	83.9991	379	101.499	0.82725	0.000154848	0.00246631	XM_955588.3
NC_026505.1	4685000	4686399	229	42.8414	207	55.4359	0.772453	0.000156591	0.00246716	XM_011396237.1, XM_011396238.1, XM_950750.2
NC_026504.1	2325200	2328799	526	98.4043	438	117.299	0.838598	0.000156426	0.00247345	XM_957214.3, XM_957213.2, XM_011396089.1, XM_957212.3
NC_026503.1	4652400	4655999	564	105.513	467	125.065	0.843355	0.000156397	0.00248195	XM_954208.1, XM_954209.1, XM_954210.1
NC_026501.1	9469800	9472199	370	69.2197	318	85.1623	0.812439	0.000152028	0.00250164	XM_958717.3, XM_958716.3
NC_026501.1	6984800	6997599	1979	370.232	1517	406.262	0.911174	0.000172192	0.0025143	XM_958871.3, XM_958870.2, XM_958869.1, XM_958868.1, XM_958867.1, XM_958866.1, XM_958865.2
NC_026501.1	6981600	6997799	2510	469.572	1906	510.438	0.919822	0.000153836	0.00251631	XM_958871.3, XM_958870.2, XM_958869.1, XM_958868.1, XM_958867.1, XM_958866.1, XM_958865.2
NC_026504.1	5879600	5883199	481	89.9857	403	107.926	0.833438	0.000174009	0.00251902	XM_956784.2, XM_956783.3
NC_026504.1	4680400	4685599	811	151.722	653	174.877	0.867333	0.000176826	0.00254886	XM_957511.2, XM_957512.2
NC_026503.1	4294200	4296599	342	63.9815	296	79.2706	0.806762	0.000159168	0.00256536	XM_953177.2, XM_953176.3
NC_026502.1	1893800	1895799	295	55.1887	259	69.3618	0.795291	0.00016722	0.00258807	XM_958552.2, XM_958551.3
NC_026504.1	3463200	3464599	218	40.7835	198	53.0256	0.768774	0.000166057	0.00258837	XM_952393.2, XM_952392.2, XM_952391.3
NC_026505.1	2307200	2311399	703	131.518	572	153.185	0.858274	0.000168025	0.00259137	XM_956008.2
NC_026501.1	8876200	8877199	138	25.8171	133	35.6182	0.724632	0.000169005	0.00259734	XM_011395135.1, XM_011395136.1, XM_011394740.1
NC_026503.1	1699000	1701199	438	81.9412	370	99.0883	0.826606	0.000172614	0.00264354	XM_952059.3
NC_026503.1	1684800	1685599	142	26.5654	136	36.4216	0.729161	0.000187476	0.00267947	XM_952055.2, XM_011395624.1, XM_011395625.1
NC_026501.1	9192600	9193799	187	34.984	173	46.3305	0.754773	0.000169671	0.00267964	XM_958851.3
NC_026502.1	4292400	4303199	1618	302.696	1252	335.293	0.902617	0.00017345	0.00272366	XM_953259.1, XM_953258.2, XM_953257.2, XM_011395416.1, XM_953256.3, XM_953255.2
NC_026504.1	708400	709999	240	44.8993	215	57.5783	0.779419	0.00019282	0.00274422	XM_954266.1
NC_026501.1	114800	116799	315	58.9303	274	73.3789	0.802716	0.00019712	0.00278195	XM_960092.2, XM_960093.3
NC_026505.1	3952600	3953999	216	40.4094	196	52.49	0.769487	0.000186015	0.00281919	XM_955737.2
NC_026504.1	5787800	5789399	255	47.7055	227	60.792	0.784355	0.000187557	0.00282303	XM_957104.2, XM_957103.1, XM_011395832.1
NC_026504.1	4626200	4627199	142	26.5654	136	36.4216	0.729161	0.000187476	0.00283153	NULL
NC_026505.1	961200	965999	518	96.9076	431	115.424	0.83925	0.000184973	0.00287178	NULL
NC_026506.1	487600	489799	320	59.8657	278	74.4501	0.803727	0.000192925	0.00288399	XM_955151.2
NC_026505.1	1616400	1616999	99	18.521	100	26.7806	0.69165	0.00019543	0.00289184	XM_953188.2
NC_026507.1	2604400	2605199	157	29.3716	148	39.6353	0.740762	0.000207173	0.00289956	XM_954443.3
NC_026504.1	3789400	3791599	356	66.6006	306	81.9487	0.81234	0.000195378	0.00290086	XM_957556.2, XM_957558.2
NC_026507.1	3868000	3870999	418	78.1996	354	94.8034	0.824505	0.000194919	0.0029039	XM_011396901.1, XM_011396902.1, XM_954968.3
NC_026504.1	145200	147599	354	66.2265	304	81.4131	0.813086	0.000215898	0.00300919	XM_957869.2
NC_026503.1	59400	60999	209	39.0998	190	50.8832	0.768057	0.000208328	0.00303149	XM_953413.2, XM_953412.3
NC_026504.1	5946400	5947599	204	38.1644	186	49.8119	0.765808	0.000207928	0.00303576	XM_011396150.1
NC_026501.1	7932400	7934799	389	72.7743	331	88.6438	0.820605	0.000221671	0.00306433	XM_960630.1, XM_960629.3
NC_026501.1	616000	617599	252	47.1443	224	59.9886	0.785499	0.000220958	0.00306704	XM_959537.2, XM_959536.3
NC_026505.1	1265600	1268199	438	81.9412	369	98.8204	0.82884	0.000211637	0.00306944	NULL
NC_026503.1	3581600	3585199	593	110.939	487	130.422	0.850304	0.000225757	0.00309544	XM_952740.2, XM_952741.1, XM_952742.2
NC_026501.1	7180200	7183199	407	76.1417	345	92.3931	0.823743	0.000217068	0.00311723	XM_959849.2
NC_026502.1	239800	240799	167	31.2424	156	41.7778	0.747511	0.000217024	0.00312686	XM_951027.3, XM_951026.3
NC_026502.1	2892600	2900399	1269	237.405	993	265.931	0.892535	0.00020701	0.00317801	XM_950907.3, XM_001728375.2
NC_026506.1	4095200	4096399	207	38.7256	188	50.3475	0.768793	0.000233466	0.00318818	XM_950844.2
NC_026503.1	3774200	3777799	663	124.034	540	144.615	0.85739	0.000225679	0.00319895	XM_952207.2, XM_952208.2
NC_026504.1	5722800	5726399	561	104.952	463	123.994	0.846109	0.000213588	0.00326077	XM_957123.2, XM_957122.3, XM_011396143.1
NC_026505.1	5544200	5548399	711	133.014	576	154.256	0.862009	0.000233679	0.0032805	XM_955994.3, XM_955995.2
NC_026501.1	59400	60399	155	28.9975	146	39.0997	0.741336	0.000233492	0.00328841	XM_953219.2
NC_026502.1	4198200	4202399	552	103.268	456	122.12	0.845311	0.000219517	0.00331447	XM_953835.2, XM_953836.3
NC_026504.1	1354200	1356599	361	67.536	309	82.7521	0.815745	0.000237663	0.00332576	XM_957343.2, XM_957342.3
NC_026506.1	1712400	1713399	160	29.9329	150	40.1709	0.744829	0.000239273	0.00333763	XM_955370.2
NC_026502.1	3160000	3168799	1469	274.821	1139	305.031	0.900783	0.000250835	0.00337079	XM_951891.3, XM_011395156.1, XM_011395155.1, XM_951888.2
NC_026505.1	6154600	6156999	365	68.2843	312	83.5555	0.816854	0.000242979	0.00337856	XM_950796.2, XM_950795.3
NC_026507.1	3983600	3991199	1270	237.592	992	265.664	0.894137	0.000255678	0.00342222	XM_955000.2, XM_955001.3, XM_955002.2
NC_026501.1	9377400	9382199	707	132.266	573	153.453	0.861647	0.000233155	0.00344468	XM_959601.2, XM_959600.2
NC_026505.1	2785200	2787399	315	58.9303	273	73.1111	0.805646	0.000249495	0.00344729	XM_011396158.1, XM_011396157.1, XM_956577.2
NC_026505.1	2952200	2953799	245	45.8347	218	58.3817	0.784691	0.000249292	0.00345538	XM_955928.2, XM_955929.3
NC_026504.1	1224800	1228199	557	104.204	459	122.923	0.847392	0.000253663	0.0034829	XM_956998.2, XM_956997.2, XM_956996.2, XM_956994.2, XM_956995.2
NC_026505.1	4533200	4535199	291	54.4404	254	68.0227	0.799927	0.000263569	0.00348634	XM_953667.2, XM_953668.2
NC_026503.1	4722400	4749599	4447	831.946	3301	884.028	0.941013	0.000264664	0.00348715	XM_954229.2, XM_011395763.1, XM_954230.1, XM_954231.1, XM_954232.1, XM_954233.2, XM_954234.1, XM_954235.1, XM_954236.1
NC_026501.1	4535400	4535599	57	10.6636	63	16.8718	0.633076	0.000255121	0.00349197	NULL
NC_026506.1	3931600	3934799	497	92.9789	413	110.604	0.840305	0.000267656	0.00351285	XM_951328.2
NC_026503.1	253400	254599	185	34.6099	170	45.527	0.759844	0.0002577	0.00351628	XM_953991.2
NC_026505.1	6215000	6216399	200	37.4161	182	48.7407	0.767278	0.000261414	0.00354487	XM_952351.3, XM_952350.2
NC_026503.1	4889400	4893799	692	129.46	561	150.239	0.8614	0.00026073	0.00354658	XM_957734.3
NC_026503.1	1994800	1996799	367	68.6585	313	83.8233	0.818702	0.000273813	0.0035522	XM_957991.3
NC_026501.1	3432800	3436399	646	120.854	526	140.866	0.857633	0.000273415	0.00356072	XM_958751.2
NC_026507.1	234400	237999	621	116.177	507	135.778	0.855331	0.000278088	0.00359384	XM_952943.2, XM_952944.3
NC_026502.1	73800	78599	764	142.929	615	164.701	0.867538	0.000267557	0.00360584	XM_958275.3, XM_958274.2
NC_026507.1	985000	986199	189	35.3582	173	46.3305	0.762803	0.00027492	0.00367119	XM_954397.2
NC_026503.1	2330400	2332199	333	62.2978	287	76.8603	0.810143	0.000251224	0.00367215	XM_951917.3
NC_026501.1	1706400	1708199	304	56.8724	264	70.7008	0.804011	0.000274665	0.003679	XM_959776.2
NC_026503.1	3735000	3737399	351	65.6652	301	80.6096	0.814223	0.000250702	0.00368411	XM_011395533.1, XM_011395532.1, XM_011395531.1
NC_026503.1	3350800	3352599	290	54.2533	253	67.7549	0.800326	0.000277729	0.00368622	XM_952675.3
NC_026506.1	4048200	4057199	1377	257.61	1071	286.82	0.897971	0.000256248	0.00370616	XM_951196.3, XM_951195.1, XM_951194.2, XM_951193.1
NC_026502.1	2310600	2312399	273	51.0729	240	64.2735	0.794221	0.000255251	0.00371127	XM_950822.2
NC_026506.1	3945600	3946199	107	20.0176	106	28.3874	0.705095	0.000261832	0.00376709	XM_951260.3, XM_951259.2
NC_026502.1	2675200	2677199	289	54.0662	252	67.4871	0.800728	0.000292638	0.00376744	XM_951816.3, XM_951815.2
NC_026504.1	204000	209999	1022	191.196	807	216.12	0.884448	0.000295992	0.00379613	XM_011396052.1, XM_957889.1, XM_957890.1
NC_026504.1	5375000	5376199	188	35.1711	172	46.0626	0.763174	0.00029127	0.00381965	XM_956832.3, XM_956831.2, XM_956829.2
NC_026505.1	112800	116799	557	104.204	458	122.655	0.849238	0.000303016	0.00385688	XM_955893.3
NC_026504.1	5081200	5085199	598	111.874	489	130.957	0.853962	0.000307576	0.0038856	XM_956953.1, XM_956952.2, XM_956951.1
NC_026502.1	2343000	2347199	695	130.021	563	150.775	0.862061	0.000271879	0.00389127	XM_951398.3, XM_951397.2, XM_951396.2
NC_026507.1	4166800	4169999	506	94.6627	419	112.211	0.84327	0.000314468	0.00395784	XM_954784.2, XM_954785.2, XM_954786.2
NC_026504.1	1250400	1251799	212	39.661	191	51.151	0.774972	0.000308678	0.0039765	XM_011395982.1, XM_011395981.1, XM_011395980.1
NC_026501.1	8061600	8065999	630	117.861	513	137.385	0.857579	0.000318162	0.00398944	XM_959613.2, XM_001728402.2
NC_026501.1	7901600	7904599	489	91.4823	406	108.729	0.841026	0.000316529	0.0040538	XM_960640.2, XM_960639.2, XM_011394489.1, XM_011394490.1
NC_026505.1	160800	163599	420	78.5738	353	94.5356	0.830781	0.000327627	0.00409291	XM_955885.2
NC_026501.1	7366000	7369599	559	104.578	459	122.923	0.850429	0.000331959	0.00411653	XM_959300.2, XM_959299.1
NC_026503.1	4509200	4511599	411	76.89	346	92.6609	0.829422	0.000333242	0.00411731	XM_953943.3
NC_026502.1	1582200	1584199	287	53.6921	250	66.9515	0.801542	0.000324861	0.00413631	XM_958148.2, XM_958149.2, XM_958150.3
NC_026502.1	468200	469399	196	36.6678	178	47.6695	0.768813	0.000328587	0.00415357	XM_950744.3
NC_026507.1	202000	207199	877	164.069	698	186.929	0.877456	0.000338525	0.00416731	XM_011396994.1, XM_011396995.1, XM_953501.2
NC_026507.1	122400	124999	411	76.89	346	92.6609	0.829422	0.000333242	0.00418224	XM_953398.2
NC_026505.1	4008400	4009199	132	24.6946	126	33.7436	0.73157	0.000343755	0.00420103	XM_955593.3
NC_026505.1	1482800	1484399	249	46.583	220	58.9173	0.790234	0.000336869	0.00421567	XM_953766.2
NC_026501.1	9594200	9596599	462	86.4311	385	103.105	0.837918	0.000339812	0.00421637	XM_959724.3, XM_959725.2
NC_026501.1	1592200	1593199	175	32.7391	161	43.1168	0.758937	0.000341835	0.00422949	XM_959568.2, XM_959567.3
NC_026504.1	1494200	1498399	689	128.898	557	149.168	0.863819	0.000344291	0.00424788	XM_956680.2
NC_026501.1	9692000	9693199	185	34.6099	169	45.2592	0.764314	0.000346368	0.0042615	XM_959755.1
NC_026504.1	3311400	3312399	159	29.7458	148	39.6353	0.750139	0.000348648	0.00427753	XM_950818.2, XM_950817.2
NC_026501.1	1560000	1565999	938	175.481	744	199.248	0.880475	0.00031564	0.0043369	XM_959577.2
NC_026501.1	3709800	3710399	116	21.7013	113	30.2621	0.71695	0.000317353	0.00433874	XM_958611.3, XM_011395068.1
NC_026502.1	3164200	3170199	1028	192.319	810	216.923	0.886344	0.000358568	0.00437473	XM_951888.2, XM_951887.1
NC_026501.1	261400	262999	219	40.9706	196	52.49	0.780125	0.000360696	0.00438847	XM_960140.1
NC_026507.1	1212000	1220799	1464	273.886	1132	303.156	0.903266	0.00036287	0.00440269	XM_953657.2, XM_953656.2
NC_026501.1	7512600	7522199	1441	269.583	1116	298.872	0.90182	0.000327608	0.00441307	XM_001728412.2, XM_960744.2, XM_960743.3, XM_960742.3
NC_026506.1	419200	422399	494	92.4177	409	109.533	0.843391	0.000368232	0.00445178	XM_955067.3
NC_026507.1	880400	882999	365	68.2843	310	83.0199	0.822107	0.000374083	0.00451373	XM_953128.2
NC_026501.1	3581600	3585199	634	118.609	515	137.92	0.85967	0.000376483	0.00451913	XM_011395067.1, XM_958682.3
NC_026501.1	7996400	7996999	107	20.0176	105	28.1196	0.711747	0.000381884	0.0045952	XM_959629.2, XM_959628.2
NC_026507.1	1412800	1416399	600	112.248	489	130.957	0.856813	0.000397286	0.00468548	XM_011397023.1, XM_011397022.1
NC_026505.1	3088400	3090799	429	80.2575	359	96.1424	0.834399	0.00039219	0.00469098	XM_956434.3, XM_956435.2
NC_026501.1	4399200	4401599	390	72.9613	329	88.1082	0.827696	0.000396145	0.00469665	XM_011394766.1, XM_011394767.1, XM_011394768.1, XM_011394769.1
NC_026504.1	3983600	3985599	297	55.5629	257	68.8262	0.806871	0.000393915	0.00470122	XM_957614.3, XM_957615.2
NC_026501.1	9561400	9566999	955	178.662	755	202.194	0.883373	0.000395397	0.00470609	XM_958941.3, XM_958942.3, XM_958943.2
NC_026507.1	382600	384599	333	62.2978	285	76.3247	0.815808	0.000393681	0.00471126	XM_953884.2
NC_026502.1	32000	33999	315	58.9303	271	72.5755	0.81157	0.000395623	0.00471532	XM_011395360.1, XM_011395361.1, XM_958294.3
NC_026504.1	4066000	4069599	583	109.068	476	127.476	0.855268	0.000407118	0.0047352	XM_956662.3, XM_956661.2
NC_026502.1	4266400	4271599	749	140.123	601	160.951	0.870307	0.000406044	0.00473905	XM_011395415.1, XM_953267.3, XM_953266.1, XM_953265.1
NC_026502.1	4382800	4385599	496	92.7919	410	109.8	0.844739	0.000405452	0.00474858	XM_958131.2
NC_026502.1	3968200	3970999	411	76.89	345	92.3931	0.831819	0.000407601	0.00481211	XM_958188.2, XM_011395407.1, XM_958189.2, XM_011395302.1, XM_011395303.1
NC_026504.1	4566800	4569199	323	60.427	277	74.1823	0.814157	0.000415352	0.00481437	XM_957032.2, XM_957031.2, XM_957030.2
NC_026505.1	2381800	2382999	177	33.1132	162	43.3846	0.762852	0.000410015	0.00482759	XM_956029.3, XM_956030.2, XM_956031.3
NC_026504.1	485800	487799	323	60.427	277	74.1823	0.814157	0.000415352	0.00485131	XM_011395811.1, XM_011395810.1, XM_954021.2
NC_026507.1	3756000	3767399	1757	328.7	1347	360.735	0.911039	0.000363021	0.00486626	XM_954649.1, XM_954650.2, XM_954651.1, XM_954652.3
NC_026507.1	303600	305199	268	50.1375	234	62.6666	0.799636	0.000425753	0.00490125	XM_953208.2
NC_026505.1	1126600	1128399	221	41.3448	197	52.7578	0.783241	0.000422225	0.00490543	NULL
NC_026504.1	977200	980399	444	83.0637	370	99.0883	0.837903	0.000430775	0.00492544	NULL
NC_026501.1	5608600	5610199	309	57.8078	266	71.2364	0.81107	0.000426798	0.00494544	XM_011395088.1, XM_011395089.1, XM_960176.3
NC_026507.1	1038400	1039199	160	29.9329	148	39.6353	0.754827	0.000448438	0.00504194	XM_952846.3
NC_026506.1	2692800	2696799	638	119.357	517	138.456	0.861745	0.000444163	0.00504431	XM_950987.3, XM_950988.2, XM_950989.2, XM_950990.2
NC_026504.1	4836400	4839199	387	72.4001	326	87.3048	0.82888	0.000456477	0.00506479	XM_957547.2, XM_957548.3
NC_026501.1	3532600	3535199	418	78.1996	350	93.7321	0.833901	0.00043869	0.00506983	XM_958653.3, XM_958652.2
NC_026501.1	7393600	7396799	447	83.6249	372	99.6239	0.839029	0.000455665	0.00507246	XM_959290.2, XM_959289.3
NC_026501.1	3050000	3052399	404	75.5805	339	90.7863	0.832116	0.000462082	0.00511018	XM_952774.2, XM_952775.3
NC_026504.1	2081600	2083199	257	48.0797	225	60.2564	0.797479	0.000466441	0.00514152	XM_956881.2, XM_956880.3
NC_026503.1	1568400	1570199	288	53.8791	250	66.9515	0.804326	0.000391499	0.00522252	XM_011395725.1, XM_952030.1
NC_026503.1	4688600	4691199	417	78.0125	349	93.4643	0.834288	0.000459372	0.00528097	XM_954222.3
NC_026504.1	3330000	3335599	894	167.25	708	189.607	0.881829	0.00049089	0.00530696	XM_952430.3, XM_952429.2
NC_026506.1	409200	413199	558	104.391	456	122.12	0.854483	0.000489488	0.00530882	XM_011396775.1, XM_011396734.1, XM_955064.2
NC_026501.1	519600	520799	194	36.2936	175	46.8661	0.77398	0.000488812	0.00531859	XM_958659.2, XM_958658.3
NC_026506.1	4071200	4076399	760	142.181	608	162.826	0.872921	0.000488529	0.00533271	XM_011396634.1, XM_011396633.1, XM_951189.2
NC_026503.1	588800	589799	159	29.7458	147	39.3675	0.755207	0.000475682	0.00539763	XM_957977.3, XM_011395715.1, XM_001728082.2
NC_026501.1	8310000	8317199	1128	211.027	883	236.473	0.892174	0.000414356	0.00542215	XM_958798.2
NC_026506.1	262800	265999	453	84.7474	376	100.695	0.841245	0.000508788	0.00543083	XM_955242.2, XM_955241.2
NC_026503.1	230400	237599	1160	217.013	905	242.365	0.895183	0.000507551	0.00543482	XM_953983.1, XM_953984.2, XM_953985.1, XM_953986.3
NC_026501.1	5513800	5515399	284	53.1308	246	65.8803	0.806038	0.000481478	0.00544929	XM_958841.1, XM_958840.2
NC_026505.1	540600	542599	302	56.4983	260	69.6296	0.81098	0.000484369	0.00546788	XM_953436.2
NC_026504.1	1615200	1615599	83	15.5277	84	22.4957	0.690348	0.000522082	0.00553768	XM_957166.2, XM_957167.3
NC_026501.1	6736400	6739199	431	80.6316	359	96.1424	0.83828	0.000528127	0.00554945	XM_959653.3, XM_959652.2, XM_959651.3
NC_026501.1	4923600	4929999	935	174.92	738	197.641	0.884788	0.00052536	0.00555499	XM_960221.3, XM_960222.3
NC_026501.1	2264200	2265999	297	55.5629	256	68.5584	0.810011	0.000496611	0.00557732	XM_958791.3, XM_958790.1
NC_026507.1	698000	701199	456	85.3087	378	101.231	0.842335	0.000537087	0.00562607	XM_954151.1, XM_954152.3
NC_026505.1	2184600	2187599	481	89.9857	398	106.587	0.843882	0.000450684	0.00578729	XM_956398.2, XM_956399.2
NC_026505.1	3836800	3837799	173	32.3649	158	42.3134	0.764469	0.00051709	0.00579247	XM_955844.2
NC_026501.1	9665400	9667199	278	52.0083	241	64.5413	0.805372	0.000518719	0.00579589	XM_959749.2, XM_959750.2
NC_026503.1	3368800	3370399	299	55.937	257	68.8262	0.812287	0.000563861	0.00583405	XM_011395748.1
NC_026506.1	2265000	2266599	259	48.4538	226	60.5242	0.80012	0.000536244	0.00597645	XM_952512.2
NC_026502.1	1622000	1624399	422	78.9479	352	94.2677	0.837092	0.000540157	0.00600479	XM_958165.3
NC_026501.1	7243000	7243799	130	24.3204	123	32.9401	0.738002	0.000544134	0.00603369	XM_959831.3
NC_026504.1	4492800	4495799	575	107.571	469	125.601	0.856116	0.000478064	0.00605401	XM_011396126.1, XM_957054.3
NC_026505.1	6363600	6364599	182	34.0486	165	44.188	0.770107	0.000549927	0.00606721	XM_011396559.1, XM_952301.3
NC_026507.1	4069600	4071799	335	62.6719	285	76.3247	0.820694	0.000552217	0.00607716	XM_954753.2, XM_954754.2
NC_026503.1	1008000	1014999	1306	244.327	1012	271.02	0.901309	0.000549675	0.00607973	XM_957860.2
NC_026501.1	5238600	5240199	308	57.6208	264	70.7008	0.814555	0.000562687	0.00617687	XM_959383.3
NC_026501.1	1130600	1133399	542	101.398	443	118.638	0.854328	0.000569962	0.00619463	XM_959199.3
NC_026503.1	3816400	3820799	730	136.569	584	156.399	0.87291	0.000613685	0.00627261	XM_951596.1, XM_951597.2
NC_026504.1	2964400	2967999	686	128.337	551	147.561	0.869412	0.000616339	0.0062807	XM_957477.3, XM_957476.3
NC_026501.1	7370400	7372999	386	72.213	324	86.7692	0.831832	0.000585863	0.00633599	XM_011394521.1, XM_011394522.1
NC_026505.1	6087400	6091399	566	105.887	461	123.459	0.857332	0.000584755	0.00633967	XM_011396554.1, XM_950729.2
NC_026501.1	8682600	8685599	470	87.9278	389	104.177	0.843653	0.000505297	0.00634043	XM_960513.1, XM_960512.2, XM_960511.1
NC_026507.1	2123200	2127199	613	114.68	496	132.832	0.863018	0.000629745	0.00639799	XM_954417.3, XM_011396884.1
NC_026507.1	2911200	2919399	1431	267.712	1103	295.39	0.906112	0.00060761	0.00652287	XM_954657.1, XM_954656.3, XM_954655.2
NC_026502.1	680400	681599	185	34.6099	167	44.7236	0.773413	0.000615533	0.00654378	NULL
NC_026504.1	1852600	1856599	642	120.106	518	138.724	0.865469	0.000612107	0.00655508	XM_956722.2
NC_026503.1	2323400	2325799	385	72.0259	323	86.5014	0.832243	0.000613852	0.00655774	XM_951916.2
NC_026505.1	2416200	2419799	577	107.945	469	125.601	0.859088	0.000615482	0.00655915	XM_011396293.1, XM_011396294.1, XM_956084.3, XM_956085.3
NC_026506.1	449200	456399	1010	188.951	792	212.102	0.890606	0.00065105	0.00657482	XM_955141.3, XM_955142.3, XM_955143.3, XM_955144.1
NC_026503.1	4900200	4901999	306	57.2466	262	70.1652	0.815437	0.000621984	0.00658041	XM_957732.2
NC_026501.1	5186600	5188599	363	67.9102	306	81.9487	0.828268	0.000625828	0.00660513	XM_011395081.1
NC_026501.1	509600	513199	572	107.01	465	124.53	0.858967	0.000638947	0.00667921	XM_958661.2, XM_958660.2
NC_026505.1	5927800	5929199	204	38.1644	182	48.7407	0.782547	0.00063493	0.00668508	XM_952949.2, XM_952950.1
NC_026506.1	377400	378599	192	35.9194	173	46.3305	0.774847	0.000547519	0.00668703	NULL
NC_026507.1	77200	78599	237	44.338	208	55.7037	0.795497	0.000643062	0.00669029	XM_953044.3, XM_011397038.1
NC_026505.1	6039000	6040199	154	28.8104	142	38.0285	0.757188	0.000638844	0.00669411	XM_953368.1, XM_953369.1
NC_026505.1	5636800	5639799	502	93.9144	412	110.336	0.850797	0.000642395	0.00669926	XM_955881.2, XM_955882.2
NC_026501.1	288600	292199	498	93.166	409	109.533	0.850207	0.000638421	0.00670572	XM_958742.3, XM_958743.1
NC_026506.1	3746400	3749399	451	84.3733	374	100.159	0.842006	0.000556179	0.00676274	XM_951992.3, XM_951991.2, XM_951990.3
NC_026507.1	4127000	4130199	551	103.081	449	120.245	0.856908	0.000653848	0.00677034	XM_001728182.2, XM_001728181.2, XM_954773.3
NC_026507.1	3219200	3220999	246	46.0218	215	57.5783	0.798824	0.000653751	0.00678537	XM_954407.2, XM_954406.2, XM_954405.2
NC_026502.1	3405600	3409799	575	107.571	468	125.333	0.857941	0.000565441	0.00684507	XM_958069.2, XM_001728009.2
NC_026503.1	4282800	4291199	1255	234.786	974	260.843	0.899897	0.000577412	0.00692895	XM_953181.2, XM_953180.2, XM_953179.2, XM_953178.2
NC_026504.1	3948000	3951999	679	127.028	545	145.954	0.87001	0.000690862	0.00695605	XM_957599.3, XM_957600.3
NC_026505.1	2788400	2789999	268	50.1375	232	62.131	0.8065	0.000687612	0.00706981	XM_956577.2, XM_956578.2
NC_026501.1	8549600	8551999	421	78.7608	350	93.7321	0.839872	0.000685022	0.00707641	XM_960262.2, XM_960261.2
NC_026503.1	1211000	1212799	304	56.8724	260	69.6296	0.816333	0.000687385	0.0070841	XM_011395717.1, XM_011395718.1
NC_026505.1	1495600	1498799	516	96.5335	422	113.014	0.853804	0.000714707	0.00715343	XM_953764.3
NC_026506.1	137400	145799	1093	204.479	854	228.706	0.893838	0.000606803	0.00715662	XM_955181.3, XM_955180.3, XM_955179.3, XM_955178.3, XM_955177.2
NC_026503.1	110000	112799	403	75.3934	336	89.9828	0.837451	0.000717585	0.00716098	XM_953336.3
NC_026504.1	625200	626999	311	58.182	266	71.2364	0.816302	0.00060528	0.00716944	XM_952857.2
NC_026503.1	4200000	4202399	407	76.1417	339	90.7863	0.83828	0.000725831	0.00717955	XM_011395685.1, XM_953942.2
NC_026502.1	1492000	1493599	267	49.9505	231	61.8632	0.806965	0.000724139	0.00718389	XM_958383.3
NC_026501.1	102400	104799	364	68.0973	306	81.9487	0.830543	0.000732444	0.00720272	XM_960088.2, XM_960089.2, XM_011395022.1
NC_026503.1	1931200	1936799	898	167.998	708	189.607	0.885771	0.000732273	0.0072221	XM_957838.3, XM_957839.2, XM_957840.2
NC_026502.1	1935600	1937199	298	55.75	255	68.2906	0.815904	0.00074267	0.00726095	XM_958535.2, XM_958534.3
NC_026505.1	1896400	1898799	440	82.3154	364	97.4814	0.844022	0.000751639	0.00730628	XM_956261.2, XM_956262.2, XM_956263.3
NC_026503.1	4251000	4255199	609	113.932	493	132.028	0.862602	0.000628484	0.00731811	XM_953058.2, XM_953059.2
NC_026505.1	1666800	1679399	1910	357.324	1453	389.122	0.91813	0.00063665	0.0073509	XM_011396519.1, XM_011396520.1, XM_953569.1, XM_953567.2
NC_026503.1	4748000	4749599	303	56.6854	259	69.3618	0.816786	0.000722562	0.00737721	XM_954236.1
NC_026502.1	3393400	3394399	182	34.0486	164	43.9202	0.774774	0.000730202	0.00742062	XM_958074.3, XM_958073.3
NC_026503.1	2624000	2626199	377	70.5293	316	84.6267	0.832991	0.000729505	0.00743077	XM_952131.3
NC_026501.1	8647200	8648399	193	36.1065	173	46.3305	0.778862	0.000682607	0.00765634	XM_960523.2
NC_026503.1	3051600	3052799	196	36.6678	175	46.8661	0.781918	0.000757618	0.00766367	XM_951511.2, XM_951512.2
NC_026503.1	4701000	4704599	504	94.2885	413	110.604	0.852116	0.000703408	0.00773186	XM_954225.3
NC_026505.1	2760600	2762999	365	68.2843	307	82.2165	0.830115	0.000698719	0.00774225	XM_956566.2, XM_956567.2
NC_026505.1	1954200	1964999	1821	340.673	1387	371.447	0.916994	0.000703359	0.00776237	XM_956282.3, XM_956283.2, XM_956284.2
NC_026502.1	2682200	2683199	181	33.8615	163	43.6524	0.775238	0.000772961	0.00778292	XM_951815.2, XM_011395185.1, XM_011395186.1
NC_026507.1	3912400	3915599	558	104.391	453	121.316	0.860129	0.000810109	0.00778489	XM_954977.3, XM_954978.3, XM_954979.3, XM_954980.3
NC_026505.1	5549600	5550999	219	40.9706	193	51.6866	0.792189	0.000794736	0.00798382	XM_955996.2
NC_026502.1	2463600	2466599	432	80.8187	358	95.8746	0.842561	0.000738106	0.0079855	XM_952111.3, XM_952110.2
NC_026501.1	6224400	6225599	206	38.5386	183	49.0085	0.785887	0.000742067	0.00799687	XM_001728092.2, XM_953041.2
NC_026505.1	248800	253599	674	126.092	540	144.615	0.871594	0.000834823	0.0079996	XM_011396499.1, XM_953292.1, XM_953291.2, XM_953290.1
NC_026501.1	6549200	6550399	228	42.6543	200	53.5612	0.795879	0.00081135	0.0081135	XM_960067.2
NC_026504.1	1971200	1973399	340	63.6073	287	76.8603	0.827122	0.00081867	0.00816805	XM_959348.2, XM_959347.3
NC_026503.1	3248800	3251199	416	77.8254	345	92.3931	0.841914	0.000857469	0.00817018	XM_952650.3, XM_952651.2
NC_026502.1	3757200	3759999	532	99.5268	433	115.96	0.857917	0.000862067	0.00817933	XM_958476.3, XM_958477.3
NC_026506.1	1693600	1697199	532	99.5268	433	115.96	0.857917	0.000862067	0.00817933	XM_955374.1
NC_026504.1	1716000	1719599	649	121.415	521	139.527	0.869863	0.000868462	0.00818246	XM_011396075.1, XM_956851.3
NC_026502.1	610800	612799	330	61.7365	279	74.7179	0.825805	0.000871132	0.00818476	XM_951262.2
NC_026501.1	7454000	7454999	170	31.8037	154	41.2421	0.770677	0.000822491	0.00818752	XM_959457.3, XM_959456.2
NC_026501.1	4326800	4327599	143	26.7525	132	35.3504	0.756343	0.000900703	0.00839246	NULL
NC_026502.1	3503200	3504799	273	51.0729	235	62.9344	0.811048	0.000847162	0.00839495	XM_958063.3, XM_958062.2
NC_026504.1	383200	385399	348	65.104	293	78.4672	0.829251	0.000845463	0.00839712	XM_957659.3
NC_026507.1	4099000	4101399	339	63.4202	286	76.5925	0.82757	0.000858808	0.00849115	XM_954761.2, XM_954762.3
NC_026504.1	5292000	5294999	455	85.1216	375	100.427	0.847198	0.000811326	0.00850963	XM_953110.1
NC_026502.1	890800	891799	154	28.8104	141	37.7607	0.76252	0.000864661	0.0085106	XM_951741.3, XM_951740.3, XM_951739.2
NC_026506.1	62400	70199	1202	224.871	932	249.595	0.900724	0.000809369	0.00852163	XM_955215.3, XM_955214.2, XM_955213.2
NC_026503.1	225000	237599	2022	378.277	1532	410.279	0.921853	0.000806449	0.00852355	XM_953981.1, XM_953982.2, XM_953983.1, XM_953984.2, XM_953985.1, XM_953986.3
NC_026504.1	1621600	1624399	373	69.781	312	83.5555	0.834709	0.000878514	0.00860825	XM_957170.3, XM_957171.3
NC_026504.1	4192400	4194999	428	80.0704	354	94.8034	0.844183	0.000881509	0.00861832	XM_956868.2, XM_001728274.2, XM_001728275.2
NC_026507.1	1180200	1189199	1326	248.069	1023	273.966	0.905271	0.000828907	0.00862817	XM_953066.2, XM_953067.2, XM_011397054.1, XM_953065.2, XM_011397055.1, XM_011397056.1, XM_953063.1
NC_026503.1	2147400	2152799	933	174.546	733	196.302	0.888912	0.000832086	0.00862857	XM_957783.3
NC_026503.1	97200	106799	1457	272.576	1119	299.675	0.909384	0.000840213	0.00864759	XM_011395694.1, XM_011395693.1, XM_953339.3, XM_953338.2
NC_026501.1	2038600	2041799	527	98.5914	429	114.889	0.857775	0.000894972	0.00869175	XM_960456.2, XM_960455.2, XM_960454.2
NC_026504.1	5728200	5730199	312	58.3691	265	70.9686	0.821997	0.00089209	0.00869267	XM_011396143.1, XM_957120.2, XM_957119.3
NC_026505.1	3737400	3740999	573	107.197	464	124.262	0.862317	0.000851932	0.00873548	XM_956342.2, XM_956343.1
NC_026505.1	6345000	6347999	491	91.8565	402	107.658	0.852841	0.00085951	0.00878042	XM_952308.3, XM_011396413.1, XM_011396414.1
NC_026503.1	250800	254999	540	101.023	439	117.567	0.858919	0.000868019	0.00883451	XM_953990.2, XM_953991.2
NC_026503.1	1238000	1238999	168	31.4295	152	40.7065	0.771619	0.000922822	0.00886395	XM_957726.2, XM_957727.3
NC_026506.1	828000	828999	158	29.5587	144	38.5641	0.766014	0.0009211	0.00886685	XM_011396609.1, XM_011396610.1, XM_011396611.1, XM_011396614.1, XM_011396613.1, XM_011396612.1
NC_026503.1	1914000	1917599	566	105.887	458	122.655	0.862935	0.000958434	0.00888131	XM_957830.2, XM_957832.2, XM_957833.3
NC_026502.1	2294200	2295199	173	32.3649	156	41.7778	0.774208	0.000920673	0.00888227	XM_950825.3
NC_026501.1	7082000	7083199	221	41.3448	194	51.9544	0.795291	0.000919645	0.00889193	XM_959261.3
NC_026502.1	1784400	1791199	1124	210.278	873	233.795	0.899185	0.000964486	0.00891291	XM_011395300.1, XM_011395301.1, XM_958224.3, XM_011395299.1, XM_011395298.1
NC_026505.1	6175600	6177999	332	62.1107	280	74.9857	0.827839	0.000975272	0.00898796	XM_950791.1, XM_950790.1
NC_026502.1	1687400	1691999	765	143.116	607	162.558	0.880102	0.000964998	0.00920848	XM_958367.1, XM_958368.1, XM_958370.1
NC_026502.1	2034000	2035599	252	47.1443	218	58.3817	0.80702	0.000983495	0.00930391	XM_011395285.1, XM_011395286.1, XM_958437.2
NC_026507.1	542000	543199	210	39.2869	185	49.5441	0.79246	0.00100365	0.00947409	XM_952934.3, XM_952935.3
NC_026507.1	431400	441599	1354	253.307	1042	279.054	0.907534	0.000979829	0.0095821	XM_953897.3, XM_953899.3, XM_953900.2
NC_026503.1	3749400	3751199	358	66.9748	300	80.3418	0.833174	0.000970627	0.00959455	XM_952199.2, XM_952200.2
NC_026507.1	1610000	1613599	556	104.017	450	120.513	0.862753	0.00103398	0.00969772	XM_954925.2, XM_011397060.1, XM_954924.2, XM_954923.1
NC_026507.1	3215400	3218399	400	74.8322	332	88.9116	0.841217	0.000996158	0.00970724	XM_954408.2, XM_954407.2, XM_954406.2
NC_026503.1	2258400	2259799	237	44.338	206	55.1681	0.803183	0.00105246	0.00984999	XM_951901.2
NC_026504.1	2246400	2247599	218	40.7835	191	51.151	0.796802	0.00108105	0.00985508	XM_957233.2, XM_957232.3
NC_026506.1	285200	287599	360	67.3489	301	80.6096	0.835041	0.00107961	0.00986866	XM_955238.2, XM_955237.2
NC_026503.1	2977600	2983199	998	186.706	779	208.621	0.894703	0.00108554	0.00986931	XM_951491.2, XM_011395480.1
NC_026503.1	2594800	2598799	726	135.82	577	154.524	0.878647	0.00109797	0.00990231	XM_952126.2
NC_026507.1	2677400	2679199	273	51.0729	234	62.6666	0.814499	0.00106434	0.0099187	XM_954613.3, XM_954612.2

## Sheet: increasing
chromosome	start	end	mutCounts	normMutCounts	wtCounts	normWTcounts	foldChangeMutvsWT	pvalue	FDR	genes
NW_011929459.1	88200	99999	94644	17706	56754	15199.1	1.16493	0	0	NULL
NC_026503.1	162600	167999	971	181.655	384	102.838	1.76365	1.8195e-59	3.9847e-56	XM_953148.1, XM_953149.1, XM_953150.2
NC_026507.1	2532800	2534999	381	71.2776	102	27.3162	2.5908	2.85263e-59	4.16484e-56	NULL
NC_026503.1	158400	167999	1635	305.876	770	206.211	1.4823	5.07872e-51	6.97816e-48	XM_011395687.1, XM_953147.2, XM_953148.1, XM_953149.1, XM_953150.2
NC_026507.1	2344000	2344399	116	21.7013	28	7.49857	2.81835	5.2272e-23	5.72378e-20	NULL
NC_026501.1	5435800	5437399	347	64.9169	154	41.2421	1.56839	1.43623e-15	1.25814e-12	XM_011394944.1
NC_026502.1	2760000	2769599	1554	290.723	892	238.883	1.21643	2.85905e-14	1.96416e-11	XM_951780.3, XM_951779.3, XM_011395172.1, XM_011395173.1, XM_951777.3, XM_951773.3
NC_026501.1	8375600	8380199	827	154.715	445	119.174	1.29689	2.64646e-13	1.93192e-10	XM_960326.2
NC_026506.1	3469400	3471599	456	85.3087	224	59.9886	1.41887	4.79582e-13	3.00081e-10	XM_953139.2, XM_953138.2
NC_026507.1	2483000	2483799	182	34.0486	72	19.282	1.7512	8.12383e-13	3.9536e-10	XM_954350.3
NC_026503.1	2380000	2380799	186	34.797	74	19.8177	1.74176	7.48072e-13	4.09569e-10	XM_951059.3, XM_951060.3
NC_026501.1	2874400	2879199	842	157.522	461	123.459	1.27466	4.59732e-12	3.10135e-09	XM_959914.2, XM_959915.2
NC_026503.1	965600	966799	235	43.9639	104	27.8518	1.57011	2.85736e-11	1.25152e-08	XM_957843.2
NC_026501.1	9459400	9460599	248	46.3959	114	30.5299	1.51255	2.69432e-10	1.07283e-07	XM_958721.2, XM_958720.2
NC_026504.1	2233800	2239799	1117	208.969	645	172.735	1.20897	3.02049e-10	1.38339e-07	XM_011396084.1, XM_011396085.1
NC_026505.1	726600	729599	574	107.384	309	82.7521	1.29573	9.14689e-10	3.33862e-07	XM_953742.3, XM_953741.2, XM_011396476.1
NC_026506.1	2640000	2642999	489	91.4823	258	69.094	1.32161	1.25046e-09	4.29534e-07	XM_952592.2, XM_952593.2
NC_026501.1	6455400	6458399	514	96.1593	273	73.1111	1.313	1.16842e-09	4.5869e-07	XM_958812.3
NC_026504.1	3636800	3639999	487	91.1081	257	68.8262	1.32132	1.38234e-09	4.65742e-07	XM_951043.2, XM_951042.2, XM_950739.3
NC_026506.1	784200	786199	387	72.4001	198	53.0256	1.36203	2.30669e-09	7.21663e-07	XM_955134.2, XM_955135.3
NC_026505.1	1905400	1907199	390	72.9613	200	53.5612	1.3589	2.58895e-09	7.55973e-07	XM_956266.3, XM_956267.2
NC_026504.1	2380200	2387999	1235	231.044	730	195.498	1.18116	4.97927e-09	1.3683e-06	XM_011396008.1, XM_011396009.1, XM_957450.3, XM_957449.2, XM_957448.2
NC_026505.1	4203600	4211399	1364	255.178	815	218.262	1.16856	8.33782e-09	1.90936e-06	XM_001728126.2, XM_011396386.1, XM_011396387.1, XM_955827.3, XM_001728125.2
NC_026501.1	4935600	4943999	1434	268.273	860	230.313	1.16428	7.91512e-09	1.97734e-06	XM_960224.2, XM_960225.2, XM_011394810.1, XM_011394811.1, XM_011394809.1
NC_026502.1	2468600	2470399	393	73.5226	204	54.6324	1.34261	8.24395e-09	2.00603e-06	XM_952110.2, XM_952109.2
NC_026502.1	2448600	2449399	183	34.2357	82	21.9601	1.54863	8.15073e-09	2.10001e-06	XM_950864.2, XM_011395393.1, XM_011395205.1, XM_011395206.1
NC_026501.1	3376200	3377199	206	38.5386	95	25.4416	1.50628	9.2576e-09	2.13412e-06	XM_011394715.1, XM_011394714.1
NC_026503.1	4432400	4433999	290	54.2533	143	38.2963	1.41169	8.10195e-09	3.03643e-06	XM_953963.2, XM_953962.3
NC_026506.1	1523800	1525199	255	47.7055	124	33.208	1.43066	1.89299e-08	4.14564e-06	XM_955427.2, XM_955426.1
NC_026501.1	5231400	5235399	762	142.555	436	116.763	1.21969	4.22835e-08	8.81913e-06	XM_959382.2
NC_026506.1	789200	790599	319	59.6786	163	43.6524	1.36306	4.43373e-08	8.82714e-06	XM_955135.3, XM_955136.1, XM_955137.2, XM_955138.3
NC_026505.1	3840600	3847799	1234	230.857	738	197.641	1.16743	4.67333e-08	8.89965e-06	XM_955845.3, XM_955846.2, XM_955847.1
NC_026502.1	1368600	1371599	539	100.836	297	79.5384	1.26586	4.93881e-08	9.04791e-06	XM_958177.3, XM_958179.2, XM_958180.3
NC_026501.1	4941400	4943599	415	77.6384	221	59.1851	1.30903	5.0731e-08	9.2584e-06	XM_960225.2, XM_011394810.1, XM_011394811.1, XM_011394809.1
NC_026502.1	2763800	2764599	177	33.1132	81	21.6923	1.5164	5.4318e-08	9.51651e-06	XM_011395172.1, XM_011395173.1
NC_026504.1	2567600	2571199	654	122.351	368	98.5526	1.24	4.01738e-08	1.23187e-05	XM_956814.3, XM_956813.2, XM_011396092.1, XM_956812.2
NC_026505.1	1943200	1945999	492	92.0435	268	71.772	1.28027	4.91225e-08	1.27454e-05	XM_011396254.1, XM_011396253.1
NC_026501.1	6928800	6931599	549	102.707	303	81.1452	1.26385	4.58327e-08	1.28828e-05	XM_959684.3, XM_959683.2
NC_026502.1	1592800	1593999	236	44.151	115	30.7977	1.42724	6.94633e-08	1.67357e-05	XM_958153.2
NC_026505.1	2286000	2290799	790	147.793	457	122.387	1.20648	1.20374e-07	1.94582e-05	XM_956001.3, XM_956002.3, XM_001728297.2
NC_026505.1	3540400	3544999	911	170.43	535	143.276	1.18861	1.57774e-07	2.65788e-05	XM_955734.2, XM_955735.2, XM_001728266.1
NC_026501.1	5281800	5294399	2071	387.443	1292	346.005	1.11944	2.0161e-07	2.77012e-05	XM_959397.2, XM_011394846.1, XM_011394847.1, XM_011394845.1, XM_959399.2, XM_959400.2, XM_959401.2, XM_959402.2
NC_026501.1	5258000	5260799	529	98.9655	294	78.735	1.25505	1.72496e-07	3.42253e-05	XM_959387.3, XM_959388.3, XM_959389.3
NC_026501.1	2537600	2540399	546	102.146	305	81.6809	1.24874	2.02491e-07	3.79446e-05	XM_960003.2, XM_960004.1
NC_026504.1	1608600	1609199	168	31.4295	78	20.8889	1.4944	2.66908e-07	4.32984e-05	XM_957164.3, XM_011395895.1, XM_011395896.1
NC_026504.1	2237000	2239999	693	129.647	399	106.855	1.21201	3.57503e-07	5.59236e-05	XM_011396084.1, XM_011396085.1, XM_957234.3
NC_026506.1	1897600	1904399	1225	229.173	741	198.444	1.15424	3.89552e-07	5.97254e-05	XM_950771.3, XM_011396567.1, XM_011396568.1, XM_950773.1
NC_026506.1	2275400	2277199	340	63.6073	180	48.2051	1.31608	4.21746e-07	6.36982e-05	XM_952514.3, XM_952515.1, XM_011396793.1
NC_026501.1	5449600	5450399	172	32.1778	81	21.6923	1.47381	4.60394e-07	6.72176e-05	XM_953811.3, XM_953812.3
NC_026504.1	5698200	5707799	1506	281.743	926	247.988	1.13564	5.67018e-07	7.41983e-05	XM_011396141.1, XM_011396142.1, XM_956789.3, XM_956788.3, XM_956787.3, XM_011395841.1, XM_011395839.1
NC_026501.1	2351400	2354399	544	101.772	307	82.2165	1.2361	6.63227e-07	8.28431e-05	XM_952997.2, XM_952998.2, XM_011394987.1, XM_011394986.1
NC_026505.1	4923200	4924799	362	67.7231	194	51.9544	1.30041	5.66999e-07	8.31517e-05	XM_956187.2
NC_026503.1	2781000	2786999	946	176.978	563	150.775	1.17295	7.08198e-07	8.46142e-05	XM_011395465.1, XM_011395464.1, XM_951103.1, XM_951565.2, XM_951566.3, XM_951567.2
NC_026503.1	3782600	3786199	676	126.466	390	104.444	1.20954	6.25634e-07	8.56337e-05	XM_952210.2, XM_952211.3, XM_952212.2
NC_026501.1	1448000	1448599	166	31.0553	78	20.8889	1.47672	6.21038e-07	8.77467e-05	XM_959511.1, XM_959510.3
NC_026502.1	4406400	4407599	323	60.427	171	45.7948	1.3159	7.84331e-07	8.98059e-05	XM_011395336.1, XM_011395337.1, XM_958109.2
NC_026506.1	73200	74999	347	64.9169	186	49.8119	1.30001	9.53934e-07	0.000104856	XM_011396705.1, XM_011396704.1, XM_955211.3
NC_026506.1	1188800	1189599	193	36.1065	94	25.1738	1.42655	8.83957e-07	0.000114676	NULL
NC_026505.1	2114400	2117399	509	95.2239	287	76.8603	1.23704	1.31506e-06	0.000138992	XM_011396267.1, XM_011396266.1
NC_026502.1	802000	804399	434	81.1929	240	64.2735	1.2609	1.18317e-06	0.000142529	XM_951770.2
NC_026502.1	2564400	2566799	511	95.5981	288	77.1282	1.2376	1.20135e-06	0.00015034	XM_952076.2, XM_952075.2, XM_011395198.1, XM_011395197.1
NC_026503.1	1906600	1906999	107	20.0176	46	12.3191	1.60522	1.19528e-06	0.000153981	XM_957828.3
NC_026504.1	1729600	1732399	428	80.0704	237	63.47	1.25918	1.57105e-06	0.000160581	XM_956854.3, XM_956855.2, XM_957238.2
NC_026505.1	3974200	3975999	366	68.4714	199	53.2934	1.28187	1.75174e-06	0.000207368	XM_955742.3, XM_955743.2
NC_026501.1	8202000	8206199	698	130.582	408	109.265	1.19388	2.12193e-06	0.000208252	XM_959214.3, XM_959213.3, XM_959212.2
NC_026501.1	4719600	4723799	691	129.273	404	108.194	1.1936	2.43185e-06	0.000230438	XM_959101.3, XM_959102.2, XM_959103.2
NC_026502.1	2303800	2306199	462	86.4311	259	69.3618	1.24399	2.17212e-06	0.000232046	XM_011395209.1, XM_011395210.1
NC_026501.1	4288000	4292199	748	139.936	440	117.835	1.18645	2.15533e-06	0.000236009	XM_958862.3, XM_958861.3, XM_958860.3
NC_026501.1	7328400	7329799	331	61.9236	178	47.6695	1.29567	2.11809e-06	0.000237877	XM_011395107.1, XM_959309.2
NC_026505.1	721800	729599	1256	234.973	770	206.211	1.13891	2.70458e-06	0.00024774	XM_953743.2, XM_953742.3, XM_953741.2, XM_011396476.1
NC_026503.1	246600	248999	472	88.3019	266	71.2364	1.23754	2.85828e-06	0.000253373	XM_953989.1
NC_026503.1	1774600	1775599	217	40.5964	110	29.4587	1.37196	2.90989e-06	0.000283229	XM_957896.3
NC_026501.1	7746800	7747399	136	25.4429	63	16.8718	1.49537	2.73324e-06	0.000285038	XM_960682.3, XM_960681.3
NC_026502.1	717200	717799	143	26.7525	67	17.943	1.47932	2.82614e-06	0.000287872	XM_951633.2, XM_951632.3, XM_951631.2
NC_026501.1	1696800	1703999	1095	204.853	666	178.359	1.14787	3.3936e-06	0.000317961	XM_959780.1, XM_959779.3, XM_959778.2, XM_959777.3
NC_026502.1	2444400	2446799	482	90.1727	273	73.1111	1.23141	3.71304e-06	0.000338488	XM_950865.2
NC_026507.1	195400	197199	329	61.5494	178	47.6695	1.28786	3.65124e-06	0.000340265	XM_953497.3
NC_026501.1	9573600	9574399	177	33.1132	87	23.2991	1.41301	3.87864e-06	0.000346703	XM_958943.2, XM_958944.3
NC_026504.1	1275600	1279199	630	117.861	367	98.2848	1.19781	4.24194e-06	0.000353238	XM_957366.2, XM_957367.2, XM_957365.2
NC_026505.1	5554200	5554799	147	27.5008	70	18.7464	1.45617	4.78004e-06	0.00038634	XM_955997.2, XM_955998.3
NC_026501.1	6135200	6136999	331	61.9236	180	48.2051	1.28135	5.11239e-06	0.000414671	XM_953785.3, XM_953784.3, XM_001728091.2
NC_026503.1	1077200	1078999	383	71.6518	212	56.7749	1.25939	4.93026e-06	0.00041528	XM_011395646.1, XM_011395645.1
NC_026502.1	4425600	4428199	506	94.6627	289	77.396	1.22129	5.0773e-06	0.000419596	XM_011395340.1, XM_011395338.1, XM_011395339.1, XM_958115.2
NC_026501.1	2109800	2110599	176	32.9261	87	23.2991	1.40507	5.60983e-06	0.000438769	XM_960434.2
NC_026507.1	3104800	3106399	334	62.4848	182	48.7407	1.2788	5.4677e-06	0.000472886	XM_954824.3, XM_954823.2
NC_026506.1	2330000	2333599	695	130.021	410	109.8	1.18297	6.49677e-06	0.000534479	XM_951474.3, XM_951475.1
NC_026501.1	7028200	7031399	646	120.854	379	101.499	1.1894	7.19021e-06	0.000542985	XM_011394532.1, XM_011394531.1, XM_959280.3
NC_026501.1	2417200	2421199	701	131.143	414	110.872	1.18167	6.77936e-06	0.000544448	XM_959969.2, XM_959971.3
NC_026505.1	1526000	1530399	749	140.123	445	119.174	1.17472	7.1023e-06	0.000544456	XM_953757.3, XM_011396361.1, XM_011396362.1
NC_026502.1	498600	502399	721	134.885	427	114.353	1.17842	7.09414e-06	0.000545129	XM_950786.3, XM_950785.2, XM_950784.3
NC_026501.1	3382800	3388399	981	183.526	595	159.345	1.15099	6.95324e-06	0.000545425	XM_960031.3, XM_960032.1
NC_026507.1	1577400	1582199	811	151.722	485	129.886	1.16715	7.19594e-06	0.00054929	XM_954938.1, XM_954937.2, XM_954936.2
NC_026507.1	1796200	1798599	415	77.6384	233	62.3988	1.2419	7.4781e-06	0.000555154	XM_954870.2, XM_954868.2
NC_026507.1	1688800	1691799	597	111.687	348	93.1965	1.19697	7.76338e-06	0.000566727	XM_954901.2, XM_954900.2
NC_026501.1	5842000	5842999	197	36.8548	100	26.7806	1.36947	8.30968e-06	0.000587039	XM_954058.2, XM_954059.2
NC_026504.1	1239600	1241399	421	78.7608	237	63.47	1.23863	8.19852e-06	0.000608907	XM_956992.2, XM_956991.2
NC_026502.1	2658600	2662199	679	127.028	401	107.39	1.18165	9.20543e-06	0.000629996	XM_950934.2
NC_026505.1	1641600	1642799	225	42.0931	117	31.3333	1.33793	9.8763e-06	0.000665511	XM_011396518.1, XM_011396517.1, XM_953577.2
NC_026503.1	3461600	3462799	243	45.4605	128	34.2792	1.32132	1.07678e-05	0.000714588	XM_011395514.1, XM_011395515.1
NC_026503.1	3698400	3698799	108	20.2047	49	13.1225	1.52288	1.04783e-05	0.000785404	XM_952185.2, XM_011395752.1
NC_026503.1	2094000	2095199	234	43.7768	123	32.9401	1.3239	1.3344e-05	0.000872336	XM_011395732.1, XM_957768.3
NC_026501.1	3298200	3300799	531	99.3397	308	82.4843	1.20271	1.42001e-05	0.000914655	XM_960008.2, XM_960009.2
NC_026506.1	2524600	2525599	222	41.5318	116	31.0655	1.33146	1.49548e-05	0.000922563	XM_952557.3, XM_952558.2
NC_026502.1	796600	799399	545	101.959	317	84.8945	1.19943	1.46457e-05	0.000929685	XM_951771.3
NC_026504.1	2289000	2292999	712	133.201	424	113.55	1.17195	1.49226e-05	0.000933729	XM_001728037.2, XM_011396045.1, XM_011396046.1, XM_957221.2, XM_957220.2
NC_026505.1	2253200	2255599	441	82.5024	251	67.2193	1.22526	1.37462e-05	0.000965958	XM_956420.2, XM_956421.3
NC_026501.1	5675200	5676599	286	53.505	155	41.5099	1.28518	1.58995e-05	0.000967221	XM_960157.3, XM_011394891.1, XM_011394890.1
NC_026504.1	4331000	4332599	320	59.8657	176	47.1339	1.26689	1.64343e-05	0.000972736	XM_957400.2
NC_026501.1	7772800	7774399	336	62.859	186	49.8119	1.25891	1.7112e-05	0.000986189	XM_960675.2, XM_960674.3
NC_026501.1	7751400	7753199	381	71.2776	214	57.3105	1.24117	1.70988e-05	0.000998567	XM_960680.3, XM_960679.2
NC_026507.1	1861400	1862399	223	41.7189	117	31.3333	1.32609	1.83211e-05	0.00104216	XM_011397062.1, XM_954455.3, XM_954454.2
NC_026501.1	8148600	8150599	387	72.4001	218	58.3817	1.23764	1.87442e-05	0.00105256	XM_959228.2
NC_026501.1	2906400	2909399	634	118.609	375	100.427	1.17976	2.02901e-05	0.00112494	XM_959921.2, XM_959922.2
NC_026504.1	5425600	5427199	310	57.9949	170	45.527	1.27049	1.76483e-05	0.00116721	XM_956974.2
NC_026501.1	4236800	4240599	660	123.473	392	104.98	1.17494	2.19956e-05	0.00118939	XM_011394972.1, XM_011394973.1
NC_026501.1	3991600	3992599	204	38.1644	106	28.3874	1.33838	2.27071e-05	0.0011911	XM_953526.3, XM_953527.3, XM_953528.3
NC_026504.1	3734800	3735799	204	38.1644	106	28.3874	1.33838	2.27071e-05	0.0011911	XM_951225.3, XM_951224.2
NC_026504.1	4676000	4676799	183	34.2357	93	24.906	1.36741	1.73684e-05	0.00119558	XM_011395902.1, XM_011395901.1
NC_026504.1	4395200	4395999	184	34.4228	94	25.1738	1.36037	2.18792e-05	0.00119789	XM_011396121.1, XM_011396122.1, XM_011395939.1, XM_011395940.1
NC_026504.1	3471400	3472399	217	40.5964	114	30.5299	1.32424	2.50002e-05	0.00128824	XM_952389.2, XM_952388.2
NC_026505.1	3712000	3717199	903	168.934	549	147.026	1.14819	2.04516e-05	0.00130157	XM_956334.2, XM_956335.3, XM_956336.2, XM_956337.2
NC_026504.1	5353200	5359199	1082	202.421	667	178.627	1.13256	2.55825e-05	0.00130292	XM_956836.3
NC_026506.1	1972200	1976199	812	151.909	491	131.493	1.15434	2.669e-05	0.0013437	XM_011396728.1, XM_011396729.1, XM_001728284.2, XM_951453.3
NC_026501.1	8770200	8773199	634	118.609	375	100.427	1.17976	2.02901e-05	0.00135993	XM_960485.2
NC_026502.1	2090200	2091999	342	63.9815	191	51.151	1.24796	2.81323e-05	0.00138449	XM_958420.3, XM_958419.3, XM_958418.2, XM_958417.2
NC_026505.1	4152000	4153799	337	63.0461	188	50.3475	1.24929	2.9373e-05	0.00142949	XM_955610.2
NC_026501.1	4255600	4260799	911	170.43	555	148.632	1.14585	2.44178e-05	0.00147074	XM_958932.3, XM_958931.3, XM_011394969.1, XM_011394968.1
NC_026502.1	3489000	3490399	264	49.3892	143	38.2963	1.28556	3.05726e-05	0.00147152	XM_011395313.1, XM_011395312.1
NC_026503.1	3197000	3198999	372	69.5939	210	56.2393	1.23491	3.10613e-05	0.00147879	XM_952635.3, XM_952636.3, XM_952637.2
NC_026506.1	4065400	4066599	244	45.6476	131	35.0826	1.29658	3.38398e-05	0.00159375	XM_951191.1
NC_026507.1	707600	709399	317	59.3045	176	47.1339	1.25505	3.47389e-05	0.00161868	XM_011397032.1, XM_954155.1
NC_026501.1	6876200	6877399	270	50.5117	147	39.3675	1.27913	3.51592e-05	0.00162102	XM_959706.1, XM_959705.2
NC_026501.1	5197600	5199599	420	78.5738	240	64.2735	1.22032	2.93988e-05	0.00162561	XM_959124.2
NC_026503.1	3535600	3543599	1306	244.327	815	218.262	1.11891	2.90378e-05	0.00163241	XM_952724.2, XM_952725.2, XM_952726.3, XM_952727.2, XM_952728.2, XM_952729.2, XM_952730.2
NC_026503.1	988000	991599	675	126.279	403	107.926	1.16889	3.13053e-05	0.00167607	XM_957852.3, XM_957853.3, XM_957854.3
NC_026506.1	3177200	3180399	536	100.275	314	84.0911	1.19089	3.32031e-05	0.00169688	NULL
NC_026501.1	2456400	2466599	1705	318.972	1079	288.963	1.10348	2.78611e-05	0.00174005	XM_959980.2, XM_011394653.1, XM_011394652.1, XM_959982.2, XM_011394655.1, XM_011394656.1, XM_011394654.1
NC_026506.1	2051400	2053799	452	84.5603	260	69.6296	1.21245	2.74793e-05	0.00175612	XM_952434.3, XM_952435.2
NC_026501.1	3513600	3515199	302	56.4983	167	44.7236	1.25991	3.91681e-05	0.00176862	XM_958735.2, XM_958734.3, XM_958733.2
NC_026504.1	1198400	1200799	471	88.1149	273	73.1111	1.20337	3.73588e-05	0.0017748	XM_957009.1
NC_026504.1	2586400	2588399	393	73.5226	224	59.9886	1.22327	4.14525e-05	0.00181562	XM_956807.2
NC_026501.1	2157000	2158799	361	67.536	204	54.6324	1.23357	4.28635e-05	0.00185883	XM_960421.2
NC_026501.1	1988600	1990199	327	61.1753	183	49.0085	1.24527	4.69923e-05	0.00199832	XM_959020.3, XM_959019.3, XM_011394599.1
NC_026501.1	7874200	7875199	205	38.3515	108	28.9231	1.32023	4.65751e-05	0.00199999	XM_960647.2
NC_026507.1	3891600	3892799	239	44.7122	128	34.2792	1.29966	3.45821e-05	0.00200066	XM_954971.3
NC_026505.1	3134800	3138799	656	122.725	392	104.98	1.16783	4.32882e-05	0.00202793	XM_956447.3, XM_956448.2, XM_956449.2
NC_026504.1	1183600	1184799	272	50.8859	149	39.9031	1.27139	4.88592e-05	0.00205772	XM_011396039.1, XM_011396041.1, XM_011396038.1, XM_011396037.1, XM_011396040.1
NC_026502.1	2482400	2487599	971	181.655	597	159.88	1.13546	4.46754e-05	0.00206425	XM_952106.3, XM_011395394.1, XM_011395396.1, XM_011395395.1
NC_026505.1	1523400	1530599	1167	218.323	725	194.159	1.12386	3.9054e-05	0.00219021	XM_953758.1, XM_953757.3, XM_011396361.1, XM_011396362.1
NC_026502.1	2297200	2301799	901	168.559	552	147.829	1.13943	5.27305e-05	0.00219962	XM_950824.3
NC_026504.1	4483600	4485999	446	83.4378	258	69.094	1.20563	4.90736e-05	0.00223683	XM_957057.2
NC_026504.1	732600	733799	240	44.8993	129	34.547	1.29503	4.14314e-05	0.00227707	XM_954273.1, XM_954274.3
NC_026505.1	3514200	3536999	3672	686.959	2403	643.538	1.06732	4.33355e-05	0.00229012	XM_011396198.1, XM_011396197.1, XM_955728.2, XM_955729.3, XM_011396485.1, XM_011396484.1, XM_011396200.1, XM_011396199.1, XM_955733.3
NC_026507.1	960800	962399	325	60.8011	182	48.7407	1.24444	5.16098e-05	0.00232107	XM_011397002.1, XM_011397003.1
NC_026501.1	6895600	6899399	736	137.691	445	119.174	1.15436	5.86895e-05	0.00238018	XM_959698.2, XM_011394538.1, XM_011394537.1
NC_026506.1	2544600	2546399	377	70.5293	215	57.5783	1.22249	5.99727e-05	0.00240991	XM_952565.2, XM_952566.2, XM_952567.3
NC_026502.1	20000	21999	407	76.1417	234	62.6666	1.21283	6.14775e-05	0.00244792	XM_958301.3, XM_958300.3
NC_026501.1	1615400	1616399	232	43.4026	125	33.4758	1.29179	6.20931e-05	0.00245016	XM_011394623.1, XM_959562.3
NC_026503.1	3780000	3784799	870	162.76	532	142.473	1.14156	5.56293e-05	0.00246891	XM_952208.2, XM_952209.3, XM_952210.2, XM_952211.3, XM_952212.2
NC_026505.1	2696800	2697599	171	31.9907	88	23.5669	1.35004	5.74119e-05	0.00251494	XM_956538.2
NC_026504.1	2440400	2442799	396	74.0838	227	60.792	1.21636	6.04409e-05	0.00254834	XM_957435.2, XM_957434.2
NC_026506.1	2222800	2227199	722	135.072	436	116.763	1.15575	5.98706e-05	0.00255625	XM_952498.3, XM_952499.3
NC_026501.1	8795200	8796399	258	48.2667	141	37.7607	1.27415	6.36506e-05	0.00258667	XM_960478.1
NC_026501.1	1271200	1274799	663	124.034	398	106.587	1.16253	6.30392e-05	0.00259306	XM_959004.2
NC_026501.1	8803200	8804999	406	75.9546	233	62.3988	1.21503	5.44226e-05	0.00267059	XM_960475.3, XM_960474.2
NC_026505.1	2631000	2635799	852	159.392	520	139.259	1.14372	5.26117e-05	0.00267735	XM_956517.2, XM_956518.3
NC_026503.1	3343200	3346199	488	91.2952	285	76.3247	1.1944	5.37235e-05	0.00268422	XM_952671.2, XM_952672.3, XM_952673.2
NC_026503.1	2006000	2008199	419	78.3867	242	64.8091	1.2074	7.01272e-05	0.00274247	XM_957994.2, XM_957995.2
NC_026505.1	4705400	4707599	450	84.1862	262	70.1652	1.19792	7.73672e-05	0.00299884	XM_011396234.1, XM_011396233.1
NC_026505.1	5005200	5016799	1794	335.622	1145	306.638	1.09418	7.69171e-05	0.00305225	XM_956211.2, XM_956212.2, XM_956213.2, XM_956214.2, XM_956215.2, XM_956216.2, XM_956217.2
NC_026505.1	6368000	6369999	360	67.3489	205	54.9002	1.22419	7.63699e-05	0.00306662	XM_952300.3, XM_952299.2
NC_026505.1	2288800	2296799	1329	248.63	836	223.886	1.11003	8.01181e-05	0.00307089	XM_956002.3, XM_001728297.2, XM_011396276.1, XM_011396277.1, XM_011396278.1, XM_011396279.1, XM_011396275.1, XM_956004.3, XM_956005.3
NC_026507.1	4152400	4153599	236	44.151	128	34.2792	1.28341	7.96083e-05	0.00308642	XM_954779.3
NC_026506.1	768800	769999	257	48.0797	141	37.7607	1.26923	8.2668e-05	0.00309821	XM_955129.2, XM_011396607.1, XM_011396608.1
NC_026504.1	2635600	2636799	231	43.2156	125	33.4758	1.28625	8.18769e-05	0.00310304	XM_957146.2, XM_957145.2, XM_957144.3
NC_026502.1	4159200	4161399	386	72.213	222	59.453	1.21231	9.36809e-05	0.00353726	XM_953824.3
NC_026502.1	1948000	1949999	408	76.3288	236	63.2022	1.20554	9.57917e-05	0.00355061	XM_011395287.1, XM_011395288.1, XM_958530.2
NC_026505.1	4393800	4396199	477	89.2373	280	74.9857	1.18831	9.77307e-05	0.00356717	XM_955811.3
NC_026507.1	1103600	1105199	343	64.1686	195	52.2222	1.22606	9.71887e-05	0.0035772	XM_958143.3, XM_958142.2
NC_026504.1	3424000	3425999	370	69.2197	212	56.7749	1.21675	9.70724e-05	0.0036032	XM_011396102.1, XM_011396103.1, XM_952403.3
NC_026507.1	830800	831399	149	27.875	76	20.3533	1.36084	0.000105305	0.00378064	XM_952910.2
NC_026503.1	1125600	1132199	1118	209.156	697	186.661	1.11991	8.69384e-05	0.00379217	XM_958024.2, XM_958025.3, XM_958026.2, XM_958027.3
NC_026501.1	3044800	3047599	531	99.3397	315	84.3589	1.17607	0.00010916	0.0038558	XM_011394691.1, XM_011394692.1
NC_026505.1	2720400	2723399	518	96.9076	306	81.9487	1.18096	9.10649e-05	0.0039101	XM_956551.2, XM_956552.3
NC_026501.1	2865000	2879399	2280	426.543	1472	394.211	1.08176	9.59695e-05	0.0040573	XM_959909.2, XM_959910.2, XM_011394677.1, XM_011394676.1, XM_959912.3, XM_959913.3, XM_959914.2, XM_959915.2
NC_026504.1	1119800	1121599	339	63.4202	193	51.6866	1.22429	0.000116438	0.00407999	XM_952793.2
NC_026501.1	1486200	1486799	139	26.0042	70	18.7464	1.37746	9.99106e-05	0.00409783	XM_959500.2
NC_026503.1	540800	543599	426	79.6962	248	66.4159	1.19794	0.000114372	0.00410402	XM_001728080.2, XM_001728081.2
NC_026507.1	3592600	3593999	350	65.4781	200	53.5612	1.21988	0.00011952	0.00415476	XM_954560.2, XM_954561.2, XM_011396969.1, XM_011396970.1
NC_026503.1	3202800	3205799	615	115.054	369	98.8204	1.16302	0.000105084	0.00424664	XM_952638.2, XM_952639.2, XM_011395500.1, XM_011395499.1
NC_026501.1	6810600	6812399	333	62.2978	189	50.6154	1.22801	0.000107374	0.00427629	XM_958729.2, XM_958728.3, XM_958727.3
NC_026505.1	2689600	2691999	424	79.3221	247	66.1481	1.19714	0.000124378	0.00441607	XM_956534.3, XM_956535.2
NC_026502.1	712800	718199	877	164.069	540	144.615	1.13372	0.00011489	0.00451025	XM_951633.2, XM_951632.3, XM_951631.2
NC_026506.1	1749200	1750599	268	50.1375	149	39.9031	1.25276	0.00013454	0.0045681	XM_955360.3, XM_011396642.1, XM_011396643.1
NC_026505.1	4728800	4731599	480	89.7986	283	75.7891	1.18314	0.000133474	0.00468968	XM_950871.3, XM_950870.2, XM_001728478.2
NC_026504.1	4699800	4712399	2061	385.573	1327	355.379	1.08467	0.000122549	0.00474315	XM_957516.2, XM_011395904.1, XM_011395903.1, XM_957518.2
NC_026503.1	3023200	3024999	311	58.182	176	47.1339	1.23137	0.000143219	0.00478854	XM_001728445.2, XM_951504.3
NC_026502.1	2010000	2013799	727	136.007	443	118.638	1.1454	0.000143138	0.00482266	XM_958446.3, XM_958445.3
NC_026505.1	4990000	4991599	335	62.6719	191	51.151	1.22249	0.000139434	0.00484857	XM_956208.3
NC_026506.1	132600	134999	416	77.8254	242	64.8091	1.19877	0.00012789	0.00488112	XM_011396701.1
NC_026506.1	3296000	3299999	670	125.344	406	108.729	1.15169	0.000146131	0.00502958	XM_011396799.1
NC_026501.1	6553800	6554599	181	33.8615	96	25.7094	1.31071	0.000162013	0.00533546	XM_001728429.2, XM_960066.2, XM_960065.3
NC_026502.1	3825000	3828199	558	104.391	334	89.4472	1.16567	0.000167268	0.00546742	XM_958500.2, XM_958501.3, XM_958502.1
NC_026501.1	4262800	4269199	1143	213.833	717	192.017	1.11304	0.00016269	0.00554296	XM_958929.3, XM_958928.2
NC_026502.1	3786000	3787599	323	60.427	184	49.2763	1.22344	0.000168968	0.00558755	XM_958486.2
NC_026507.1	243600	245999	424	79.3221	248	66.4159	1.19233	0.00016849	0.00562689	XM_952945.1
NC_026501.1	9556400	9557599	246	46.0218	136	36.4216	1.25946	0.000174241	0.0056511	XM_958940.2
NC_026503.1	2539400	2540599	246	46.0218	136	36.4216	1.25946	0.000174241	0.00565315	XM_951295.3, XM_951296.2, XM_951297.3, XM_951298.3
NC_026505.1	5476800	5480599	638	119.357	386	103.373	1.15345	0.000175918	0.0056656	XM_011396548.1, XM_955976.3, XM_955977.2
NC_026505.1	4966200	4968999	528	98.7784	315	84.3589	1.16944	0.000183317	0.00573521	XM_956199.3, XM_956200.3, XM_956201.2, XM_956202.2
NC_026501.1	1151400	1152599	228	42.6543	125	33.4758	1.26962	0.000183204	0.00577291	XM_959194.3, XM_011394638.1, XM_011394639.1
NC_026502.1	2511200	2515799	942	176.23	585	156.667	1.12414	0.000182426	0.00579005	XM_011395204.1, XM_011395203.1, XM_952095.3, XM_952094.2
NC_026502.1	3964000	3966399	461	86.2441	272	72.8433	1.18219	0.000186332	0.00598569	XM_958187.3, XM_958188.2, XM_011395407.1
NC_026501.1	2132000	2132999	205	38.3515	111	29.7265	1.28486	0.000194036	0.0060275	NULL
NC_026506.1	1880400	1884399	703	131.518	429	114.889	1.1437	0.000207036	0.00652649	XM_011396565.1, XM_011396566.1, XM_011396755.1, XM_950767.2
NC_026504.1	5566200	5567399	270	50.5117	151	40.4387	1.24547	0.000180858	0.00653946	XM_011395846.1, XM_011395847.1
NC_026502.1	2492000	2494799	586	109.629	353	94.5356	1.15836	0.000209528	0.00654388	XM_952102.2, XM_952101.3
NC_026504.1	4599400	4600999	306	57.2466	174	46.5983	1.22549	0.000215366	0.00655071	XM_957019.2
NC_026507.1	1490400	1500599	1514	283.24	964	258.165	1.09671	0.000178938	0.00655629	XM_950894.1, XM_950893.2, XM_950892.3, XM_950891.3, XM_950890.3
NC_026505.1	4897000	4897999	203	37.9773	110	29.4587	1.28385	0.000214719	0.00657671	XM_956177.2, XM_956178.3, XM_011396314.1, XM_011396315.1
NC_026501.1	4972400	4993199	3590	671.619	2364	633.094	1.0607	0.000218912	0.00671264	XM_960233.3, XM_960235.3, XM_960236.2, XM_960237.2, XM_960238.2, XM_960239.2, XM_960240.3, XM_960241.3
NC_026503.1	3226800	3228599	335	62.6719	192	51.4188	1.21616	0.000196575	0.00675235	XM_011395747.1, XM_952645.2, XM_952646.3
NC_026506.1	1662000	1668399	1083	202.608	679	181.84	1.1136	0.000218535	0.00676255	XM_955381.3, XM_955380.3, XM_011396787.1, XM_955379.1
NC_026501.1	2806200	2807399	244	45.6476	135	36.1538	1.25845	0.000192059	0.00676638	XM_960620.2
NC_026505.1	4322400	4330199	1241	232.167	783	209.692	1.10666	0.000195406	0.00679715	XM_955921.3, XM_955922.2, XM_955923.3
NC_026501.1	9543800	9545199	293	54.8146	166	44.4558	1.22981	0.000228206	0.00689339	XM_011394907.1, XM_011394908.1
NC_026501.1	2153600	2162399	1459	272.95	929	248.792	1.09667	0.000229363	0.00696973	XM_960422.2, XM_960421.2, XM_011394586.1, XM_011394585.1
NC_026507.1	306400	311199	861	161.076	533	142.741	1.12765	0.000233229	0.00702395	XM_011397035.1, XM_011397034.1, XM_953206.2, XM_001727918.2
NC_026501.1	2023200	2027999	752	140.684	461	123.459	1.13857	0.000207439	0.00703757	XM_960460.3, XM_001728499.2, XM_011395047.1
NC_026504.1	2116400	2118799	458	85.6828	271	72.5755	1.17883	0.000241802	0.00715438	XM_957204.3
NC_026501.1	5656400	5657599	243	45.4605	135	36.1538	1.25331	0.000246746	0.00735201	XM_960163.2, XM_001728135.2, XM_960162.2
NC_026507.1	1644800	1647999	478	89.4244	284	76.0569	1.17408	0.00025218	0.00746316	XM_954915.2, XM_954914.2, XM_954913.3
NC_026501.1	4230200	4233599	677	126.653	413	110.604	1.14403	0.000256314	0.00748438	XM_958936.2
NC_026504.1	2927000	2929599	417	78.0125	245	65.6125	1.187	0.00026063	0.00755999	XM_011395860.1, XM_011395861.1, XM_011395859.1, XM_957488.3
NC_026503.1	3572600	3575199	431	80.6316	254	68.0227	1.18345	0.000263857	0.00760324	XM_952736.2, XM_952737.3, XM_952738.2
NC_026501.1	6049200	6055199	914	170.991	568	152.114	1.12335	0.000239999	0.00804288	XM_953087.2, XM_011395093.1, XM_953395.2
NC_026505.1	3147600	3149199	308	57.6208	176	47.1339	1.21953	0.000279249	0.00805048	XM_011396177.1, XM_011396178.1, XM_956452.3
NC_026504.1	2827800	2829399	300	56.1241	171	45.7948	1.22249	0.000282866	0.00809772	XM_957287.3, XM_957286.3
NC_026506.1	750000	751799	349	65.2911	202	54.0968	1.20443	0.000286663	0.00815315	XM_955124.2
NC_026505.1	3655600	3656399	179	33.4874	96	25.7094	1.29631	0.000291186	0.00822836	XM_956315.2, XM_956316.3
NC_026505.1	3141600	3151799	1530	286.233	977	261.647	1.09356	0.000252064	0.00834543	XM_956449.2, XM_956450.2, XM_011396177.1, XM_011396178.1, XM_956452.3, XM_956453.2
NC_026504.1	2518800	2527599	1470	275.008	938	251.202	1.09435	0.00029347	0.00838876	XM_957411.2, XM_957410.3, XM_011395994.1, XM_011395993.1
NC_026506.1	996000	1000199	781	146.11	481	128.815	1.13336	0.000257479	0.00842324	XM_955300.2
NC_026506.1	3115600	3120999	950	177.726	593	158.809	1.11841	0.000305059	0.00851057	XM_953720.3, XM_953718.2
NC_026501.1	5516800	5521199	763	142.742	470	125.869	1.13313	0.000303651	0.00852559	XM_958839.2, XM_958838.3
NC_026505.1	4193000	4196599	694	129.834	425	113.818	1.13968	0.0003132	0.00868239	XM_955822.2, XM_011396385.1
NC_026501.1	1165800	1168999	574	107.384	347	92.9287	1.15424	0.000323558	0.00880239	XM_959190.2, XM_011394636.1, XM_011394637.1, XM_959188.2, XM_959187.3
NC_026502.1	2507000	2508599	301	56.3112	172	46.0626	1.21946	0.000321878	0.00881141	XM_952097.3
NC_026507.1	743800	745799	339	63.4202	196	52.49	1.20565	0.000320048	0.00881642	XM_011396958.1, XM_011396959.1, XM_011396957.1, XM_954165.2
NC_026501.1	6537200	6539999	523	97.843	314	84.0911	1.16206	0.00032643	0.00882569	XM_960073.2, XM_960072.3, XM_960071.3
NC_026506.1	333000	334199	216	40.4094	119	31.8689	1.26324	0.000331648	0.00885743	XM_955054.2, XM_955053.2
NC_026503.1	3593200	3594399	269	50.3246	152	40.7065	1.23276	0.000333869	0.00886269	XM_952159.3
NC_026505.1	5455000	5456999	464	86.8053	276	73.9145	1.17268	0.000331435	0.00890605	XM_011396346.1, XM_011396345.1, XM_955970.2
NC_026503.1	3190400	3199999	1532	286.607	980	262.45	1.09164	0.000320173	0.00907516	XM_952632.1, XM_011395707.1, XM_952635.3, XM_952636.3, XM_952637.2, XM_952638.2
NC_026507.1	3175200	3179399	702	131.33	430	115.157	1.13943	0.000298117	0.0094164	XM_011396813.1, XM_954803.3, XM_954802.1, XM_954801.3
NC_026502.1	3733200	3737599	829	155.09	514	137.652	1.12585	0.000348286	0.00978974	XM_958469.2, XM_958470.1
NC_026503.1	573800	574399	130	24.3204	67	17.943	1.34577	0.000386255	0.00983602	XM_957973.2
NC_026503.1	2737800	2739799	379	70.9035	222	59.453	1.19038	0.000380375	0.00985824	XM_951093.3, XM_011395458.1
NC_026505.1	3248000	3250199	418	78.1996	247	66.1481	1.18024	0.000385848	0.00988312	XM_956482.1
NC_026503.1	596000	597599	289	54.0662	165	44.188	1.22039	0.000390884	0.00989638	XM_957803.2, XM_957804.1
NC_026506.1	3740000	3741199	262	49.0151	148	39.6353	1.23304	0.000384659	0.00991061	XM_951994.1
NC_026506.1	3171000	3174599	574	107.384	347	92.9287	1.15424	0.000323558	0.00999031	XM_011396683.1, XM_011396684.1, XM_011396682.1, XM_011396681.1, XM_011396680.1

## Sheet: decreasingAC
chromosome	start	end	mutCounts	normMutCounts	wtCounts	normWTcounts	foldChangeMutvsWT	pvalue	FDR	genes
NC_026501.1	3265200	3271199	1104	296.942	3474	670.46	0.443167	0	0	XM_960385.3, XM_960386.2, XM_960387.3, XM_001728357.2, XM_001728356.2
NC_026501.1	3267000	3270999	970	260.9	3226	622.598	0.419353	0	0	XM_960387.3, XM_001728357.2, XM_001728356.2
NC_026501.1	7743000	7749599	1324	356.115	3842	741.482	0.480513	0	0	XM_011394496.1, XM_011394497.1, XM_011395114.1, XM_960682.3, XM_960681.3, XM_960680.3
NC_026506.1	314200	319799	63	16.9451	1969	380.005	0.0452766	0	0	XM_011396719.1, XM_011396718.1, XM_952918.1
NC_026501.1	3990400	3997999	1813	487.641	4374	844.154	0.577855	5.76818e-243	6.12869e-240	XM_953526.3, XM_953527.3, XM_953528.3, XM_953529.3, XM_953530.3
NC_026503.1	3948000	3989999	6251	1681.33	11931	2302.61	0.73024	4.7314e-234	5.1793e-231	XM_951687.3, XM_951688.3, XM_951689.3, XM_951690.3, XM_011395551.1, XM_011395550.1, XM_951692.3, XM_951693.2, XM_011395552.1, XM_011395553.1, XM_951695.2, XM_011395554.1, XM_011395555.1, XM_951697.2, XM_951698.3, XM_951699.3, XM_011395556.1, XM_951701.3, XM_951702.2, XM_951703.3
NC_026507.1	2483000	2491399	1330	357.729	3395	655.214	0.546223	1.10268e-225	1.24272e-222	XM_954350.3, XM_001728312.2, XM_954349.3, XM_954348.3, XM_954347.3, XM_954346.3
NC_026501.1	1897400	1899399	538	144.706	1767	341.02	0.42488	5.83981e-219	5.48455e-216	XM_959141.2, XM_959140.3, XM_959139.3
NC_026501.1	3987000	3997799	2187	588.236	4910	947.599	0.620922	8.24504e-211	5.41534e-208	XM_953526.3, XM_953527.3, XM_953528.3, XM_953529.3, XM_953530.3
NC_026502.1	4421400	4425599	406	109.202	1447	279.262	0.391729	2.83845e-210	1.55358e-207	XM_958113.3, XM_011395340.1, XM_011395338.1, XM_011395339.1
NC_026503.1	999800	1002999	838	225.396	2370	457.395	0.493162	3.6396e-209	2.92988e-206	XM_957856.2, XM_957857.3, XM_957858.3, XM_957859.3
NC_026502.1	4400600	4402599	598	160.844	1808	348.933	0.461475	1.15447e-187	7.2283e-185	XM_958136.2, XM_958137.3, XM_958138.3
NC_026501.1	3262800	3277799	2068	556.229	4543	876.77	0.634573	3.03774e-179	1.42513e-176	XM_960384.2, XM_960385.3, XM_960386.2, XM_960387.3, XM_001728357.2, XM_001728356.2, XM_960390.1
NC_026503.1	997600	1002799	1040	279.728	2655	512.398	0.546238	4.19426e-177	2.2282e-174	XM_011395639.1, XM_011395640.1, XM_957856.2, XM_957857.3, XM_957858.3, XM_957859.3
NC_026501.1	1894800	1901999	1080	290.487	2730	526.873	0.55165	9.77897e-177	4.01427e-174	XM_959142.2, XM_959141.2, XM_959140.3, XM_959139.3, XM_959138.2
NC_026502.1	1584400	1586199	279	75.0424	1065	205.538	0.366067	2.96726e-175	1.67205e-172	XM_958150.3, XM_011395274.1, XM_011395275.1, XM_011395272.1, XM_011395273.1
NC_026503.1	1966000	1967999	308	82.8426	1126	217.311	0.382115	7.21117e-172	3.40527e-169	XM_001728160.2, XM_957984.3, XM_957985.2
NC_026504.1	4352400	4354399	298	80.1529	1098	211.907	0.379169	5.57314e-170	2.36859e-167	XM_957395.2, XM_957394.2, XM_011396118.1, XM_011396119.1
NC_026503.1	4146600	4158599	1470	395.385	3422	660.424	0.598915	9.8658e-169	3.23993e-166	XM_953924.2, XM_953925.3, XM_011395670.1, XM_011395671.1, XM_001727976.2, XM_953927.2, XM_001727977.2, XM_953928.2
NC_026501.1	1837600	1839199	353	94.9462	1221	235.645	0.403731	2.97515e-168	1.14949e-165	XM_959238.3, XM_011394613.1, XM_011394612.1, XM_959236.3
NC_026506.1	309400	309999	9	2.42072	203	39.1777	0.0683171	3.40029e-166	1.59672e-163	XM_011396719.1, XM_011396718.1
NC_026501.1	2556800	2558399	413	111.084	1345	259.577	0.428662	1.89707e-164	6.7188e-162	XM_960546.2, XM_960547.3, XM_960548.2
NC_026506.1	1375200	1377599	415	111.622	1343	259.191	0.431374	4.23578e-162	1.26457e-159	XM_011396785.1, XM_955468.3, XM_955467.3
NC_026501.1	4520400	4523399	407	109.471	1325	255.717	0.428821	6.29921e-162	1.72388e-159	XM_958769.2, XM_958770.3, XM_958771.3, XM_958772.2
NC_026503.1	1396200	1401599	907	243.955	2323	448.324	0.544514	9.09601e-157	2.13366e-154	XM_952228.2, XM_011395609.1, XM_011395608.1, XM_952230.3, XM_011395611.1, XM_011395610.1, XM_952232.2
NC_026505.1	3284600	3286399	513	137.981	1537	296.631	0.465765	1.15549e-156	4.06947e-154	XM_956493.2, XM_011396528.1, XM_011396186.1, XM_011396185.1
NC_026501.1	4146600	4153599	1277	343.474	3005	579.946	0.592518	3.45361e-154	1.08117e-151	XM_958663.3, XM_958664.2, XM_958665.3, XM_958666.2
NC_026502.1	2085600	2093399	955	256.866	2394	462.027	0.556304	2.02345e-151	3.90883e-149	XM_011395384.1, XM_958422.3, XM_958421.2, XM_958420.3, XM_958419.3, XM_958418.2, XM_958417.2
NC_026502.1	4397400	4408199	1565	420.937	3502	675.864	0.623033	3.54689e-149	6.47111e-147	XM_958135.3, XM_958136.2, XM_958137.3, XM_958138.3, XM_011395336.1, XM_011395337.1, XM_958109.2
NC_026502.1	3451200	3455399	646	173.754	1778	343.143	0.50686	4.9248e-147	8.51212e-145	XM_958337.3, XM_011395315.1, XM_011395316.1
NC_026501.1	4144800	4153599	1449	389.737	3283	633.598	0.615353	9.01173e-147	2.12777e-144	XM_958662.2, XM_958663.3, XM_958664.2, XM_958665.3, XM_958666.2
NC_026501.1	4560800	4563999	600	161.382	1684	325.001	0.497089	1.53607e-146	3.43595e-144	XM_959867.2, XM_959868.3, XM_959869.2
NC_026502.1	862400	864399	402	108.126	1265	244.137	0.44364	3.79614e-144	8.0668e-142	XM_951749.2, XM_951748.2, XM_951747.3
NC_026505.1	2318800	2320399	427	114.85	1309	252.629	0.455336	7.37165e-141	1.49188e-138	XM_956010.2, XM_956011.3
NC_026502.1	3103200	3110399	856	230.238	2157	416.287	0.553464	7.53786e-139	1.17878e-136	XM_951164.2, XM_951163.2, XM_011395159.1, XM_011395160.1, XM_951161.3, XM_951160.3
NC_026501.1	3397800	3400199	504	135.561	1461	281.964	0.481397	5.62484e-138	8.39635e-136	XM_960035.3, XM_960036.3
NC_026502.1	859200	864599	711	191.237	1873	361.477	0.529505	1.60442e-137	2.29083e-135	XM_951750.3, XM_951749.2, XM_951748.2, XM_951747.3
NC_026502.1	2266400	2268399	450	121.036	1344	259.384	0.467319	2.5152e-136	4.85891e-134	XM_951519.2, XM_951520.3, XM_951518.3
NC_026501.1	7980600	7989599	954	256.597	2330	449.675	0.57098	6.69182e-136	8.79037e-134	XM_011394480.1, XM_011394481.1, XM_959634.3, XM_959633.3, XM_959632.3, XM_959631.2
NC_026501.1	8454000	8456399	281	75.5804	973	187.783	0.403506	7.05407e-135	8.90983e-133	XM_960303.2
NC_026506.1	2356800	2357999	268	72.0838	942	181.8	0.397558	2.34705e-134	3.83652e-132	XM_011396751.1, XM_011396750.1, XM_951480.3, XM_951481.2
NC_026501.1	2988000	2998199	1762	473.924	3764	726.428	0.6526	1.36437e-132	1.65948e-130	XM_958961.3, XM_958962.3, XM_958963.2, XM_958964.2
NC_026505.1	5824800	5825799	244	65.6285	878	169.448	0.388452	7.36702e-131	1.43149e-128	XM_955590.3, XM_011396551.1, XM_955591.3
NC_026503.1	3766400	3772799	1357	364.991	3041	586.894	0.622157	1.36234e-130	2.55892e-128	XM_952205.2, XM_011395755.1, XM_952206.3, XM_952207.2
NC_026501.1	5678800	5683599	865	232.658	2141	413.2	0.563453	1.83582e-130	2.88972e-128	XM_011394891.1, XM_011394890.1, XM_011394889.1, XM_960154.3, XM_960153.3
NC_026505.1	2141400	2146199	783	210.603	1983	382.707	0.550724	8.5352e-130	9.3432e-128	XM_956385.3, XM_956386.3, XM_956387.3
NC_026503.1	3956000	3959399	721	193.927	1864	359.74	0.539533	9.05236e-130	1.64548e-127	XM_951689.3, XM_951690.3, XM_011395551.1, XM_011395550.1
NC_026507.1	3908400	3909599	282	75.8494	960	185.274	0.410414	6.91644e-129	7.32697e-127	XM_954976.2, XM_954977.3
NC_026503.1	3755400	3772799	2780	747.735	5463	1054.32	0.709333	6.49927e-128	6.66988e-126	XM_952201.2, XM_011395534.1, XM_011395535.1, XM_952203.3, XM_952204.2, XM_952205.2, XM_011395755.1, XM_952206.3, XM_952207.2
NC_026502.1	3105200	3110399	719	193.389	1853	357.617	0.541231	7.47909e-128	1.05954e-125	XM_951163.2, XM_011395159.1, XM_011395160.1, XM_951161.3, XM_951160.3
NC_026505.1	2471800	2475799	679	182.63	1771	341.792	0.534817	1.41416e-126	2.21355e-124	XM_956101.1, XM_956102.3, XM_956103.3, XM_956104.2
NC_026502.1	1365600	1376799	2382	640.685	4780	922.51	0.694648	3.22037e-125	4.02546e-123	XM_958177.3, XM_958179.2, XM_958180.3, XM_958240.2, XM_011395257.1, XM_011395256.1
NC_026507.1	2716800	2726999	1538	413.675	3333	643.248	0.643328	5.04656e-125	5.02209e-123	XM_954703.3, XM_954702.2, XM_954701.3, XM_954700.2, XM_954699.2, XM_954698.3, XM_954697.3, XM_954696.2
NC_026503.1	1122600	1129199	1158	311.466	2652	511.819	0.608844	7.65263e-124	7.39154e-122	XM_958023.3, XM_958024.2, XM_958025.3, XM_958026.2
NC_026501.1	5354400	5358199	662	178.058	1727	333.3	0.534724	1.46156e-123	2.22592e-121	XM_953225.3, XM_953227.3
NC_026503.1	4035200	4037199	363	97.6359	1121	216.346	0.452135	5.94319e-123	6.82664e-121	XM_011395698.1, XM_011395699.1, XM_951081.3
NC_026501.1	4142400	4153799	1671	449.448	3551	685.321	0.656029	1.97385e-122	1.85203e-120	XM_958981.2, XM_011395070.1, XM_958662.2, XM_958663.3, XM_958664.2, XM_958665.3, XM_958666.2
NC_026505.1	3273600	3296999	3361	904.006	6373	1229.95	0.735098	2.75912e-121	2.51693e-119	XM_956489.3, XM_956491.3, XM_956492.3, XM_956493.2, XM_011396528.1, XM_011396186.1, XM_011396185.1, XM_956496.1, XM_956497.3, XM_956498.2, XM_956500.3, XM_956502.3
NC_026506.1	1287000	1290599	435	117.002	1265	244.137	0.479968	1.02811e-120	9.12517e-119	XM_955075.2, XM_955074.2, XM_955073.3
NC_026503.1	2321000	2322999	228	61.325	815	157.29	0.391115	3.25852e-120	4.59044e-118	XM_951915.3, XM_951916.2
NC_026506.1	1534200	1536199	494	132.871	1380	266.331	0.499541	4.02427e-119	5.53092e-117	XM_955424.3, XM_955423.3, XM_955422.3
NC_026501.1	7486400	7487999	400	107.588	1186	228.891	0.470818	1.35084e-118	1.47207e-116	XM_959447.3, XM_959446.3
NC_026503.1	3982800	3989999	1258	338.363	2806	541.54	0.625091	1.54467e-118	1.64122e-116	XM_951699.3, XM_011395556.1, XM_951701.3, XM_951702.2, XM_951703.3
NC_026503.1	1917200	1921399	668	179.672	1719	331.756	0.542072	2.8382e-118	3.80792e-116	XM_957832.2, XM_957833.3, XM_011395585.1, XM_011395586.1
NC_026505.1	5647600	5649399	435	117.002	1252	241.628	0.484948	1.4013e-116	1.75474e-114	XM_955485.3, XM_955486.2
NC_026501.1	4729200	4730999	430	115.657	1241	239.505	0.483632	2.42719e-116	2.97331e-114	XM_011394795.1, XM_011394796.1, XM_959106.3, XM_959107.3
NC_026501.1	7818400	7827199	1418	381.399	3073	593.07	0.643336	1.81941e-115	1.71833e-113	XM_960665.3, XM_960664.2, XM_011394494.1, XM_011394495.1, XM_011394493.1, XM_960661.2
NC_026501.1	9641600	9643599	435	117.002	1248	240.856	0.486501	2.55245e-115	2.35824e-113	XM_959741.2, XM_011394913.1, XM_011394914.1, XM_959743.2
NC_026501.1	8352800	8354799	380	102.208	1131	218.276	0.469071	3.2988e-114	2.92081e-112	XM_958951.2, XM_958950.3, XM_958949.2
NC_026507.1	1983000	1985399	630	169.451	1629	314.387	0.539512	8.99615e-114	1.05611e-111	XM_954719.2, XM_011396920.1, XM_011396921.1, XM_954717.3
NC_026503.1	4139600	4141599	273	73.4286	899	173.501	0.424295	2.89639e-113	2.46193e-111	XM_011395668.1, XM_011395669.1, XM_953922.2, XM_953923.2
NC_026505.1	5822400	5825999	485	130.45	1342	258.998	0.504336	3.94993e-113	3.24289e-111	XM_011396550.1, XM_955590.3, XM_011396551.1, XM_955591.3
NC_026503.1	3778400	3784799	671	180.478	1705	329.054	0.548972	4.71005e-113	3.84956e-111	XM_952208.2, XM_952209.3, XM_952210.2, XM_952211.3, XM_952212.2
NC_026501.1	1575000	1586399	1570	422.282	3313	639.388	0.660668	6.40411e-111	5.12953e-109	XM_959573.3, XM_959572.2, XM_959571.2, XM_959570.3
NC_026502.1	3434600	3436399	320	86.0702	989	190.871	0.451887	5.85514e-109	6.34494e-107	XM_011395320.1, XM_011395321.1, XM_011395317.1, XM_011395319.1, XM_011395318.1
NC_026501.1	6538600	6541799	543	146.05	1441	278.104	0.525767	1.48055e-108	1.57413e-106	XM_960073.2, XM_960072.3, XM_960071.3, XM_960070.2
NC_026501.1	2636000	2640799	410	110.277	1174	226.575	0.487488	4.04442e-108	3.12523e-106	XM_960565.2, XM_960566.2, XM_960567.2, XM_960568.2, XM_960569.2
NC_026505.1	1906400	1912799	973	261.707	2244	433.078	0.604647	7.38451e-108	5.50599e-106	XM_956267.2, XM_956268.3, XM_956269.3, XM_011396248.1, XM_011396247.1, XM_956271.3
NC_026501.1	5681400	5683399	558	150.085	1465	282.736	0.531419	4.32396e-107	4.43009e-105	XM_011394889.1, XM_960154.3, XM_960153.3
NC_026501.1	9057200	9062399	554	149.009	1456	280.999	0.530876	9.36479e-107	6.86213e-105	XM_959371.2, XM_011394735.1, XM_011394734.1, XM_959369.3
NC_026501.1	7813200	7827599	1887	507.545	3827	738.587	0.687369	3.49053e-106	2.54731e-104	XM_960668.2, XM_960667.1, XM_960666.2, XM_960665.3, XM_960664.2, XM_011394494.1, XM_011394495.1, XM_011394493.1, XM_960661.2
NC_026501.1	1835400	1838999	555	149.278	1444	278.683	0.536249	6.20438e-103	4.1582e-101	XM_959239.3, XM_959238.3, XM_011394613.1, XM_011394612.1, XM_959236.3
NC_026505.1	5084400	5092199	1193	320.88	2612	504.1	0.636831	1.06932e-102	7.0233e-101	XM_955637.3, XM_011396544.1, XM_011396323.1, XM_011396324.1, XM_956041.2, XM_956042.3, XM_956043.2
NC_026507.1	2862000	2879999	1747	469.889	3558	686.672	0.684499	6.21085e-101	3.9993e-99	XM_954671.2, XM_954670.3, XM_954669.2, XM_011396840.1, XM_011396841.1, XM_954667.2, XM_011396839.1, XM_011396838.1, XM_011397070.1
NC_026501.1	5241600	5246399	1122	301.784	2476	477.852	0.631849	1.38051e-100	8.71843e-99	XM_011394844.1, XM_011394843.1
NC_026504.1	1233200	1239999	1244	334.598	2685	518.188	0.645986	1.68087e-99	1.1711e-97	XM_956994.2, XM_956995.2, XM_956993.2, XM_956992.2
NC_026507.1	1981800	1985399	772	207.644	1839	354.915	0.585492	2.47235e-99	1.53192e-97	XM_954719.2, XM_011396920.1, XM_011396921.1, XM_954717.3
NC_026505.1	2536800	2548399	1536	413.137	3189	615.457	0.671495	2.58086e-99	1.74105e-97	XM_956122.3, XM_956123.2, XM_956124.1, XM_956125.1, XM_956126.2
NC_026507.1	2131600	2134399	555	149.278	1430	275.981	0.541495	3.71507e-99	2.46704e-97	XM_954414.3, XM_954413.3, XM_011396882.1, XM_011396883.1
NC_026502.1	1599600	1612799	1522	409.371	3160	609.86	0.671483	1.92315e-98	1.12779e-96	XM_958155.3, XM_958156.2, XM_011395277.1, XM_011395276.1, XM_011395278.1, XM_011395279.1, XM_958160.3
NC_026505.1	2255200	2259999	760	204.417	1810	349.319	0.585633	9.92494e-98	6.48939e-96	XM_956420.2, XM_956421.3, XM_956422.3, XM_011396522.1, XM_011396521.1, XM_956423.3
NC_026505.1	4257200	4264799	1489	400.495	3099	598.088	0.66986	1.14521e-97	7.37449e-96	XM_955903.2, XM_955904.2, XM_955905.1, XM_011396390.1, XM_011396389.1
NC_026502.1	1580400	1588799	774	208.182	1835	354.143	0.588286	1.51107e-97	8.70588e-96	XM_958148.2, XM_958149.2, XM_958150.3, XM_011395274.1, XM_011395275.1, XM_011395272.1, XM_011395273.1, XM_958152.3
NC_026504.1	3528600	3544199	1854	498.669	3713	716.586	0.696084	8.31685e-97	4.55209e-95	XM_952373.2, XM_952372.3, XM_952371.3, XM_952370.2, XM_952369.2, XM_952368.1
NC_026503.1	3781400	3782799	208	55.9456	709	136.833	0.410249	4.38237e-96	4.11577e-94	XM_952209.3, XM_952210.2, XM_952211.3, XM_952212.2
NC_026505.1	5341800	5351399	1046	281.342	2317	447.166	0.629496	1.09972e-95	5.82498e-94	XM_956143.2, XM_011396338.1, XM_956145.2, XM_956147.3
NC_026505.1	6315000	6317999	433	116.464	1176	226.961	0.513893	9.57143e-95	4.91134e-93	XM_952314.3, XM_952315.1, XM_952313.3
NC_026504.1	1785200	1786999	256	68.8561	812	156.711	0.440557	5.3382e-95	4.93127e-93	XM_957254.2, XM_957255.3
NC_026507.1	2606000	2611199	683	183.706	1651	318.633	0.57704	7.69156e-94	4.73756e-92	XM_954443.3, XM_954442.3, XM_954441.2
NC_026505.1	5119200	5135399	2881	774.901	5377	1037.73	0.746849	4.36564e-93	2.20566e-91	XM_956047.2, XM_011396326.1, XM_011396327.1, XM_011396325.1, XM_011396329.1, XM_011396328.1, XM_011396330.1, XM_011396331.1
NC_026505.1	3642000	3642999	336	90.3737	975	188.169	0.481216	3.94654e-93	3.4748e-91	XM_956310.3, XM_956311.3
NC_026501.1	6512600	6515599	432	116.195	1168	225.417	0.516218	5.31031e-93	4.60363e-91	XM_960080.2, XM_960079.3, XM_960078.2
NC_026503.1	1584200	1587399	654	175.906	1590	306.86	0.573761	3.7518e-92	3.20324e-90	XM_952032.2, XM_011395726.1, XM_952033.2
NC_026504.1	4524600	4528199	532	143.092	1356	261.699	0.547403	3.09543e-91	1.51722e-89	XM_957044.3, XM_957043.2
NC_026501.1	3023200	3025999	248	66.7044	784	151.307	0.442068	3.6132e-91	2.13279e-89	XM_011394690.1, XM_011394689.1, XM_958884.2, XM_958885.2
NC_026501.1	2582200	2585199	593	159.499	1472	284.087	0.562009	2.90089e-91	2.4039e-89	XM_960552.3, XM_011395055.1, XM_960553.2
NC_026503.1	3414600	3415999	341	91.7185	979	188.941	0.486362	3.80853e-91	3.1103e-89	XM_952693.3, XM_952694.3
NC_026507.1	1890800	1892599	276	74.2355	843	162.694	0.457401	7.21263e-91	5.80617e-89	XM_954332.2, XM_011396933.1, XM_011396932.1, XM_011396930.1, XM_011396931.1, XM_011396928.1
NC_026504.1	2173200	2179799	1119	300.977	2418	466.659	0.64527	2.84345e-90	1.37322e-88	XM_957195.2, XM_957194.3, XM_957193.3
NC_026505.1	4739600	4751199	1779	478.496	3543	683.777	0.69998	6.9865e-90	4.01252e-88	XM_011396229.1, XM_950906.2, XM_950905.3, XM_001728475.2
NC_026504.1	5490600	5511599	3166	851.557	5806	1120.52	0.760074	2.27611e-89	1.0833e-87	XM_956822.2, XM_956821.1, XM_956820.3, XM_956819.3, XM_011396138.1, XM_011396137.1, XM_956818.3, XM_956817.2, XM_956816.2, XM_011395850.1, XM_011395851.1
NC_026502.1	230000	232399	220	59.1733	718	138.569	0.428374	2.38597e-89	1.35205e-87	XM_951030.2, XM_951029.3
NC_026502.1	1785600	1787199	376	101.132	1044	201.485	0.502788	2.47342e-89	1.38316e-87	XM_958224.3, XM_011395299.1, XM_011395298.1
NC_026501.1	5250000	5258399	1155	310.66	2475	477.659	0.650679	3.62636e-89	1.70128e-87	XM_001728314.2, XM_001728313.2, XM_959386.3, XM_959387.3, XM_959388.3, XM_959389.3
NC_026505.1	5118000	5135199	2961	796.418	5474	1056.45	0.753981	4.62135e-89	2.55075e-87	XM_956046.3, XM_956047.2, XM_011396326.1, XM_011396327.1, XM_011396325.1, XM_011396329.1, XM_011396328.1, XM_011396330.1, XM_011396331.1
NC_026502.1	4376600	4378599	303	81.4977	894	172.536	0.47338	5.4039e-89	4.28887e-87	XM_011395335.1, XM_011395334.1, XM_958130.3
NC_026505.1	4639200	4643999	572	153.85	1421	274.244	0.561584	2.11869e-88	9.7997e-87	XM_011396540.1, XM_951653.2, XM_951652.2, XM_951651.3, XM_951650.2
NC_026505.1	6370800	6372399	226	60.7871	728	140.499	0.433968	3.42563e-88	1.86653e-86	XM_952300.3, XM_952299.2, XM_952298.2
NC_026501.1	6576200	6579999	482	129.643	1249	241.049	0.538514	2.44691e-88	1.91505e-86	XM_960060.1, XM_011394564.1, XM_011394563.1, XM_960058.2
NC_026504.1	1579800	1592399	1786	480.379	3543	683.777	0.702733	4.52598e-88	2.06435e-86	XM_957154.2, XM_957155.2, XM_957156.3, XM_957157.3, XM_957158.2
NC_026503.1	3076000	3077399	283	76.1183	849	163.852	0.465649	6.53421e-88	4.97571e-86	XM_952603.3
NC_026502.1	2977200	2978599	208	55.9456	687	132.587	0.423367	1.16775e-87	8.77371e-86	XM_951424.3, XM_951423.3
NC_026505.1	2250000	2260199	1409	378.978	2902	560.068	0.676911	2.74964e-87	1.23696e-85	XM_956419.3, XM_956420.2, XM_956421.3, XM_956422.3, XM_011396522.1, XM_011396521.1, XM_956423.3
NC_026503.1	1581000	1594199	2119	569.946	4088	788.958	0.722567	5.55414e-87	2.46484e-85	XM_952031.2, XM_952032.2, XM_011395726.1, XM_952033.2, XM_952034.2
NC_026506.1	2290000	2294599	573	154.119	1418	273.665	0.563753	3.5686e-87	2.64593e-85	XM_952518.2, XM_952519.3, XM_011396794.1, XM_951466.3
NC_026501.1	1582000	1583799	344	92.5254	972	187.59	0.494158	4.61054e-87	3.37408e-85	XM_959571.2
NC_026501.1	2876600	2878199	183	49.2214	629	121.393	0.40704	7.05338e-87	5.03112e-85	XM_959914.2, XM_959915.2
NC_026503.1	1141800	1144799	754	202.803	1750	337.739	0.600925	1.46087e-86	6.39668e-85	XM_958029.2, XM_011395649.1, XM_011395650.1, XM_958031.2
NC_026501.1	3167600	3171199	417	112.16	1116	215.381	0.521534	1.41332e-86	7.32516e-85	XM_960355.2, XM_960356.2, XM_960357.3
NC_026507.1	3178800	3181999	499	134.216	1274	245.874	0.546537	2.78757e-86	1.89253e-84	XM_954803.3, XM_954802.1, XM_954801.3, XM_954800.2
NC_026503.1	3198400	3201599	486	130.719	1245	240.277	0.544716	3.32889e-85	1.66444e-83	XM_952635.3, XM_952636.3, XM_952637.2, XM_952638.2
NC_026505.1	624200	632399	1286	345.895	2680	517.223	0.669023	2.78058e-85	1.82193e-83	XM_953596.2, XM_011396444.1, XM_011396443.1
NC_026507.1	3175200	3181799	868	233.465	1948	375.952	0.621395	5.5806e-85	2.34958e-83	XM_011396813.1, XM_954803.3, XM_954802.1, XM_954801.3, XM_954800.2
NC_026503.1	3663200	3665999	432	116.195	1139	219.82	0.52935	8.7461e-85	5.53756e-83	XM_952177.2, XM_952178.3, XM_011395751.1
NC_026501.1	2429400	2431399	269	72.3528	810	156.325	0.463983	1.09325e-84	6.84496e-83	XM_959973.3, XM_959974.3
NC_026505.1	4302200	4306599	610	164.071	1476	284.859	0.576528	2.04683e-84	1.26746e-82	XM_955916.2, XM_011396397.1, XM_011396398.1, XM_955918.2
NC_026501.1	954600	956399	406	109.202	1086	209.591	0.521825	3.39103e-84	1.40964e-82	XM_959159.2, XM_959158.3
NC_026503.1	1125600	1129399	626	168.375	1505	290.456	0.580233	3.02698e-84	1.85403e-82	XM_958024.2, XM_958025.3, XM_958026.2
NC_026506.1	1657600	1664399	453	121.843	1177	227.154	0.537119	5.09631e-84	2.46129e-82	XM_955382.2, XM_011396786.1, XM_955381.3, XM_955380.3, XM_011396787.1, XM_955379.1
NC_026501.1	4549800	4557599	919	247.183	2033	392.356	0.630371	8.2088e-84	3.36971e-82	XM_959865.3, XM_959866.3, XM_959867.2
NC_026503.1	1682800	1684799	243	65.3595	751	144.938	0.452201	2.51506e-83	1.14935e-81	XM_952055.2, XM_011395624.1, XM_011395625.1
NC_026505.1	3777800	3779999	431	115.926	1132	218.469	0.53139	2.19489e-83	1.32991e-81	XM_955621.2, XM_955623.3, XM_955624.3
NC_026504.1	1625200	1627199	322	86.6081	915	176.589	0.491436	3.02322e-83	1.36688e-81	XM_957171.3, XM_957172.2, XM_957173.3
NC_026505.1	1899000	1919999	2386	641.761	4497	867.893	0.739593	3.68968e-83	1.49592e-81	XM_956262.2, XM_956263.3, XM_956264.2, XM_956265.2, XM_956266.3, XM_956267.2, XM_956268.3, XM_956269.3, XM_011396248.1, XM_011396247.1, XM_956271.3, XM_956272.3, XM_011396249.1, XM_011396250.1, XM_956274.3, XM_011396251.1, XM_011396252.1
NC_026501.1	2564400	2566799	304	81.7667	877	169.255	0.484133	7.44753e-83	2.94671e-81	XM_960548.2, XM_960549.2
NC_026507.1	1463400	1470199	1402	377.095	2856	551.19	0.684395	1.44752e-81	8.58608e-80	XM_950852.2, XM_011396892.1, XM_011396891.1, XM_950850.3, XM_950849.1, XM_950848.2, XM_950847.2
NC_026503.1	1562400	1567199	525	141.209	1304	251.664	0.561739	2.85209e-81	1.10191e-79	XM_952028.2, XM_952029.3, XM_011395725.1, XM_952030.1
NC_026504.1	4108800	4110799	340	91.4496	945	182.379	0.502369	2.67982e-81	1.13892e-79	XM_956941.3
NC_026501.1	2243600	2255999	1453	390.812	2940	567.402	0.689015	3.45359e-81	1.45324e-79	XM_960394.3, XM_011395053.1, XM_958796.2, XM_011394580.1, XM_011394579.1, XM_958794.3
NC_026501.1	5253200	5254799	285	76.6563	832	160.571	0.478499	5.77912e-81	3.28943e-79	XM_959386.3, XM_959387.3
NC_026507.1	3919800	3927199	1056	284.032	2258	435.78	0.652106	8.14865e-81	4.5463e-79	XM_954981.3, XM_954983.3, XM_011397094.1, XM_954984.2
NC_026505.1	2424800	2428199	438	117.809	1135	219.048	0.538575	1.70045e-80	9.39416e-79	XM_956086.2, XM_956087.3, XM_956088.2
NC_026501.1	3165000	3170999	573	154.119	1388	267.875	0.575929	8.32966e-80	3.10848e-78	XM_960354.2, XM_960355.2, XM_960356.2, XM_960357.3
NC_026506.1	694600	704399	1515	407.489	3035	585.736	0.695916	1.13039e-79	6.12477e-78	XM_955197.2, XM_955199.2, XM_955200.2
NC_026502.1	3210800	3212799	209	56.2146	667	128.727	0.438129	1.78158e-79	7.28047e-78	XM_001728372.2, XM_011395154.1
NC_026501.1	237600	239999	397	106.781	1047	202.064	0.529275	3.46852e-78	1.84388e-76	XM_960130.3, XM_960131.3, XM_960132.3, XM_960133.2
NC_026502.1	210400	211999	287	77.1942	827	159.606	0.484754	4.72236e-78	2.48696e-76	XM_011395255.1, XM_011395254.1, XM_951035.3, XM_951034.3
NC_026506.1	2199800	2204399	559	150.354	1354	261.313	0.575981	6.8258e-78	3.52875e-76	XM_952490.3, XM_011396586.1, XM_011396585.1
NC_026505.1	2043600	2062799	2577	693.134	4758	918.264	0.754965	4.6617e-77	1.68231e-75	XM_956361.3, XM_956362.2, XM_956364.2, XM_956365.3, XM_011396261.1, XM_011396260.1, XM_011396263.1, XM_011396262.1
NC_026505.1	3095600	3098399	360	96.829	970	187.204	0.518141	6.11321e-77	2.36192e-75	XM_956436.2, XM_956437.3
NC_026502.1	3131400	3134999	645	173.485	1508	291.035	0.596627	7.58785e-77	2.70853e-75	XM_951153.2, XM_011395402.1
NC_026501.1	2820400	2823399	711	191.237	1627	314.001	0.609516	1.1305e-76	5.68781e-75	XM_960623.3, XM_960624.2
NC_026502.1	1783200	1787399	565	151.968	1358	262.085	0.580439	3.49666e-76	1.2216e-74	XM_011395300.1, XM_011395301.1, XM_958224.3, XM_011395299.1, XM_011395298.1
NC_026501.1	3670000	3679999	2495	671.078	4615	890.666	0.753596	1.03698e-75	3.93496e-74	XM_952823.3, XM_952821.2, XM_011394993.1, XM_011394995.1, XM_011394994.1, XM_011394991.1, XM_011394992.1
NC_026507.1	1460000	1469999	1820	489.524	3513	677.987	0.722217	2.72613e-75	1.02532e-73	XM_950853.2, XM_950852.2, XM_011396892.1, XM_011396891.1, XM_950850.3, XM_950849.1, XM_950848.2, XM_950847.2
NC_026501.1	6505800	6515399	1168	314.156	2419	466.852	0.673223	4.82387e-75	1.66754e-73	XM_011395097.1, XM_011395098.1, XM_960081.2, XM_960080.2, XM_960079.3, XM_960078.2
NC_026501.1	4860000	4864799	775	208.451	1732	334.265	0.624055	1.28417e-74	4.78747e-73	XM_960198.2, XM_960199.2, XM_960200.3, XM_960201.2
NC_026503.1	4137000	4144199	705	189.623	1606	309.948	0.612278	1.75877e-74	5.89368e-73	XM_953919.2, XM_953920.2, XM_011395668.1, XM_011395669.1, XM_953922.2, XM_953923.2
NC_026501.1	2639400	2641199	203	54.6008	640	123.516	0.443539	1.9013e-74	9.1571e-73	XM_960567.2, XM_960568.2, XM_960569.2
NC_026507.1	2117400	2134799	2819	758.225	5119	987.935	0.767607	7.1168e-74	2.33716e-72	XM_011396886.1, XM_011396885.1, XM_954418.2, XM_954417.3, XM_011396884.1, XM_954414.3, XM_954413.3, XM_011396882.1, XM_011396883.1
NC_026505.1	5786400	5790399	584	157.078	1383	266.91	0.589087	8.02586e-74	2.91538e-72	XM_955719.2, XM_955720.3, XM_955721.3
NC_026504.1	669400	670999	143	38.4626	505	97.4618	0.396617	8.13495e-74	3.85214e-72	XM_953314.2, XM_953315.3
NC_026502.1	2479800	2483399	652	175.368	1506	290.649	0.603892	1.46349e-73	4.75852e-72	XM_952107.3, XM_011395355.1, XM_952106.3, XM_011395394.1, XM_011395396.1, XM_011395395.1
NC_026503.1	4349200	4355199	971	261.169	2071	399.69	0.653787	1.61006e-73	5.79895e-72	XM_953515.3, XM_953514.3, XM_953513.2
NC_026504.1	2562000	2573399	1160	312.004	2396	462.413	0.675031	1.94325e-73	6.25649e-72	XM_956713.3, XM_956814.3, XM_956813.2, XM_011396092.1, XM_956812.2, XM_956811.3
NC_026507.1	3102000	3108399	738	198.499	1660	320.37	0.620061	2.2128e-73	7.90286e-72	XM_954825.3, XM_954824.3, XM_954823.2
NC_026501.1	5261400	5274599	1426	383.55	2845	549.067	0.698793	2.75687e-73	8.78986e-72	XM_959389.3, XM_959390.2, XM_959391.2, XM_959392.2, XM_959393.3, XM_959394.3, XM_959395.3, XM_959396.3
NC_026505.1	760400	762399	331	89.0288	900	173.694	0.513538	2.73662e-73	9.6922e-72	XM_011396441.1, XM_011396442.1, XM_953733.3
NC_026505.1	3682400	3684999	261	70.201	759	146.482	0.480449	2.10037e-73	9.70128e-72	XM_956323.2, XM_956324.2, XM_956325.3
NC_026501.1	4649600	4655999	1830	492.214	3516	678.566	0.725564	2.14834e-73	9.84218e-72	XM_959891.3, XM_959892.3
NC_026502.1	3108600	3110199	199	53.5249	628	121.2	0.443138	3.02525e-73	1.36378e-71	XM_951161.3, XM_951160.3
NC_026505.1	406400	411599	584	157.078	1379	266.138	0.590794	6.70884e-73	2.35641e-71	XM_953456.3, XM_953455.3, XM_953454.2
NC_026504.1	4020200	4021999	283	76.1183	802	154.781	0.492904	8.87415e-73	3.96872e-71	XM_957623.3, XM_957624.2
NC_026505.1	5844800	5850399	1176	316.308	2419	466.852	0.67783	1.05063e-72	4.66165e-71	XM_955691.2, XM_955692.3, XM_955693.3
NC_026501.1	6519600	6520799	225	60.5181	681	131.429	0.461832	2.08698e-72	6.52728e-71	XM_960078.2, XM_960077.2
NC_026501.1	2241000	2256599	1715	461.282	3317	640.16	0.720776	4.99238e-72	1.5467e-70	XM_960395.2, XM_960394.3, XM_011395053.1, XM_958796.2, XM_011394580.1, XM_011394579.1, XM_958794.3
NC_026501.1	2234400	2235799	273	73.4286	779	150.342	0.489571	5.95498e-72	2.62159e-70	XM_960397.3, XM_960396.2
NC_026502.1	2586600	2589199	367	98.7117	966	186.432	0.530372	6.19992e-72	2.70826e-70	XM_952070.3, XM_952069.3, XM_952068.3
NC_026501.1	8627400	8640599	1363	366.605	2729	526.68	0.696324	1.13432e-71	3.48142e-70	XM_960532.3, XM_960531.3, XM_011394742.1, XM_011394741.1, XM_960529.3, XM_960528.3, XM_960527.2, XM_960526.2, XM_960525.2
NC_026503.1	3659400	3665999	798	214.638	1758	339.283	0.633054	1.29761e-71	3.94571e-70	XM_952177.2, XM_952178.3, XM_011395751.1
NC_026505.1	6401400	6402199	91	24.4762	375	72.3726	0.341004	1.73695e-71	7.47152e-70	XM_952289.2, XM_952288.3
NC_026501.1	8736200	8738599	583	156.809	1371	264.594	0.593223	1.73347e-71	7.51391e-70	XM_960495.2, XM_960494.3, XM_960493.2
NC_026501.1	5448600	5459399	1393	374.674	2776	535.751	0.699595	3.78059e-71	1.13903e-69	XM_953811.3, XM_953812.3, XM_953813.2, XM_011394946.1, XM_011394945.1, XM_953815.3
NC_026502.1	2584400	2594399	1303	350.467	2623	506.223	0.692585	7.2613e-71	2.50899e-69	XM_952071.2, XM_952070.3, XM_952069.3, XM_952068.3, XM_952067.3
NC_026502.1	1041600	1048199	682	183.437	1547	298.561	0.614907	1.02049e-70	3.04661e-69	XM_951357.2, XM_951356.3, XM_011395224.1, XM_011395225.1, XM_011395223.1, XM_011395222.1
NC_026501.1	1758400	1760999	365	98.1738	958	184.888	0.53189	8.48366e-71	3.62162e-69	XM_959763.2, XM_959762.3
NC_026501.1	2868600	2878199	1201	323.032	2448	472.449	0.68403	1.93025e-70	5.65975e-69	XM_959910.2, XM_011394677.1, XM_011394676.1, XM_959912.3, XM_959913.3, XM_959914.2, XM_959915.2
NC_026507.1	1425600	1429199	462	124.264	1142	220.399	0.56454	2.04723e-70	5.94965e-69	XM_953845.3, XM_011397020.1, XM_001727940.2
NC_026505.1	4546000	4546599	79	21.2486	342	66.0038	0.325054	2.36928e-70	9.96334e-69	XM_953671.2, XM_953672.3
NC_026502.1	2521200	2522399	213	57.2905	648	125.06	0.459546	8.44347e-70	2.41116e-68	XM_011395201.1, XM_011395202.1, XM_952091.2
NC_026502.1	1939000	1940799	196	52.718	612	118.112	0.447884	7.29211e-70	3.04378e-68	XM_958534.3
NC_026501.1	3361600	3371199	1679	451.6	3241	625.493	0.722197	1.17622e-69	3.93616e-68	XM_960024.3, XM_011394711.1, XM_011394710.1, XM_960026.3, XM_960027.3, XM_011394712.1, XM_011394713.1, XM_960029.2
NC_026501.1	3098200	3102999	706	189.892	1584	305.702	0.621655	1.83707e-69	7.61167e-68	XM_960339.3, XM_960340.3, XM_960341.3
NC_026504.1	4471200	4472799	311	83.6495	846	163.273	0.51337	4.09149e-69	1.34797e-67	XM_011395931.1, XM_011395932.1, XM_957061.2
NC_026502.1	3399600	3401599	282	75.8494	788	152.079	0.499884	4.16511e-69	1.36167e-67	XM_958072.3, XM_958071.2
NC_026501.1	820400	822599	499	134.216	1205	232.557	0.577806	6.70351e-69	2.71757e-67	XM_959812.2, XM_011394929.1, XM_011394928.1, XM_011394930.1, XM_011394931.1
NC_026503.1	1165400	1168799	469	126.147	1149	221.75	0.569586	6.83162e-69	2.74973e-67	XM_958035.3, XM_011395652.1, XM_011395651.1
NC_026504.1	2986800	2990199	987	265.473	2073	400.076	0.663908	7.68875e-69	3.07277e-67	XM_957471.2, XM_957470.2, XM_957469.2
NC_026504.1	851600	854399	463	124.533	1137	219.434	0.568245	1.04854e-68	3.37599e-67	XM_954308.2, XM_954309.3
NC_026504.1	5496800	5511599	2554	686.948	4649	897.228	0.765769	1.93713e-68	6.19007e-67	XM_956821.1, XM_956820.3, XM_956819.3, XM_011396138.1, XM_011396137.1, XM_956818.3, XM_956817.2, XM_956816.2, XM_011395850.1, XM_011395851.1
NC_026503.1	2642800	2644799	411	110.546	1037	200.134	0.553171	2.93441e-68	1.15632e-66	XM_952137.3, XM_952138.3, XM_952139.2
NC_026502.1	1657800	1660399	330	88.7599	880	169.834	0.523615	4.13266e-68	1.61719e-66	XM_958355.2, XM_011395376.1, XM_958356.2
NC_026505.1	5348200	5351399	467	125.609	1142	220.399	0.570636	4.30856e-68	1.67439e-66	XM_956145.2, XM_956147.3
NC_026501.1	3729800	3735199	1128	303.397	2309	445.622	0.681148	6.25734e-68	2.41507e-66	XM_952782.3, XM_952783.3
NC_026506.1	2550000	2564399	1846	496.517	3501	675.671	0.735039	9.61953e-68	2.70004e-66	XM_952567.3, XM_952568.2, XM_952569.3, XM_952570.3, XM_952571.2, XM_952572.3
NC_026501.1	7697000	7698599	201	54.0628	615	118.691	0.457015	3.35247e-67	1.28511e-65	XM_960697.3, XM_960696.2
NC_026504.1	4997400	5000399	334	89.8358	884	170.606	0.527547	4.95915e-67	1.35715e-65	XM_011396047.1, XM_957087.2
NC_026506.1	787800	789199	354	95.2151	923	178.133	0.535446	4.73301e-67	1.80206e-65	XM_955135.3, XM_955136.1, XM_955137.2
NC_026505.1	3395000	3396199	167	44.9179	541	104.41	0.431986	6.37431e-67	2.41069e-65	XM_955681.3, XM_011396530.1
NC_026505.1	4296000	4306799	1195	321.418	2415	466.08	0.689912	1.073e-66	2.86481e-65	XM_955913.2, XM_955915.2, XM_955916.2, XM_011396397.1, XM_011396398.1, XM_955918.2
NC_026505.1	4981200	4987799	1042	280.266	2154	415.708	0.674523	1.69979e-66	4.43025e-65	XM_956206.2, XM_956207.3
NC_026502.1	3844200	3854999	1112	299.094	2273	438.675	0.682126	1.868e-66	4.83033e-65	XM_958506.2, XM_958507.2, XM_958509.2
NC_026504.1	4912000	4912799	224	60.2491	661	127.569	0.473679	1.90679e-66	5.83011e-65	XM_956741.2, XM_956742.3, XM_001728098.2
NC_026507.1	3593600	3595199	181	48.6834	570	110.006	0.444217	2.06364e-66	7.70107e-65	XM_954561.2, XM_011396969.1, XM_011396970.1
NC_026501.1	5506200	5509399	605	162.726	1387	267.682	0.608475	3.84424e-66	1.41584e-64	XM_011394905.1, XM_011394906.1, XM_958844.2, XM_011394903.1, XM_011394904.1, XM_011394902.1, XM_011394901.1
NC_026501.1	4596600	4612799	2145	576.939	3972	766.571	0.752785	6.00469e-66	1.52864e-64	XM_011394779.1, XM_011394778.1, XM_959877.3, XM_959878.2, XM_959879.3, XM_959880.2, XM_011394781.1, XM_011394780.1
NC_026504.1	2807200	2811999	716	192.582	1584	305.702	0.630448	8.00391e-66	2.42976e-64	XM_957296.3, XM_957295.2, XM_957294.2, XM_957293.2
NC_026505.1	2354200	2356999	412	110.815	1029	198.591	0.558821	1.01997e-65	3.73216e-64	XM_011396284.1, XM_011396285.1, XM_011396287.1, XM_011396286.1, XM_956022.2
NC_026501.1	4598800	4601999	400	107.588	1006	194.152	0.554976	1.17587e-65	4.27484e-64	XM_959877.3, XM_959878.2, XM_959879.3
NC_026501.1	1434000	1441999	958	257.673	2002	386.373	0.667263	4.32306e-65	1.30305e-63	XM_959513.3, XM_959512.3
NC_026504.1	3690600	3694799	523	140.671	1232	237.768	0.592281	7.57189e-65	1.91278e-63	XM_011396106.1, XM_011396107.1, XM_951236.2
NC_026502.1	2254800	2260799	603	162.189	1377	265.752	0.610868	9.26697e-65	2.32311e-63	XM_011395212.1, XM_011395211.1, XM_951522.2
NC_026501.1	4644000	4672799	4966	1335.7	8376	1616.52	0.826352	1.28503e-64	3.197e-63	XM_959890.3, XM_959891.3, XM_959892.3, XM_011394791.1, XM_011394790.1, XM_959894.2, XM_959895.3, XM_959896.3, XM_959897.3, XM_959088.2
NC_026502.1	3122600	3125399	302	81.2287	813	156.904	0.518774	1.02368e-64	3.58289e-63	XM_951156.3, XM_951155.3
NC_026505.1	2540000	2542799	497	133.678	1183	228.312	0.586188	1.43402e-64	4.98809e-63	XM_956123.2, XM_956124.1
NC_026506.1	786000	791999	755	203.072	1645	317.475	0.640106	2.84091e-64	7.0147e-63	XM_955135.3, XM_955136.1, XM_955137.2, XM_955138.3
NC_026504.1	2058000	2061799	471	126.685	1134	218.855	0.57957	2.3565e-64	8.0478e-63	XM_956891.3, XM_956890.3, XM_011395968.1, XM_011395969.1
NC_026501.1	1852000	1853599	212	57.0215	628	121.2	0.471942	8.35242e-64	2.41481e-62	XM_959234.2, XM_011394611.1, XM_011394610.1, XM_011394609.1, XM_011394608.1
NC_026506.1	1229600	1232799	506	136.098	1195	230.627	0.590794	1.63404e-63	4.62979e-62	XM_955110.3, XM_955109.2, XM_955108.2
NC_026505.1	2439200	2441599	349	93.8703	900	173.694	0.541381	1.94311e-63	5.46901e-62	XM_956090.2, XM_956091.2
NC_026505.1	5483600	5486399	365	98.1738	930	179.484	0.547887	3.02592e-63	8.40534e-62	XM_955977.2, XM_955978.3
NC_026503.1	1627600	1628799	225	60.5181	653	126.025	0.481604	3.46611e-63	9.50385e-62	XM_011395728.1, XM_952042.3, XM_952043.2
NC_026504.1	2051200	2061599	1470	395.385	2851	550.225	0.718824	3.46502e-63	9.56255e-62	XM_956892.3, XM_956891.3, XM_956890.3, XM_011395968.1, XM_011395969.1
NC_026505.1	4800600	4804199	1203	323.57	2406	464.343	0.697124	4.17904e-63	1.00175e-61	XM_011396542.1, XM_011396543.1, XM_011396307.1, XM_011396306.1
NC_026503.1	3018000	3026399	1161	312.273	2335	450.64	0.693255	4.80778e-63	1.14411e-61	XM_951501.2, XM_951502.2, XM_011395485.1, XM_001728445.2, XM_951504.3, XM_951505.2
NC_026507.1	3135600	3148199	1301	349.929	2569	495.801	0.706053	5.89176e-63	1.39198e-61	XM_011396823.1, XM_011396824.1, XM_011396822.1, XM_011396821.1, XM_011396820.1, XM_954814.3, XM_954813.2, XM_954812.3, XM_954811.2
NC_026503.1	2637000	2648399	1506	405.068	2908	561.226	0.721987	7.6295e-63	1.78966e-61	XM_952135.3, XM_952136.3, XM_952137.3, XM_952138.3, XM_952139.2, XM_011395447.1, XM_011395448.1, XM_952141.3
NC_026501.1	2734800	2738399	509	136.905	1197	231.013	0.593298	1.03698e-62	2.41521e-61	XM_960596.3, XM_960597.2, XM_960598.3, XM_960599.2
NC_026501.1	5189400	5193599	691	185.858	1524	294.122	0.632406	1.16133e-62	2.68578e-61	XM_011395081.1, XM_959122.2, XM_011394838.1, XM_011394839.1
NC_026501.1	8732800	8741999	1385	372.523	2707	522.434	0.713303	1.05495e-62	2.83768e-61	XM_960497.2, XM_960495.2, XM_960494.3, XM_960493.2, XM_960492.2
NC_026501.1	3335400	3370799	4584	1232.96	7765	1498.6	0.822814	1.28354e-62	2.94765e-61	XM_960017.2, XM_960018.2, XM_960019.2, XM_960020.2, XM_960021.2, XM_960022.3, XM_960023.2, XM_960024.3, XM_011394711.1, XM_011394710.1, XM_960026.3, XM_960027.3, XM_011394712.1, XM_011394713.1
NC_026506.1	2448600	2461799	1331	357.998	2616	504.872	0.709349	1.65107e-62	3.76535e-61	XM_952536.2, XM_952537.3, XM_952538.3, XM_011396796.1, XM_952539.3, XM_952540.2
NC_026505.1	3793200	3798399	751	201.996	1629	314.387	0.642969	1.56638e-62	4.18686e-61	XM_955626.2, XM_011396217.1, XM_011396216.1, XM_955833.3
NC_026507.1	1850200	1851599	119	32.0074	422	81.4433	0.395367	1.5029e-62	4.95254e-61	XM_954459.2, XM_954458.2
NC_026503.1	3070200	3083399	1383	371.985	2700	521.083	0.71412	3.6792e-62	8.27567e-61	XM_011395490.1, XM_011395491.1, XM_011395492.1, XM_952603.3, XM_952604.3, XM_952605.2
NC_026507.1	2069600	2075999	1210	325.453	2410	465.115	0.700014	6.8149e-62	1.81021e-60	XM_001728199.1, XM_954326.2, XM_954325.3, XM_001728198.2
NC_026505.1	1360200	1390199	3946	1061.35	6766	1305.8	0.812888	2.22771e-61	4.9431e-60	XM_011396369.1, XM_011396370.1, XM_954091.2, XM_011396368.1, XM_011396367.1, XM_011396516.1, XM_954089.3, XM_954088.2, XM_954087.2, XM_954086.3, XM_954085.3, XM_954084.3, XM_954083.2
NC_026505.1	4395600	4402799	608	163.533	1370	264.401	0.61907	2.30843e-61	5.08784e-60	XM_955811.3, XM_955812.1
NC_026504.1	4467600	4472999	657	176.713	1457	281.192	0.628967	2.6757e-61	5.85799e-60	XM_011396125.1, XM_011395931.1, XM_011395932.1, XM_957061.2
NC_026501.1	6532200	6546599	1877	504.855	3502	675.864	0.747162	2.7659e-61	6.01537e-60	XM_960075.3, XM_011394573.1, XM_011394572.1, XM_960073.2, XM_960072.3, XM_960071.3, XM_960070.2, XM_960069.3, XM_011394570.1, XM_011394569.1, XM_011394571.1
NC_026504.1	2244600	2265599	2781	748.004	4945	954.354	0.783904	2.83586e-61	6.12694e-60	XM_957234.3, XM_957233.2, XM_957232.3, XM_011396043.1, XM_011396044.1, XM_011395952.1, XM_011395953.1, XM_001728036.2, XM_957230.2, XM_011396086.1, XM_011396087.1, XM_957228.2
NC_026504.1	2176800	2179799	536	144.168	1240	239.312	0.603062	2.60713e-61	8.44322e-60	XM_957194.3, XM_957193.3
NC_026507.1	2601600	2614199	1674	450.255	3171	611.983	0.735938	3.94845e-61	8.47498e-60	XM_011396865.1, XM_011396867.1, XM_011396866.1, XM_954443.3, XM_954442.3, XM_954441.2, XM_954440.3
NC_026506.1	2543400	2544999	179	48.1455	551	106.34	0.454457	3.01303e-61	9.70194e-60	XM_952564.3, XM_952565.2, XM_952566.2
NC_026501.1	5270400	5274399	586	157.616	1329	256.489	0.6151	4.92303e-61	1.29153e-59	XM_959392.2, XM_959393.3, XM_959394.3, XM_959395.3, XM_959396.3
NC_026501.1	6551400	6555599	536	144.168	1238	238.926	0.604036	7.20707e-61	1.53688e-59	XM_960067.2, XM_001728429.2, XM_960066.2, XM_960065.3, XM_960064.3
NC_026505.1	5175200	5176799	207	55.6767	609	117.533	0.475218	5.53917e-61	1.77348e-59	XM_956065.2, XM_956066.3
NC_026503.1	3829000	3830999	187	50.2973	567	109.427	0.461285	6.35516e-61	2.02324e-59	XM_951599.3
NC_026505.1	4355600	4361599	1168	314.156	2333	450.254	0.698029	7.30837e-61	2.31363e-59	XM_955797.2, XM_955798.2, XM_955799.3, XM_955800.3, XM_955801.2
NC_026505.1	6397800	6410399	1152	309.853	2305	444.851	0.696834	1.10627e-60	2.34387e-59	XM_952290.2, XM_952289.2, XM_952288.3, XM_952287.3, XM_952286.2, XM_952285.3, XM_011396561.1
NC_026505.1	5123800	5134999	2223	597.919	4055	782.589	0.764181	7.48442e-61	2.35613e-59	XM_011396329.1, XM_011396328.1, XM_011396330.1, XM_011396331.1
NC_026501.1	5438400	5440399	176	47.3386	543	104.796	0.453455	1.09165e-60	3.41746e-59	XM_011394944.1, XM_953808.3, XM_953809.2
NC_026501.1	235800	239999	573	154.119	1303	251.471	0.613471	1.79376e-60	3.77609e-59	XM_960130.3, XM_960131.3, XM_960132.3, XM_960133.2
NC_026501.1	7987400	7989399	271	72.8907	737	142.236	0.513656	1.80144e-60	5.60835e-59	XM_959633.3, XM_959632.3, XM_959631.2
NC_026503.1	3988000	3990199	266	71.5458	727	140.306	0.51114	1.88168e-60	5.82598e-59	XM_951701.3, XM_951702.2, XM_951703.3
NC_026505.1	3202400	3206799	326	87.684	844	162.887	0.539325	2.65599e-60	6.79997e-59	XM_956468.3, XM_956469.2
NC_026506.1	708400	710799	321	86.3392	833	160.764	0.538083	6.12287e-60	1.53978e-58	XM_955201.2, XM_955202.2
NC_026502.1	1443000	1447799	697	187.472	1520	293.35	0.639567	8.90413e-60	1.85071e-58	XM_958093.2, XM_011395264.1, XM_011395265.1
NC_026502.1	3396600	3404999	793	213.293	1687	325.58	0.655553	1.18378e-59	2.44499e-58	XM_958073.3, XM_958072.3, XM_958071.2, XM_958070.1, XM_958069.2
NC_026505.1	621600	632399	1531	411.792	2926	564.7	0.72945	1.30077e-59	2.66983e-58	XM_953597.2, XM_953596.2, XM_011396444.1, XM_011396443.1
NC_026506.1	1884000	1889599	1203	323.57	2384	460.097	0.703554	1.10561e-59	2.74786e-58	XM_011396755.1, XM_950767.2, XM_950768.2, XM_950769.3
NC_026501.1	8941600	8947999	869	233.734	1818	350.863	0.666571	1.32297e-59	3.26896e-58	XM_959039.2, XM_959037.3, XM_959036.3
NC_026501.1	7835400	7837599	305	82.0356	801	154.588	0.531749	1.12482e-59	3.37148e-58	XM_011395117.1, XM_960658.3
NC_026506.1	2143600	2147999	749	201.458	1610	310.72	0.648822	1.43353e-59	3.52168e-58	XM_952468.3, XM_952470.3
NC_026504.1	1993600	1999399	1194	321.149	2368	457.009	0.703012	1.5533e-59	4.60675e-58	XM_959341.3, XM_959340.3, XM_959339.3
NC_026506.1	2655000	2657199	284	76.3873	759	146.482	0.522626	2.05473e-59	6.06199e-58	XM_952595.3, XM_952596.3
NC_026505.1	4170800	4178799	1199	322.494	2375	458.36	0.703873	2.50819e-59	6.12632e-58	XM_955815.3, XM_955816.2, XM_955817.2, XM_955818.2, XM_955819.3
NC_026505.1	2497200	2498199	218	58.6353	626	120.814	0.486784	3.61166e-59	1.05449e-57	XM_956110.2, XM_956111.3
NC_026501.1	1693200	1714799	2832	761.721	5003	965.548	0.789022	6.25205e-59	1.26739e-57	XM_959781.3, XM_959780.1, XM_959779.3, XM_959778.2, XM_959777.3, XM_959776.2, XM_959775.3, XM_959774.2
NC_026501.1	5277600	5285999	1046	281.342	2115	408.182	0.689589	7.68756e-59	1.54883e-57	XM_959396.3, XM_959397.2, XM_011394846.1, XM_011394847.1, XM_011394845.1, XM_959399.2, XM_959400.2
NC_026507.1	3268400	3269999	204	54.8697	596	115.024	0.478563	8.88184e-59	2.13264e-57	XM_954546.2, XM_954545.3
NC_026507.1	2876800	2880199	353	94.9462	890	171.764	0.553714	8.80144e-59	2.5565e-57	XM_011396839.1, XM_011396838.1, XM_011397070.1
NC_026502.1	3061400	3062799	125	33.6212	426	82.2153	0.411247	1.10163e-58	3.18343e-57	XM_951113.3, XM_951112.2, XM_951111.1
NC_026507.1	1533200	1535999	376	101.132	932	179.87	0.563144	2.19955e-58	5.2224e-57	XM_951853.3, XM_951852.3
NC_026505.1	4909600	4915199	865	232.658	1804	348.161	0.668652	2.39892e-58	5.66412e-57	XM_956181.2, XM_956182.3, XM_956183.3, XM_956184.3
NC_026501.1	5441400	5444399	305	82.0356	796	153.623	0.535085	2.67474e-58	7.68989e-57	XM_953808.3, XM_953809.2, XM_953810.2
NC_026504.1	3278000	3285199	751	201.996	1606	309.948	0.652171	3.65838e-58	8.54293e-57	XM_951939.2, XM_951938.3, XM_951937.3, XM_951936.2, XM_951935.3
NC_026504.1	2407600	2409199	233	62.6699	653	126.025	0.498652	4.32001e-58	9.97828e-57	XM_011396090.1, XM_011396091.1
NC_026507.1	2560400	2570799	1615	434.385	3052	589.017	0.73769	4.34818e-58	9.98906e-57	XM_011396872.1, XM_011396873.1, XM_954508.3, XM_954507.2, XM_954506.2, XM_954505.2, XM_954504.3
NC_026503.1	1893600	1901999	1204	323.839	2373	457.974	0.707401	9.42517e-58	1.85343e-56	XM_957826.3, XM_957827.2
NC_026506.1	4096800	4100799	350	94.1393	880	169.834	0.555253	1.13148e-57	2.55786e-56	XM_950844.2, XM_011396632.1, XM_011396631.1, XM_950842.3
NC_026501.1	4857600	4868999	1658	445.951	3118	601.754	0.741294	1.4512e-57	2.83675e-56	XM_960197.1, XM_960198.2, XM_960199.2, XM_960200.3, XM_960201.2, XM_960202.3, XM_001728325.2
NC_026501.1	3123600	3137999	1893	509.159	3498	675.092	0.75439	1.4967e-57	2.89128e-56	XM_960345.3, XM_960346.3, XM_011395063.1, XM_011394696.1, XM_960349.3
NC_026504.1	2480400	2500199	2675	719.493	4742	915.176	0.786308	1.72852e-57	3.31957e-56	XM_957423.3, XM_011396001.1, XM_011396000.1, XM_957421.3, XM_011395997.1, XM_011395999.1, XM_011395998.1, XM_957419.2, XM_957418.3, XM_011395995.1, XM_011395996.1
NC_026504.1	3637800	3640799	235	63.2078	655	126.411	0.501381	1.78742e-57	3.393e-56	XM_951042.2, XM_950739.3
NC_026503.1	991000	994799	683	183.706	1484	286.403	0.641932	1.47684e-57	4.1819e-56	XM_957853.3, XM_957854.3, XM_011395639.1, XM_011395640.1
NC_026505.1	1365200	1371399	798	214.638	1684	325.001	0.660855	1.60036e-57	4.50901e-56	XM_011396368.1, XM_011396367.1, XM_011396516.1, XM_954089.3, XM_954088.2
NC_026507.1	2540400	2557799	2153	579.091	3913	755.184	0.766981	2.45536e-57	4.63414e-56	XM_011396874.1, XM_011396875.1, XM_954513.3, XM_954512.3, XM_954511.2, XM_954510.3, XM_011396872.1, XM_011396873.1
NC_026501.1	9617400	9630599	1776	477.69	3306	638.037	0.748881	3.79424e-57	7.07971e-56	XM_959731.3, XM_959732.2, XM_959733.2, XM_959734.2, XM_959735.3, XM_959736.3, XM_959737.2
NC_026501.1	5169600	5174799	857	230.507	1784	344.301	0.669898	3.02603e-57	8.48343e-56	XM_959113.3, XM_011394831.1, XM_011394832.1, XM_959115.3, XM_011394834.1, XM_011394833.1, XM_959117.3
NC_026504.1	63400	65399	304	81.7667	790	152.465	0.537382	3.43779e-57	9.54283e-56	XM_953621.3, XM_011396021.1, XM_011396022.1
NC_026501.1	2535800	2537799	285	76.6563	753	145.324	0.528633	3.59184e-57	9.87317e-56	XM_960002.1, XM_960003.2
NC_026501.1	2661600	2662999	286	76.9252	754	145.517	0.529779	6.61675e-57	1.80997e-55	XM_011395015.1, XM_011395014.1, XM_011395016.1, XM_001728364.2, XM_960576.3
NC_026506.1	2455600	2461999	719	193.389	1543	297.789	0.649897	8.45257e-57	1.87101e-55	XM_952538.3, XM_011396796.1, XM_952539.3, XM_952540.2
NC_026503.1	1564400	1567199	403	108.395	976	188.362	0.576297	9.13732e-57	2.0121e-55	XM_952029.3, XM_011395725.1, XM_952030.1
NC_026504.1	1605800	1608799	358	96.291	891	171.957	0.560905	1.30438e-56	3.53374e-55	XM_957162.1, XM_957163.3, XM_957164.3, XM_011395895.1
NC_026502.1	2257000	2258599	254	68.3182	690	133.166	0.514306	1.34101e-56	3.61559e-55	XM_011395212.1, XM_011395211.1
NC_026504.1	2830800	2832399	279	75.0424	739	142.622	0.527334	1.55588e-56	4.15516e-55	XM_957286.3, XM_957285.3
NC_026504.1	3733000	3735399	353	94.9462	881	170.027	0.559364	1.79423e-56	4.76909e-55	XM_951225.3, XM_951224.2
NC_026504.1	823200	832199	1118	300.708	2220	428.446	0.702168	2.62378e-56	4.78695e-55	XM_954298.2, XM_954299.2, XM_954300.2, XM_954301.2, XM_011396064.1, XM_954302.2
NC_026502.1	947600	949599	316	84.9943	810	156.325	0.544751	2.3914e-56	5.21203e-55	XM_951209.2, XM_951208.2
NC_026504.1	2188800	2191599	560	150.623	1259	242.979	0.620514	4.20571e-56	9.11952e-55	XM_957191.3, XM_957190.3
NC_026501.1	8203000	8204199	207	55.6767	594	114.638	0.487199	3.59671e-56	9.47078e-55	XM_959213.3, XM_959212.2
NC_026503.1	3364800	3368799	467	125.609	1091	210.556	0.597287	4.39592e-56	9.48358e-55	XM_952679.2, XM_952680.3, XM_011395748.1
NC_026503.1	2779400	2781199	194	52.1801	567	109.427	0.47846	4.42099e-56	1.15871e-54	XM_011395465.1, XM_011395464.1, XM_951103.1
NC_026507.1	3806200	3807599	86	23.1314	329	63.4949	0.367422	4.45163e-56	1.16134e-54	XM_954948.3, XM_954949.2
NC_026507.1	2723000	2726799	729	196.079	1556	300.298	0.653422	5.65225e-56	1.46776e-54	XM_954699.2, XM_954698.3, XM_954697.3, XM_954696.2
NC_026501.1	1683000	1690799	978	263.052	1981	382.321	0.688396	9.94211e-56	1.76486e-54	XM_959783.3, XM_959782.3, XM_959781.3
NC_026507.1	3889400	3892399	609	163.802	1345	259.577	0.631603	7.27426e-56	1.8803e-54	XM_954970.2, XM_954971.3
NC_026507.1	2649600	2659199	1111	298.825	2204	425.358	0.702839	1.20691e-55	2.13092e-54	XM_954624.3, XM_954623.2, XM_954622.2, XM_954621.2, XM_011396860.1, XM_011396859.1, XM_954618.2
NC_026504.1	3461200	3465999	537	144.437	1216	234.68	0.6161	1.00898e-55	2.15485e-54	XM_952394.2, XM_952393.2, XM_952392.2, XM_952391.3
NC_026505.1	3961200	3971999	1734	466.393	3226	622.598	0.749308	1.28232e-55	2.25194e-54	XM_955739.2, XM_955740.2, XM_955741.2, XM_955742.3
NC_026501.1	6131400	6136199	476	128.029	1104	213.065	0.601611	2.5301e-55	4.4196e-54	XM_953786.2, XM_953785.3, XM_953784.3
NC_026501.1	5990200	5991399	161	43.3041	496	95.7249	0.454274	1.81921e-55	4.65966e-54	XM_953329.3, XM_953328.3
NC_026506.1	1659000	1664399	394	105.974	953	183.923	0.577043	2.93633e-55	5.10206e-54	XM_955382.2, XM_011396786.1, XM_955381.3, XM_955380.3, XM_011396787.1, XM_955379.1
NC_026507.1	2736600	2739999	550	147.933	1237	238.733	0.620284	3.05363e-55	7.751e-54	XM_954694.3, XM_954693.1, XM_954692.3
NC_026503.1	4613000	4614599	167	44.9179	508	98.0408	0.459993	3.22972e-55	8.16121e-54	XM_954191.3, XM_954192.3
NC_026502.1	2002800	2005799	395	106.243	954	184.116	0.577898	4.72497e-55	8.16674e-54	XM_958448.2, XM_958447.3, XM_958446.3
NC_026501.1	8634800	8640399	623	167.568	1366	263.629	0.636174	4.04633e-55	8.55567e-54	XM_960529.3, XM_960528.3, XM_960527.2, XM_960526.2, XM_960525.2
NC_026505.1	872400	877599	722	194.196	1539	297.017	0.6543	4.47474e-55	9.41468e-54	XM_955674.3, XM_955673.2, XM_955671.2, XM_955670.2
NC_026503.1	4028400	4037399	1250	336.212	2430	468.975	0.717186	6.95911e-55	1.1903e-53	XM_951079.2, XM_001728461.2, XM_011395698.1, XM_011395699.1, XM_951081.3
NC_026505.1	3707400	3713999	861	231.583	1777	342.95	0.675671	7.57639e-55	1.28916e-53	XM_956332.2, XM_956333.2, XM_956334.2, XM_956335.3, XM_956336.2, XM_956337.2
NC_026501.1	3457200	3459599	366	98.4428	899	173.501	0.568307	7.63525e-55	1.29248e-53	XM_958757.3, XM_958758.2
NC_026504.1	3282600	3285399	378	101.67	922	177.94	0.572265	5.64551e-55	1.4202e-53	XM_951937.3, XM_951936.2, XM_951935.3
NC_026505.1	6245000	6248199	483	129.912	1115	215.188	0.604423	6.04785e-55	1.51465e-53	XM_011396418.1, XM_952338.3, XM_952337.2
NC_026504.1	3820000	3821999	189	50.8352	553	106.726	0.477973	6.79692e-55	1.69472e-53	XM_957564.3, XM_957565.2
NC_026502.1	3539200	3542399	355	95.4841	878	169.448	0.564444	9.20864e-55	1.89066e-53	XM_958058.3, XM_001728010.2
NC_026502.1	829400	832599	486	130.719	1119	215.96	0.605997	1.25099e-54	3.0783e-53	XM_011395238.1, XM_011395239.1, XM_011395237.1, XM_011395236.1, XM_951759.2
NC_026501.1	538000	540599	345	92.7944	858	165.589	0.561361	1.78492e-54	4.33536e-53	XM_011394876.1, XM_011394875.1, XM_958824.3, XM_011394873.1, XM_011394874.1, XM_958822.3
NC_026507.1	2608600	2611199	343	92.2565	854	164.817	0.560728	2.03085e-54	4.91152e-53	XM_954442.3, XM_954441.2
NC_026501.1	4706400	4734599	4700	1264.16	7840	1513.07	0.835561	3.25135e-54	5.44766e-53	XM_011394794.1, XM_011394792.1, XM_011394793.1, XM_001728327.1, XM_959101.3, XM_959102.2, XM_959103.2, XM_959104.3, XM_011394795.1, XM_011394796.1, XM_959106.3, XM_959107.3, XM_959108.3, XM_011395077.1
NC_026502.1	1877400	1879199	263	70.7389	698	134.71	0.526364	8.21796e-54	1.36302e-52	XM_011395291.1, XM_011395290.1, XM_958559.3
NC_026501.1	2794000	2795999	226	60.7871	625	120.621	0.505372	6.98514e-54	1.42042e-52	XM_011394668.1, XM_011394667.1, XM_960617.2
NC_026501.1	2767200	2769199	267	71.8148	706	136.254	0.528293	7.3295e-54	1.48335e-52	XM_960609.3, XM_960610.3
NC_026501.1	8459400	8466599	714	192.044	1518	292.964	0.656006	9.2545e-54	1.52723e-52	XM_960302.3, XM_960301.2, XM_960300.3, XM_960299.3, XM_960297.3, XM_960296.3
NC_026503.1	965400	994799	5211	1401.6	8612	1662.06	0.843353	9.84647e-54	1.61679e-52	XM_957843.2, XM_957844.3, XM_957845.3, XM_957846.1, XM_957847.2, XM_957848.2, XM_957849.2, XM_957850.2, XM_957851.2, XM_957852.3, XM_957853.3, XM_957854.3, XM_011395639.1, XM_011395640.1
NC_026501.1	4555800	4557199	179	48.1455	529	102.094	0.473322	7.90991e-54	1.8967e-52	XM_959866.3, XM_959867.2
NC_026505.1	4895200	4901999	739	198.768	1561	301.263	0.660253	1.04515e-53	2.09522e-52	XM_956176.3, XM_956177.2, XM_956178.3, XM_011396314.1, XM_011396315.1, XM_956180.3
NC_026503.1	4185000	4197599	1462	393.233	2769	534.4	0.736079	1.30235e-53	2.12782e-52	XM_953936.2, XM_953937.3, XM_953938.2, XM_953939.3, XM_011395684.1, XM_011395683.1, XM_011395686.1, XM_011395685.1
NC_026507.1	2110400	2114799	652	175.368	1410	272.121	0.644979	9.14717e-54	2.17486e-52	XM_954421.3, XM_954420.3, XM_011396886.1, XM_011396885.1
NC_026501.1	5695200	5697599	355	95.4841	873	168.484	0.567673	1.62339e-53	2.62622e-52	XM_011394887.1, XM_011394888.1, XM_960149.3, XM_960148.3
NC_026506.1	1894000	1898599	934	251.217	1894	365.53	0.687641	1.1424e-53	2.7048e-52	XM_950769.3, XM_950770.2, XM_950771.3, XM_011396567.1, XM_011396568.1
NC_026507.1	3483400	3484999	117	31.4694	395	76.2325	0.415285	1.25176e-53	2.95132e-52	XM_954583.3, XM_954584.3
NC_026502.1	3235800	3241799	601	161.651	1317	254.173	0.636562	4.22005e-53	6.79345e-52	XM_951865.3, XM_951862.2, XM_951861.3
NC_026501.1	817800	822599	851	228.893	1749	337.546	0.678518	5.56892e-53	8.92113e-52	XM_959811.2, XM_959812.2, XM_011394929.1, XM_011394928.1, XM_011394930.1, XM_011394931.1
NC_026505.1	3309400	3310799	129	34.697	420	81.0574	0.430349	5.18822e-53	1.20311e-51	XM_956507.2, XM_956508.2
NC_026502.1	274000	279199	850	228.624	1747	337.16	0.678497	6.25263e-53	1.23599e-51	XM_950681.2, XM_950680.2, XM_950679.3
NC_026506.1	2458600	2461999	445	119.691	1037	200.134	0.598821	5.81752e-53	1.34351e-51	XM_952539.3, XM_952540.2
NC_026507.1	2028400	2031599	437	117.54	1022	197.24	0.596703	7.1744e-53	1.65011e-51	XM_954529.3, XM_954528.3
NC_026506.1	3172000	3173799	179	48.1455	526	101.515	0.476016	7.58008e-53	1.73633e-51	XM_011396683.1, XM_011396684.1, XM_011396682.1, XM_011396681.1, XM_011396680.1
NC_026504.1	1585200	1592399	1090	293.177	2150	414.936	0.706877	9.51032e-53	1.86262e-51	XM_957155.2, XM_957156.3, XM_957157.3, XM_957158.2
NC_026504.1	2484000	2486799	424	114.043	997	192.415	0.593496	1.361e-52	3.09244e-51	XM_011396001.1, XM_011396000.1, XM_957421.3
NC_026501.1	1638800	1641199	338	90.9116	837	161.536	0.563787	1.64372e-52	3.20451e-51	XM_959554.3, XM_959553.3
NC_026505.1	4352000	4361599	1655	445.144	3073	593.07	0.750786	1.99277e-52	3.84966e-51	XM_955796.3, XM_955797.2, XM_955798.2, XM_955799.3, XM_955800.3, XM_955801.2
NC_026506.1	1392400	1394599	204	54.8697	576	111.164	0.495151	1.84578e-52	4.16038e-51	XM_955463.3, XM_011396672.1, XM_011396670.1, XM_011396671.1, XM_955461.3
NC_026504.1	2079600	2081599	223	59.9802	614	118.498	0.507613	2.16594e-52	4.86257e-51	XM_956883.2, XM_956882.2, XM_956881.2
NC_026505.1	4904800	4907199	274	73.6976	714	137.798	0.536026	2.62687e-52	5.02892e-51	XM_956180.3, XM_956181.2
NC_026507.1	685000	686599	226	60.7871	619	119.463	0.510263	4.24422e-52	9.45303e-51	XM_011397033.1, XM_954146.3, XM_954147.2
NC_026501.1	3368000	3370999	608	163.533	1324	255.524	0.640562	4.67122e-52	1.03631e-50	XM_960027.3, XM_011394712.1, XM_011394713.1, XM_960029.2
NC_026502.1	2089200	2093599	577	155.195	1269	244.909	0.634284	5.56684e-52	1.05151e-50	XM_958421.2, XM_958420.3, XM_958419.3, XM_958418.2, XM_958417.2
NC_026503.1	3212800	3216399	420	112.967	987	190.485	0.593861	5.55269e-52	1.05352e-50	XM_952641.2, XM_952642.2
NC_026506.1	2018000	2021999	573	154.119	1261	243.365	0.633887	8.54252e-52	1.59236e-50	XM_951460.3, XM_951461.3
NC_026505.1	4211600	4218399	685	184.244	1456	280.999	0.656182	1.32813e-51	2.46488e-50	XM_001728125.2, XM_955828.2
NC_026503.1	3193800	3201599	1089	292.908	2140	413.007	0.709528	1.71929e-51	2.6759e-50	XM_011395707.1, XM_952635.3, XM_952636.3, XM_952637.2, XM_952638.2
NC_026505.1	5142000	5150399	1004	270.045	1998	385.601	0.700669	1.81356e-51	2.8093e-50	XM_956054.2, XM_956055.2, XM_956056.3, XM_956057.3
NC_026504.1	1728800	1729999	149	40.0764	459	88.5841	0.454457	1.70074e-51	3.12906e-50	XM_956854.3, XM_956855.2
NC_026506.1	1874400	1889399	2948	792.922	5108	985.812	0.804449	2.44535e-51	3.77019e-50	XM_950688.2, XM_011396565.1, XM_011396566.1, XM_011396755.1, XM_950767.2, XM_950768.2, XM_950769.3
NC_026507.1	2506800	2512799	1594	428.737	2967	572.612	0.748956	1.72921e-51	3.77678e-50	XM_954345.2, XM_011396880.1, XM_011396881.1, XM_011396879.1, XM_011396878.1
NC_026504.1	3730400	3738799	1105	297.211	2166	418.024	0.711305	2.11051e-51	3.86623e-50	XM_951226.3, XM_951225.3, XM_951224.2, XM_951223.3
NC_026503.1	1163200	1168799	717	192.851	1510	291.421	0.662246	2.35198e-51	4.2901e-50	XM_958034.2, XM_958035.3, XM_011395652.1, XM_011395651.1
NC_026501.1	5503600	5509599	1106	297.48	2167	418.217	0.71162	2.64699e-51	4.80757e-50	XM_011394905.1, XM_011394906.1, XM_958844.2, XM_011394903.1, XM_011394904.1, XM_011394902.1, XM_011394901.1
NC_026505.1	3645600	3647999	412	110.815	969	187.011	0.593387	3.22958e-51	4.95605e-50	XM_956311.3, XM_956312.2
NC_026507.1	2691000	2693199	266	71.5458	695	134.131	0.53464	2.36673e-51	5.14924e-50	XM_001728308.2, XM_954324.2
NC_026504.1	5705400	5706999	239	64.2837	642	123.902	0.520187	2.69536e-51	5.84167e-50	XM_956789.3, XM_956788.3, XM_956787.3
NC_026507.1	2563400	2568399	814	218.941	1676	323.457	0.677305	2.72834e-51	5.8905e-50	XM_954507.2, XM_954506.2, XM_954505.2
NC_026501.1	3373200	3383999	1786	480.379	3273	631.668	0.760686	4.10838e-51	6.24626e-50	XM_011394712.1, XM_011394713.1, XM_960029.2, XM_011394715.1, XM_011394714.1, XM_960031.3
NC_026503.1	2663600	2667599	491	132.064	1112	214.609	0.616069	3.55105e-51	6.3949e-50	XM_011395740.1, XM_952145.2, XM_952146.2, XM_011395449.1, XM_011395450.1, XM_011395451.1
NC_026503.1	605400	616199	1262	339.439	2423	467.624	0.726157	4.5761e-51	6.92531e-50	XM_957807.3, XM_011395569.1, XM_011395568.1, XM_011395570.1, XM_957809.3, XM_957810.2
NC_026506.1	1996800	1999799	416	111.891	975	188.169	0.595451	6.45703e-51	9.6826e-50	XM_951456.3, XM_011396576.1, XM_011396577.1
NC_026501.1	4096000	4097199	299	80.4218	757	146.096	0.551584	5.89095e-51	1.05196e-49	XM_958969.3
NC_026501.1	5577600	5583199	1117	300.439	2181	420.919	0.71408	1.1269e-50	2.40533e-49	XM_960186.2, XM_011395087.1, XM_960185.3, XM_960184.2, XM_960183.2
NC_026504.1	1797200	1798599	334	89.8358	822	158.641	0.567289	1.21048e-50	2.57398e-49	XM_957258.2, XM_957259.2
NC_026501.1	2247400	2256599	1089	292.908	2134	411.849	0.711522	1.35465e-50	2.86973e-49	XM_011395053.1, XM_958796.2, XM_011394580.1, XM_011394579.1, XM_958794.3
NC_026501.1	2647200	2650399	345	92.7944	842	162.501	0.572016	1.71116e-50	3.03019e-49	XM_011394657.1, XM_011394658.1, XM_960571.2, XM_960572.3
NC_026502.1	3358400	3360799	373	100.326	894	172.536	0.582382	1.78724e-50	3.15178e-49	XM_011395403.1, XM_952878.3, XM_952879.2
NC_026505.1	3473400	3476399	424	114.043	987	190.485	0.599503	2.49239e-50	3.70362e-49	XM_955656.3, XM_955657.2
NC_026505.1	6092800	6094199	242	65.0906	645	124.481	0.524244	1.80782e-50	3.80114e-49	XM_950729.2, XM_950728.2
NC_026501.1	5571000	5582999	2295	617.285	4074	786.256	0.785243	3.18669e-50	4.71401e-49	XM_011394895.1, XM_011394894.1, XM_960186.2, XM_011395087.1, XM_960185.3, XM_960184.2, XM_960183.2
NC_026501.1	1631200	1635599	566	152.237	1241	239.505	0.63624	2.82026e-50	4.89228e-49	XM_959558.3, XM_959557.3, XM_959556.2, XM_959555.3
NC_026501.1	4416000	4420199	542	145.781	1198	231.206	0.631161	3.68661e-50	5.42907e-49	XM_958695.3, XM_958696.2, XM_958697.3
NC_026505.1	4913000	4915199	339	91.1806	830	160.185	0.570214	2.65052e-50	5.53174e-49	XM_956183.3, XM_956184.3
NC_026505.1	2567200	2569599	274	73.6976	706	136.254	0.542092	3.86487e-50	6.67712e-49	XM_955500.2, XM_955501.1, XM_011396305.1, XM_011396304.1, XM_955503.2
NC_026503.1	3761800	3764399	415	111.622	970	187.204	0.597082	3.37766e-50	6.99747e-49	XM_952203.3, XM_952204.2, XM_952205.2
NC_026502.1	3011600	3013199	198	53.2559	556	107.305	0.497918	4.80355e-50	8.26522e-49	XM_951407.3
NC_026504.1	3806400	3809199	433	116.464	1002	193.38	0.603043	5.02993e-50	8.61983e-49	XM_957562.3, XM_957563.3
NC_026503.1	1780800	1787799	1163	312.811	2253	434.815	0.719712	4.44287e-50	9.13707e-49	XM_957898.2
NC_026505.1	719800	720599	106	28.5107	361	69.6707	0.411941	4.99545e-50	1.0199e-48	XM_953743.2
NC_026501.1	5126400	5129999	440	118.347	1014	195.696	0.605525	7.16512e-50	1.05046e-48	XM_011394824.1, XM_011394823.1, XM_011394826.1, XM_011394825.1, XM_959326.2
NC_026501.1	3505000	3506599	215	57.8284	590	113.866	0.509361	5.23008e-50	1.06395e-48	XM_958740.3, XM_958739.3, XM_958737.2
NC_026505.1	5509000	5510199	98	26.359	342	66.0038	0.402254	1.07397e-49	2.16911e-48	XM_955985.2, XM_955986.2
NC_026506.1	2227200	2228399	192	51.6421	542	104.603	0.495356	1.79115e-49	2.997e-48	XM_952499.3, XM_011396587.1, XM_011396588.1
NC_026503.1	3825000	3826199	123	33.0832	397	76.6185	0.434208	2.24024e-49	3.24095e-48	XM_951598.2, XM_951599.3
NC_026504.1	5700600	5710199	1274	342.667	2430	468.975	0.730945	2.60798e-49	3.74001e-48	XM_011396142.1, XM_956789.3, XM_956788.3, XM_956787.3, XM_011395841.1, XM_011395839.1, XM_011395840.1
NC_026501.1	4619600	4629199	1302	350.198	2476	477.852	0.733125	2.45671e-49	4.0469e-48	XM_011394783.1, XM_011394785.1, XM_011394784.1, XM_011394782.1, XM_959883.3, XM_959884.3, XM_011394787.1, XM_011394786.1
NC_026503.1	4237600	4243199	817	219.748	1669	322.107	0.682647	3.00703e-49	4.87782e-48	XM_953053.2, XM_953054.3, XM_953055.2, XM_953056.3
NC_026505.1	740800	743199	198	53.2559	553	106.726	0.500614	3.94997e-49	6.38304e-48	XM_953737.2, XM_953736.3
NC_026505.1	4522400	4528399	1095	294.521	2134	411.849	0.715438	3.98786e-49	6.41985e-48	XM_953663.2, XM_953664.3, XM_953665.2, XM_953666.2
NC_026506.1	1616600	1620399	650	174.83	1382	266.717	0.656022	3.75235e-49	7.34185e-48	XM_011396651.1, XM_011396652.1, XM_011396653.1, XM_955394.2
NC_026507.1	2105200	2115199	1377	370.371	2596	501.012	0.739498	5.02885e-49	8.06513e-48	XM_954423.3, XM_011396889.1, XM_011396887.1, XM_011396890.1, XM_011396888.1, XM_954421.3, XM_954420.3, XM_011396886.1, XM_011396885.1
NC_026504.1	2809800	2812199	421	113.236	976	188.362	0.601974	4.30001e-49	8.35537e-48	XM_957295.2, XM_957294.2, XM_957293.2
NC_026501.1	595200	610199	2667	717.341	4645	896.456	0.800325	6.01905e-49	8.48351e-48	XM_959541.3, XM_011394872.1, XM_011394871.1, XM_959539.3, XM_959537.2
NC_026501.1	9624000	9630399	976	262.514	1935	373.443	0.703313	5.74277e-49	9.17547e-48	XM_959733.2, XM_959734.2, XM_959735.3, XM_959736.3, XM_959737.2
NC_026501.1	4724600	4727399	703	189.085	1473	284.28	0.665633	4.76393e-49	9.225e-48	XM_959102.2, XM_959103.2, XM_959104.3, XM_011394795.1, XM_011394796.1
NC_026502.1	208800	212399	490	131.795	1099	212.1	0.622083	8.01956e-49	1.12069e-47	XM_951037.2, XM_011395255.1, XM_011395254.1, XM_951035.3, XM_951034.3
NC_026505.1	1559600	1571199	1801	484.414	3278	632.633	0.765902	7.19772e-49	1.14143e-47	XM_953748.2, XM_953747.3, XM_001728175.2, XM_952771.2, XM_952770.3, XM_952769.3
NC_026503.1	1654200	1660799	878	236.155	1769	341.406	0.69211	1.00306e-48	1.3899e-47	XM_011395623.1, XM_011395622.1
NC_026507.1	3080000	3082599	544	146.319	1195	230.627	0.635075	7.49372e-49	1.44613e-47	XM_954832.2, XM_954831.2, XM_011397010.1
NC_026504.1	5500800	5506599	1117	300.439	2168	418.41	0.71836	8.89471e-49	1.71064e-47	XM_011396138.1, XM_011396137.1, XM_956818.3, XM_956817.2, XM_956816.2
NC_026505.1	2456000	2459599	507	136.367	1128	217.697	0.627089	1.47499e-48	2.27953e-47	XM_956095.2, XM_956096.3, XM_956097.3
NC_026501.1	6686800	6688599	143	38.4626	438	84.5312	0.457149	1.20301e-48	2.30576e-47	XM_011394557.1, XM_011394558.1, XM_011394556.1, XM_011394555.1, XM_959662.3
NC_026504.1	5462400	5475999	1514	407.22	2814	543.084	0.750056	1.69354e-48	2.60781e-47	XM_956963.2, XM_956828.1
NC_026505.1	4689000	4713599	3359	903.468	5713	1102.57	0.819518	1.90635e-48	2.63044e-47	XM_950750.2, XM_950749.2, XM_011396235.1, XM_011396236.1, XM_950881.3, XM_950880.3, XM_950879.1, XM_011396234.1, XM_011396233.1, XM_950877.1, XM_950876.3, XM_011396231.1, XM_011396230.1, XM_011396232.1, XM_950874.2
NC_026501.1	8192000	8195199	417	112.16	966	186.432	0.602434	1.73869e-48	2.66766e-47	XM_959217.3, XM_011394470.1, XM_011394471.1, XM_959215.2
NC_026502.1	3971200	3973399	313	84.1874	774	149.377	0.564661	1.60952e-48	3.06407e-47	XM_011395302.1, XM_011395303.1, XM_958191.2
NC_026507.1	2662200	2671799	1532	412.061	2842	548.488	0.751493	2.29903e-48	3.13279e-47	XM_954618.2, XM_954617.2, XM_954616.2, XM_011396857.1, XM_011396858.1, XM_954614.3
NC_026501.1	4747800	4751999	645	173.485	1369	264.208	0.657161	2.35339e-48	3.1936e-47	XM_959468.3, XM_959469.2, XM_959470.1, XM_959471.2
NC_026503.1	2376800	2382199	681	183.168	1432	276.367	0.663281	1.70737e-48	3.2394e-47	XM_951058.3, XM_951059.3, XM_951060.3
NC_026504.1	1345600	1349999	461	123.995	1045	201.678	0.615559	2.19269e-48	3.35214e-47	XM_957345.2, XM_957344.2
NC_026501.1	3324800	3330799	1105	297.211	2145	413.972	0.718266	2.55678e-48	3.89473e-47	XM_960015.3, XM_011394709.1, XM_011394708.1
NC_026507.1	3861800	3865199	573	154.119	1243	239.891	0.643059	2.93047e-48	5.48611e-47	XM_954965.2, XM_011397093.1, XM_011397092.1, XM_011396901.1, XM_011396902.1
NC_026504.1	2820600	2832599	1259	338.632	2395	462.22	0.732898	6.96926e-48	9.22865e-47	XM_957290.2, XM_957289.3, XM_957288.3, XM_957287.3, XM_957286.3, XM_957285.3
NC_026506.1	3142200	3146399	532	143.092	1169	225.61	0.634894	6.79037e-48	1.26283e-46	XM_953711.3, XM_953710.3
NC_026503.1	3849600	3854399	555	149.278	1209	233.329	0.640397	8.57804e-48	1.28822e-46	XM_951605.2, XM_951606.2, XM_951607.3
NC_026507.1	3184800	3186799	263	70.7389	676	130.464	0.543469	8.98143e-48	1.34405e-46	XM_954800.2, XM_954799.1
NC_026505.1	5566400	5571199	466	125.34	1051	202.836	0.618672	9.2907e-48	1.38061e-46	XM_955858.2, XM_955859.2, XM_955860.2, XM_955861.2
NC_026501.1	1448800	1451599	414	111.353	957	184.695	0.603729	1.06494e-47	1.577e-46	XM_959510.3, XM_959509.3
NC_026502.1	3858000	3866999	1140	306.625	2198	424.2	0.723136	1.21964e-47	1.60855e-46	XM_958509.2, XM_958510.2, XM_958511.3, XM_958512.2
NC_026504.1	5451000	5455799	568	152.775	1231	237.575	0.643667	1.23472e-47	1.62192e-46	XM_956966.3, XM_956965.3, XM_011395852.1, XM_011395853.1
NC_026504.1	5441200	5447599	721	193.927	1496	288.719	0.672164	1.16955e-47	1.7259e-46	XM_956970.3, XM_956969.3, XM_956968.2, XM_956967.3
NC_026504.1	1821600	1824799	317	85.2633	777	149.956	0.569649	2.1333e-47	3.11564e-46	XM_957267.2, XM_957268.2
NC_026501.1	1484000	1485599	211	56.7525	573	110.585	0.514735	2.37987e-47	3.46385e-46	XM_959501.2, XM_001728506.2, XM_959500.2
NC_026501.1	6039000	6040199	155	41.6902	459	88.5841	0.472636	3.16546e-47	4.14159e-46	XM_953091.2, XM_011394863.1, XM_011394862.1, XM_953089.3
NC_026502.1	3194600	3199799	745	200.382	1535	296.245	0.676873	2.6013e-47	4.7438e-46	XM_951880.3, XM_951879.3, XM_951878.2
NC_026503.1	1898400	1902199	612	164.609	1306	252.05	0.653649	2.69618e-47	4.90096e-46	XM_957827.2
NC_026501.1	7649800	7651399	207	55.6767	564	108.848	0.513067	4.8595e-47	8.80492e-46	XM_011395112.1, XM_011395111.1, XM_960710.2, XM_960709.3
NC_026504.1	4908000	4915199	835	224.589	1685	325.194	0.691048	7.1671e-47	9.23009e-46	XM_956740.3, XM_956741.2, XM_956742.3, XM_001728098.2, XM_011395916.1, XM_011395915.1
NC_026503.1	4433400	4435799	242	65.0906	632	121.972	0.53501	7.64616e-47	9.80858e-46	XM_953962.3, XM_953961.2
NC_026504.1	2256000	2259599	737	198.23	1519	293.157	0.676663	6.56433e-47	1.18558e-45	XM_011395952.1, XM_011395953.1, XM_001728036.2, XM_957230.2, XM_011396086.1
NC_026502.1	3191200	3199599	1240	333.522	2356	454.693	0.73379	8.32827e-47	1.19983e-45	XM_951881.3, XM_951880.3, XM_951879.3, XM_951878.2
NC_026505.1	1377000	1379599	345	92.7944	827	159.606	0.582379	7.03158e-47	1.26591e-45	XM_954087.2, XM_954086.3
NC_026501.1	229600	231599	193	51.9111	535	103.252	0.504425	9.9848e-47	1.43363e-45	XM_960128.2, XM_001728007.2
NC_026502.1	3848000	3849999	197	52.987	543	104.796	0.507254	1.00611e-46	1.43971e-45	XM_958507.2
NC_026505.1	3220000	3228399	1072	288.335	2079	401.234	0.718946	1.16538e-46	1.66203e-45	XM_956472.2, XM_011396179.1, XM_011396180.1, XM_956474.2, XM_956475.2, XM_956476.2, XM_011396182.1, XM_011396181.1, XM_956478.2
NC_026504.1	2519400	2520799	185	49.7593	519	100.164	0.498505	9.30537e-47	1.66993e-45	XM_957411.2, XM_957410.3
NC_026505.1	1967200	1972799	504	135.561	1113	214.802	0.63178	1.3522e-46	1.90925e-45	XM_011396256.1, XM_011396255.1
NC_026501.1	734200	741399	1026	275.963	2003	386.566	0.714221	1.12133e-46	1.98079e-45	XM_011394922.1, XM_958703.3
NC_026506.1	3139800	3148199	872	234.541	1745	336.774	0.696834	1.65764e-46	2.09373e-45	XM_953711.3, XM_953710.3, XM_001728385.2
NC_026501.1	4494600	4501199	813	218.672	1644	317.282	0.689633	3.03614e-46	3.76253e-45	XM_011394773.1, XM_011394772.1, XM_011394774.1, XM_011394775.1, XM_959086.2, XM_011395075.1, XM_011394777.1, XM_011394776.1
NC_026507.1	60000	64999	576	154.926	1238	238.926	0.649029	2.67472e-46	4.66627e-45	XM_953050.3, XM_953049.3, XM_953048.3, XM_953047.3
NC_026503.1	1570000	1573999	687	184.782	1429	275.788	0.67052	3.92403e-46	5.48589e-45	XM_952030.1, XM_952031.2
NC_026501.1	4485600	4492199	838	225.396	1685	325.194	0.693528	4.66689e-46	5.76168e-45	XM_959082.2, XM_011395074.1, XM_959083.3, XM_011394773.1, XM_011394772.1
NC_026504.1	3342000	3352199	1806	485.759	3261	629.352	0.772029	5.30791e-46	6.50416e-45	XM_952428.3, XM_952427.3, XM_952426.3, XM_952424.2
NC_026504.1	3468200	3473999	880	236.693	1756	338.897	0.698817	3.99376e-46	6.90332e-45	XM_952391.3, XM_952390.3, XM_952389.2, XM_952388.2
NC_026503.1	2459000	2460599	269	72.3528	681	131.429	0.551746	4.66543e-46	8.03966e-45	XM_950706.3, XM_950707.2, XM_011395735.1
NC_026503.1	4610000	4614399	357	96.0221	845	163.08	0.589756	6.54633e-46	9.03308e-45	XM_954190.2, XM_954191.3, XM_954192.3
NC_026507.1	3280200	3290999	1483	398.882	2742	529.189	0.753994	9.3273e-46	1.13029e-44	XM_954543.2, XM_954542.2, XM_954541.2, XM_954540.2, XM_954539.2
NC_026501.1	2953400	2954999	127	34.1591	396	76.4255	0.449344	6.67377e-46	1.14306e-44	XM_959932.1, XM_959933.3
NC_026501.1	1609400	1611599	343	92.2565	819	158.062	0.584661	7.29614e-46	1.24587e-44	XM_959564.2, XM_011394623.1
NC_026505.1	3841200	3842599	230	61.8629	605	116.761	0.53125	7.87542e-46	1.34072e-44	XM_955845.3, XM_955846.2
NC_026504.1	1990800	1999199	1605	431.696	2937	566.823	0.761822	1.22493e-45	1.46813e-44	XM_959342.2, XM_011396079.1, XM_959341.3, XM_959340.3, XM_959339.3
NC_026505.1	2324800	2327799	577	155.195	1237	238.733	0.650679	8.81339e-46	1.49589e-44	XM_956012.2, XM_956013.2
NC_026503.1	3967600	3969799	468	125.878	1045	201.678	0.624886	9.1338e-46	1.54561e-44	XM_011395552.1, XM_011395553.1, XM_951695.2, XM_011395554.1, XM_011395555.1
NC_026501.1	2534400	2540399	663	178.327	1384	267.103	0.668156	1.83689e-45	2.19358e-44	XM_960001.3, XM_960002.1, XM_960003.2, XM_960004.1
NC_026501.1	1842000	1844799	409	110.008	938	181.028	0.608524	1.62006e-45	2.19976e-44	XM_959236.3, XM_959235.3
NC_026501.1	6595200	6602399	873	234.81	1740	335.809	0.699636	1.85844e-45	2.21128e-44	XM_960054.2, XM_960053.2, XM_960052.2, XM_960051.3, XM_960050.2
NC_026505.1	4018400	4029199	1930	519.111	3453	666.407	0.779147	1.81078e-45	2.4509e-44	XM_955596.2, XM_955597.3, XM_955598.3, XM_955599.3, XM_955600.3, XM_955601.2, XM_955602.3
NC_026505.1	1341600	1346999	753	202.534	1537	296.631	0.683242	2.37111e-45	2.78098e-44	XM_011396374.1, XM_011396373.1, XM_011396375.1, XM_954099.2, XM_011396372.1, XM_011396371.1, XM_954097.2
NC_026503.1	1655800	1661599	849	228.355	1700	328.089	0.696425	1.68467e-45	2.82533e-44	XM_011395623.1, XM_011395622.1
NC_026501.1	4383200	4387599	780	209.796	1583	305.509	0.687156	2.16066e-45	2.89679e-44	XM_011394764.1, XM_011394765.1, XM_958776.3
NC_026503.1	3338600	3344999	888	238.845	1765	340.634	0.701569	1.94026e-45	3.23472e-44	XM_952670.2, XM_952671.2, XM_952672.3, XM_952673.2
NC_026504.1	2145200	2148399	555	149.278	1196	230.82	0.647352	2.75393e-45	3.68057e-44	XM_011396081.1, XM_011396080.1, XM_011396082.1, XM_011395964.1, XM_011395963.1
NC_026507.1	3266400	3269999	411	110.546	940	181.414	0.610193	3.62586e-45	4.22246e-44	XM_954548.2, XM_954547.2, XM_954546.2, XM_954545.3
NC_026502.1	1056800	1061199	776	208.72	1575	303.965	0.687107	3.44233e-45	4.58618e-44	XM_951352.2, XM_951351.2, XM_951350.3, XM_951349.2
NC_026502.1	2690200	2691199	179	48.1455	502	96.8828	0.498728	2.90191e-45	4.78136e-44	XM_951812.2, XM_951811.3
NC_026501.1	9519600	9520799	104	27.9728	344	66.3898	0.42416	3.27536e-45	5.38096e-44	XM_958647.3
NC_026505.1	5639600	5649599	1952	525.028	3484	672.39	0.781014	4.69609e-45	6.21756e-44	XM_955882.2, XM_955883.1, XM_955485.3, XM_955486.2, XM_955487.2
NC_026503.1	4175000	4180999	815	219.21	1640	316.51	0.693013	4.7164e-45	7.72584e-44	XM_011395678.1, XM_011395677.1, XM_011395679.1, XM_011395681.1, XM_011395680.1, XM_011395682.1, XM_953935.2
NC_026501.1	7831200	7837799	901	242.341	1783	344.108	0.704646	7.2909e-45	8.43074e-44	XM_960661.2, XM_011395117.1, XM_960658.3
NC_026507.1	3039600	3044799	652	175.368	1362	262.857	0.667693	6.48832e-45	8.53726e-44	XM_011397075.1, XM_954840.3, XM_011397013.1, XM_011397014.1
NC_026505.1	4707800	4714399	775	208.451	1572	303.386	0.687532	5.64364e-45	9.21794e-44	XM_011396234.1, XM_011396233.1, XM_950877.1, XM_950876.3, XM_011396231.1, XM_011396230.1, XM_011396232.1, XM_950874.2
NC_026505.1	2410400	2413999	558	150.085	1199	231.399	0.649217	7.32494e-45	9.60834e-44	XM_956039.2, XM_011396293.1, XM_011396294.1
NC_026506.1	681200	682799	207	55.6767	556	107.305	0.520436	1.01574e-44	1.3242e-43	XM_955193.2, XM_955194.2
NC_026505.1	3769600	3771199	186	50.0283	514	99.1988	0.506051	1.23202e-44	1.60125e-43	XM_955617.3, XM_955619.3, XM_955620.3
NC_026503.1	4402400	4409199	824	221.631	1652	318.826	0.69557	1.4994e-44	1.94283e-43	XM_953972.2, XM_953971.2, XM_953970.3, XM_953969.2, XM_953968.2
NC_026501.1	7404200	7407199	492	132.333	1082	208.819	0.634422	1.22831e-44	1.98324e-43	XM_959287.2, XM_011394520.1, XM_959285.2
NC_026504.1	3795600	3797599	184	49.4904	510	98.4268	0.504557	1.22485e-44	1.98335e-43	XM_011395984.1, XM_011395983.1
NC_026505.1	5145400	5150199	686	184.513	1418	273.665	0.674736	1.60868e-44	2.58259e-43	XM_956056.3, XM_956057.3
NC_026505.1	5017600	5028799	1544	415.289	2829	545.979	0.760855	2.03762e-44	2.63219e-43	XM_956216.2, XM_956217.2, XM_956218.2, XM_956219.3, XM_956221.3
NC_026506.1	887600	893199	663	178.327	1378	265.945	0.671063	2.07868e-44	2.67709e-43	XM_955338.2, XM_955339.2, XM_011396617.1, XM_011396618.1, XM_011396619.1, XM_011396620.1
NC_026501.1	4891800	4903199	1724	463.703	3116	601.368	0.77128	2.34084e-44	2.68787e-43	XM_011394807.1, XM_011394808.1, XM_960209.2, XM_960210.2, XM_960211.2, XM_960212.3
NC_026501.1	4817400	4819799	551	148.202	1184	228.505	0.649203	2.46808e-44	2.82411e-43	XM_959492.2, XM_959493.1, XM_959494.3
NC_026503.1	42000	45999	359	96.56	842	162.501	0.595161	2.22092e-44	2.85164e-43	XM_953418.2
NC_026502.1	3962400	3966599	452	121.574	1009	194.731	0.625081	3.20943e-44	3.65964e-43	XM_958187.3, XM_958188.2, XM_011395407.1
NC_026503.1	1098600	1115399	2351	632.347	4102	791.66	0.798905	4.04267e-44	4.59382e-43	XM_011395647.1, XM_011395648.1, XM_958018.3, XM_958019.3, XM_958020.2, XM_958021.3, XM_958022.2
NC_026504.1	2382600	2388599	639	171.871	1335	257.647	0.667626	4.33089e-44	4.90436e-43	XM_011396008.1, XM_011396009.1, XM_957450.3, XM_957449.2, XM_957448.2
NC_026505.1	5080200	5081199	138	37.1178	414	79.8994	0.466795	4.49335e-44	7.19319e-43	XM_011396322.1, XM_011396321.1, XM_955636.2
NC_026504.1	3318000	3319799	266	71.5458	667	128.727	0.55705	6.54609e-44	7.38741e-43	XM_011396031.1, XM_950815.3
NC_026501.1	1718400	1722599	431	115.926	970	187.204	0.620046	6.64152e-44	7.46943e-43	XM_959774.2, XM_959773.2, XM_959772.2, XM_959771.2
NC_026506.1	2067000	2070599	537	144.437	1158	223.487	0.646932	4.86752e-44	7.7701e-43	XM_952438.3, XM_011396790.1
NC_026506.1	3986400	3987999	346	93.0634	816	157.483	0.591925	7.01787e-44	8.90327e-43	XM_951248.2, XM_011396636.1, XM_011396635.1
NC_026505.1	717600	727199	787	211.679	1585	305.895	0.692441	8.53321e-44	9.53165e-43	XM_953744.2, XM_953743.2, XM_953742.3, XM_953741.2, XM_011396476.1
NC_026501.1	4195800	4198599	308	82.8426	746	143.973	0.576498	6.23447e-44	9.92409e-43	XM_011395071.1, XM_958834.3
NC_026505.1	5800000	5801599	181	48.6834	501	96.6898	0.505274	9.65472e-44	1.21398e-42	XM_955582.3, XM_955583.2
NC_026501.1	2904000	2906799	445	119.691	994	191.836	0.6247	1.06717e-43	1.33789e-42	XM_011394683.1, XM_011394682.1, XM_959921.2
NC_026501.1	5113200	5114799	156	41.9592	450	86.8472	0.485157	1.2166e-43	1.51185e-42	XM_959320.3, XM_011395080.1, XM_011394821.1, XM_011394822.1
NC_026503.1	1416000	1422999	1217	327.336	2295	442.921	0.739324	1.15577e-43	1.8243e-42	XM_952235.3, XM_952236.2, XM_952237.2, XM_011395614.1, XM_011395615.1, XM_952239.2
NC_026505.1	4906600	4907199	131	35.235	398	76.8115	0.461063	1.20545e-43	1.8974e-42	XM_956181.2
NC_026507.1	3332400	3343799	1564	420.668	2853	550.611	0.764223	1.82331e-43	2.01607e-42	XM_954434.3, XM_954433.2, XM_954432.2, XM_954431.1, XM_954430.2, XM_954429.3
NC_026503.1	537200	542399	575	154.657	1221	235.645	0.656918	1.89014e-43	2.34202e-42	XM_957964.2, XM_011395714.1, XM_001728080.2, XM_001728081.2
NC_026503.1	2661000	2667599	684	183.975	1408	271.735	0.677547	2.16391e-43	2.38466e-42	XM_011395738.1, XM_011395739.1, XM_011395740.1, XM_952145.2, XM_952146.2, XM_011395449.1, XM_011395450.1, XM_011395451.1
NC_026501.1	8773200	8782799	1030	277.038	1986	383.286	0.723137	2.90063e-43	3.18584e-42	XM_960485.2, XM_960484.2, XM_960483.2
NC_026501.1	2672600	2676999	993	267.087	1926	371.706	0.718893	2.06894e-43	3.22949e-42	XM_960579.2, XM_011394660.1, XM_011394659.1
NC_026502.1	1610600	1612599	415	111.622	939	181.221	0.616773	2.06598e-43	3.23383e-42	XM_011395278.1, XM_011395279.1, XM_958160.3
NC_026501.1	4959200	4960999	274	73.6976	680	131.236	0.562788	2.29054e-43	3.56552e-42	XM_011394816.1, XM_011394815.1, XM_011394818.1, XM_011394817.1
NC_026501.1	4252400	4257999	819	220.286	1635	315.545	0.698538	3.42968e-43	4.20062e-42	XM_011394971.1, XM_011394970.1, XM_958932.3, XM_958931.3, XM_011394969.1, XM_011394968.1
NC_026505.1	1562600	1571399	1472	395.923	2704	521.855	0.758918	2.81466e-43	4.35731e-42	XM_953747.3, XM_001728175.2, XM_952771.2, XM_952770.3, XM_952769.3
NC_026501.1	7142400	7151599	1193	320.88	2252	434.622	0.738589	3.82579e-43	4.67231e-42	XM_959858.3, XM_959857.2, XM_001728420.1, XM_959856.3
NC_026501.1	2727600	2731999	484	130.181	1060	204.573	0.637068	4.51058e-43	5.49282e-42	XM_960596.3
NC_026506.1	1731000	1732199	175	47.0696	487	93.9879	0.502635	3.74996e-43	5.78932e-42	XM_011396747.1, XM_955364.3
NC_026505.1	4616800	4622399	720	193.658	1467	283.122	0.684493	5.09239e-43	6.18362e-42	XM_951659.3, XM_011396245.1, XM_011396246.1, XM_951657.3
NC_026502.1	4441400	4442799	150	40.3454	436	84.1453	0.481565	4.14982e-43	6.38913e-42	XM_958119.3, XM_958120.2, XM_011395358.1, XM_011395357.1
NC_026503.1	4305800	4308399	343	92.2565	807	155.746	0.593344	4.45941e-43	6.84707e-42	XM_953174.3
NC_026501.1	2952000	2954999	247	66.4354	627	121.007	0.550366	6.44693e-43	7.03379e-42	XM_959932.1, XM_959933.3
NC_026506.1	2194800	2208599	1626	437.344	2947	568.752	0.769165	6.94528e-43	7.55241e-42	XM_001728285.2, XM_952490.3, XM_011396586.1, XM_011396585.1, XM_952493.3
NC_026501.1	9403200	9419399	1977	531.752	3502	675.864	0.786947	9.01835e-43	9.64699e-42	XM_959594.3, XM_959593.3, XM_959592.2, XM_959591.2, XM_011394963.1, XM_011394962.1, XM_959589.2
NC_026507.1	2756400	2760599	529	142.285	1137	219.434	0.649073	1.05572e-42	1.122e-41	XM_954687.2, XM_954686.3, XM_954685.2
NC_026503.1	2038200	2040399	281	75.5804	691	133.359	0.56794	8.01948e-43	1.22134e-41	XM_958005.3, XM_958006.2
NC_026505.1	1548400	1552399	600	161.382	1260	243.172	0.664231	1.09914e-42	1.33087e-41	XM_953751.2, XM_011396357.1, XM_011396358.1
NC_026501.1	5164400	5176799	1696	456.172	3056	589.789	0.773653	1.30541e-42	1.57614e-41	XM_959111.2, XM_959112.2, XM_959113.3, XM_011394831.1, XM_011394832.1, XM_959115.3, XM_011394834.1, XM_011394833.1, XM_959117.3, XM_011394836.1, XM_011394835.1, XM_011394837.1
NC_026501.1	4286400	4301999	2097	564.029	3688	711.761	0.792604	1.69643e-42	1.79712e-41	XM_958862.3, XM_958861.3, XM_958860.3, XM_011394967.1, XM_011394966.1
NC_026501.1	6627600	6629599	388	104.36	886	170.992	0.611203	1.84432e-42	2.20799e-41	XM_960045.2, XM_960044.3
NC_026505.1	3386800	3387599	72	19.3658	264	50.9503	0.383916	2.18077e-42	2.59615e-41	XM_955481.3, XM_955679.3
NC_026501.1	5944200	5948999	533	143.361	1142	220.399	0.65111	2.48899e-42	2.60313e-41	XM_011395001.1, XM_011395000.1, XM_011395002.1, XM_011395003.1
NC_026507.1	2024000	2031199	917	246.645	1793	346.038	0.713148	2.32784e-42	2.7558e-41	XM_954530.2, XM_954529.3, XM_954528.3
NC_026501.1	1046200	1049399	507	136.367	1097	211.714	0.644794	2.08131e-42	3.10269e-41	XM_959428.2, XM_959427.2, XM_959426.3
NC_026505.1	4695600	4714399	2725	732.941	4664	900.123	0.814393	2.71815e-42	3.20003e-41	XM_950881.3, XM_950880.3, XM_950879.1, XM_011396234.1, XM_011396233.1, XM_950877.1, XM_950876.3, XM_011396231.1, XM_011396230.1, XM_011396232.1, XM_950874.2
NC_026501.1	1788000	1790399	311	83.6495	744	143.587	0.583657	4.0099e-42	4.18048e-41	XM_959253.3, XM_959252.3, XM_959251.3, XM_959250.3
NC_026504.1	2568400	2573999	603	162.189	1262	243.558	0.666489	4.03695e-42	4.71347e-41	XM_956813.2, XM_011396092.1, XM_956812.2, XM_956811.3
NC_026504.1	3323200	3325799	446	119.96	988	190.678	0.629899	4.15241e-42	6.14143e-41	XM_950814.2, XM_950813.3
NC_026501.1	3001600	3009599	1433	385.433	2630	507.573	0.759605	6.66568e-42	7.74021e-41	XM_958964.2, XM_958965.2, XM_011394687.1, XM_011394686.1, XM_958967.2, XM_958880.2, XM_958881.3
NC_026501.1	4953000	4967999	1869	502.704	3322	641.125	0.78428	9.6062e-42	9.88927e-41	XM_011394812.1, XM_011394814.1, XM_011394813.1, XM_960228.3, XM_011394816.1, XM_011394815.1, XM_011394818.1, XM_011394817.1, XM_001728321.2, XM_001728320.2, XM_960232.2
NC_026503.1	2841400	2843599	287	77.1942	698	134.71	0.574216	8.79824e-42	1.29447e-40	XM_951579.2, XM_951580.3, XM_011395474.1, XM_011395473.1
NC_026507.1	850400	851999	226	60.7871	582	112.322	0.542646	1.15727e-41	1.34016e-40	XM_952956.3, XM_011396967.1, XM_011396968.1
NC_026501.1	7802400	7808399	1033	277.845	1979	381.935	0.727805	1.37633e-41	1.40805e-40	XM_960669.3, XM_960668.2
NC_026501.1	1872000	1877399	634	170.527	1312	253.208	0.674014	1.44663e-41	1.46627e-40	XM_959147.2, XM_959146.2, XM_959145.2, XM_959144.3
NC_026507.1	3591600	3595199	392	105.436	889	171.571	0.615407	1.46581e-41	1.68826e-40	XM_954560.2, XM_954561.2, XM_011396969.1, XM_011396970.1
NC_026503.1	1988400	1999799	1499	403.185	2732	527.259	0.764912	1.83746e-41	1.84532e-40	XM_957989.2, XM_957990.2, XM_957991.3, XM_957992.1, XM_957993.2
NC_026507.1	3842800	3847999	744	200.113	1499	289.298	0.692189	1.28638e-41	1.86823e-40	XM_011396898.1, XM_011396895.1, XM_011396897.1, XM_011396896.1
NC_026501.1	2035200	2036999	267	71.8148	659	127.183	0.565914	2.1012e-41	2.09101e-40	XM_960457.2, XM_960456.2
NC_026505.1	3969600	3972199	464	124.802	1017	196.275	0.636597	1.53251e-41	2.21427e-40	XM_955741.2, XM_955742.3
NC_026505.1	737200	738799	139	37.3867	408	78.7414	0.47705	2.11991e-41	2.42846e-40	XM_953739.2, XM_953738.3, XM_953737.2
NC_026506.1	1924800	1927199	264	71.0079	653	126.025	0.564713	2.57623e-41	2.55599e-40	XM_011396573.1, XM_011396572.1, XM_950763.2
NC_026505.1	3636400	3643199	1062	285.645	2025	390.812	0.731229	2.24234e-41	2.56182e-40	XM_956308.2, XM_011396532.1, XM_956310.3, XM_956311.3
NC_026506.1	4099400	4100999	137	36.8488	404	77.9695	0.47488	1.89529e-41	2.73144e-40	XM_011396632.1, XM_011396631.1, XM_950842.3
NC_026502.1	1958400	1968599	895	240.728	1749	337.546	0.713558	3.00103e-41	2.95958e-40	XM_958528.2, XM_958527.3, XM_958526.2, XM_958525.2, XM_958524.2, XM_011395382.1
NC_026501.1	4497200	4501199	575	154.657	1209	233.329	0.663432	2.88443e-41	3.28655e-40	XM_959086.2, XM_011395075.1, XM_011394777.1, XM_011394776.1
NC_026501.1	1430400	1455599	2878	774.094	4887	943.16	0.820862	3.98307e-41	3.9046e-40	XM_001728507.1, XM_959514.2, XM_959513.3, XM_959512.3, XM_959511.1, XM_959510.3, XM_959509.3, XM_959508.2
NC_026505.1	4969000	4975199	965	259.555	1865	359.933	0.721481	2.76031e-41	3.96795e-40	XM_956200.3, XM_956201.2, XM_956202.2, XM_956203.3, XM_956205.3
NC_026504.1	2102000	2103799	233	62.6699	594	114.638	0.548098	2.80252e-41	4.01837e-40	XM_956875.3, XM_956874.2, XM_011395967.1, XM_957208.3
NC_026505.1	3336600	3353399	2143	576.401	3746	722.954	0.797445	4.3779e-41	4.27887e-40	XM_956514.2, XM_956515.3, XM_955553.2
NC_026504.1	2132800	2135599	390	104.898	883	170.413	0.61643	4.76736e-41	5.37434e-40	XM_957200.2
NC_026505.1	4348200	4361399	2101	565.105	3679	710.024	0.796058	5.85379e-41	5.67075e-40	XM_011396404.1, XM_011396403.1, XM_011396401.1, XM_011396402.1, XM_955795.2, XM_955796.3, XM_955797.2, XM_955798.2, XM_955799.3, XM_955800.3, XM_955801.2
NC_026504.1	2579000	2582799	625	168.106	1294	249.734	0.673696	4.09019e-41	5.8498e-40	XM_956810.3, XM_011395992.1, XM_011395991.1, XM_956808.3
NC_026503.1	2784000	2789199	747	200.92	1500	289.491	0.694513	5.74678e-41	6.42732e-40	XM_951565.2, XM_951566.3, XM_951567.2, XM_951568.2
NC_026505.1	3204800	3206799	178	47.8765	486	93.7949	0.512252	4.60035e-41	6.56278e-40	XM_956469.2
NC_026506.1	2718800	2721599	718	193.12	1451	280.034	0.690116	6.01358e-41	6.70806e-40	XM_950994.2, XM_950995.2
NC_026502.1	2271600	2283599	1457	391.888	2659	513.17	0.763898	8.90349e-41	8.5745e-40	XM_951517.2, XM_951515.2, XM_950827.2
NC_026503.1	2517400	2528199	1662	447.027	2987	576.472	0.77566	6.18966e-41	8.78557e-40	XM_951290.3, XM_951291.3, XM_951292.3, XM_011395439.1, XM_011395440.1
NC_026502.1	2445600	2450399	540	145.243	1146	221.171	0.657345	8.2037e-41	9.10332e-40	XM_950865.2, XM_950864.2, XM_011395393.1, XM_011395205.1, XM_011395206.1
NC_026505.1	835400	838399	442	118.884	975	188.169	0.632577	6.4781e-41	9.17189e-40	XM_955527.3, XM_955526.3
NC_026501.1	5655800	5658999	458	123.188	1003	193.573	0.637145	7.28533e-41	1.02889e-39	XM_960163.2, XM_001728135.2, XM_960162.2
NC_026506.1	2116800	2124599	1051	282.687	2002	386.373	0.731972	1.08221e-40	1.03917e-39	XM_952455.3, XM_952456.3, XM_952457.2, XM_952459.2, XM_952460.2
NC_026503.1	3814400	3815999	341	91.7185	793	153.044	0.600296	9.83491e-41	1.08006e-39	XM_951595.3
NC_026507.1	2548400	2549799	182	48.9524	493	95.1459	0.516278	8.66229e-41	1.2203e-39	XM_954511.2
NC_026501.1	8114400	8118399	680	182.899	1385	267.296	0.684768	1.14846e-40	1.25475e-39	XM_958987.2, XM_958986.3
NC_026505.1	5879600	5885599	625	168.106	1291	249.155	0.675261	1.34733e-40	1.46825e-39	XM_955701.1, XM_952814.3, XM_952815.2
NC_026505.1	5806200	5815799	1401	376.826	2567	495.415	0.760874	1.67666e-40	1.60062e-39	XM_955584.1, XM_955585.3, XM_011396457.1, XM_011396458.1, XM_955587.2, XM_955588.3
NC_026501.1	7036400	7038799	196	52.718	520	100.357	0.526973	1.2567e-40	1.7572e-39	XM_959279.3, XM_959278.3, XM_959277.2
NC_026505.1	3295600	3297999	207	55.6767	541	104.41	0.53484	1.67099e-40	1.81167e-39	XM_956500.3, XM_956502.3
NC_026503.1	2787000	2788999	288	77.4632	695	134.131	0.578693	1.3196e-40	1.83604e-39	XM_951566.3, XM_951567.2, XM_951568.2
NC_026507.1	2749200	2753599	415	111.622	925	178.519	0.626097	1.72282e-40	1.8631e-39	XM_011396853.1, XM_011396852.1, XM_954688.3, XM_954687.2
NC_026507.1	57600	64799	813	218.672	1607	310.141	0.705502	2.08192e-40	1.98175e-39	XM_011397043.1, XM_953050.3, XM_953049.3, XM_953048.3, XM_953047.3
NC_026501.1	4296600	4301999	678	182.361	1381	266.524	0.684733	1.44944e-40	2.01173e-39	XM_011394967.1, XM_011394966.1
NC_026505.1	3509800	3516799	816	219.479	1613	311.299	0.705469	1.46736e-40	2.0316e-39	XM_011396488.1, XM_955726.2, XM_011396198.1, XM_011396197.1
NC_026505.1	696800	698199	135	36.3109	397	76.6185	0.476229	1.62425e-40	2.2433e-39	XM_952882.3, XM_952881.2
NC_026505.1	4526800	4528399	329	88.4909	770	148.605	0.596512	1.7512e-40	2.41272e-39	XM_953664.3, XM_953665.2, XM_953666.2
NC_026503.1	1873800	1884599	1718	462.089	3070	592.491	0.78011	2.64786e-40	2.50593e-39	XM_957822.3, XM_011395731.1, XM_957823.3, XM_011395581.1, XM_011395582.1, XM_957825.2
NC_026504.1	5591600	5600399	1289	346.701	2385	460.29	0.753492	2.92822e-40	3.15061e-39	XM_956698.2, XM_956697.2, XM_956696.2, XM_956695.2, XM_956694.2
NC_026505.1	1829800	1835399	592	159.23	1233	237.961	0.669729	2.4641e-40	3.36204e-39	XM_956242.3, XM_956244.2, XM_956245.3
NC_026504.1	2126000	2127599	315	84.7253	743	143.394	0.591935	3.59098e-40	3.85395e-39	XM_957203.3, XM_957202.3
NC_026503.1	3927000	3931799	672	180.747	1368	264.015	0.685127	4.26896e-40	4.0055e-39	XM_951683.2, XM_011395546.1, XM_011395547.1, XM_011395548.1, XM_011395549.1
NC_026502.1	3815400	3816799	206	55.4077	538	103.831	0.535231	3.2673e-40	4.43644e-39	XM_958496.3, XM_958497.2, XM_958498.3
NC_026505.1	2560200	2564999	862	231.852	1686	325.387	0.712944	5.00196e-40	4.6666e-39	XM_011396303.1, XM_011396302.1, XM_955500.2
NC_026501.1	6917800	6918599	115	30.9315	354	68.3198	0.455396	3.5265e-40	4.77688e-39	XM_959690.3, XM_959689.3, XM_959688.3
NC_026506.1	2118400	2123199	753	202.534	1505	290.456	0.69776	3.68131e-40	4.97462e-39	XM_952456.3, XM_952457.2, XM_952459.2, XM_952460.2
NC_026503.1	3965200	3969599	839	225.665	1648	318.054	0.709934	4.65944e-40	4.97553e-39	XM_951692.3, XM_951693.2, XM_011395552.1, XM_011395553.1, XM_951695.2, XM_011395554.1, XM_011395555.1
NC_026501.1	2500800	2502199	237	63.7457	597	115.217	0.554671	4.57156e-40	6.14815e-39	XM_959992.3, XM_959993.2
NC_026501.1	3067600	3068999	318	85.5322	748	144.359	0.593565	4.67973e-40	6.27863e-39	XM_960330.2, XM_960331.3
NC_026504.1	3703800	3706799	486	130.719	1047	202.064	0.64763	7.2168e-40	6.6573e-39	XM_951234.2, XM_951233.2, XM_951232.3, XM_951231.3
NC_026501.1	8637400	8640399	370	99.5187	842	162.501	0.613347	5.72428e-40	7.66184e-39	XM_960528.3, XM_960527.2, XM_960526.2, XM_960525.2
NC_026504.1	4407200	4408799	164	44.111	454	87.6191	0.505396	7.33282e-40	7.77169e-39	XM_957378.3
NC_026507.1	3803200	3807599	405	108.933	904	174.466	0.625226	7.83966e-40	8.2882e-39	XM_954947.2, XM_954948.3, XM_954949.2
NC_026505.1	2372400	2375999	494	132.871	1060	204.573	0.650204	1.09833e-39	1.00471e-38	XM_011396289.1, XM_011396288.1, XM_011396290.1, XM_956027.2, XM_956028.2, XM_956029.3
NC_026504.1	5549400	5556599	762	204.955	1517	292.771	0.700507	1.12348e-39	1.02487e-38	XM_956737.3, XM_956736.2, XM_956735.2, XM_956734.3, XM_011396139.1, XM_956733.2
NC_026501.1	3444400	3446799	602	161.92	1247	240.663	0.673383	8.67514e-40	1.15566e-38	XM_958753.3, XM_001728355.2
NC_026503.1	989200	994799	866	232.927	1690	326.159	0.714554	1.22492e-39	1.28225e-38	XM_957852.3, XM_957853.3, XM_957854.3, XM_011395639.1, XM_011395640.1
NC_026506.1	2058000	2059799	237	63.7457	595	114.831	0.556532	1.50209e-39	1.35892e-38	XM_952435.2, XM_952436.2, XM_952437.2, XM_011396768.1
NC_026501.1	9088000	9091999	628	168.913	1290	248.962	0.679022	1.49516e-39	1.55365e-38	XM_959360.3
NC_026502.1	1024000	1024799	207	55.6767	537	103.638	0.538816	2.07617e-39	2.15213e-38	XM_951364.2, XM_951363.2
NC_026504.1	2270600	2271599	196	52.718	516	99.5848	0.53105	1.65792e-39	2.17772e-38	XM_011395950.1, XM_011395951.1
NC_026504.1	5491800	5494999	364	97.9048	829	159.992	0.612878	1.69869e-39	2.22608e-38	XM_956822.2, XM_956821.1
NC_026501.1	5220400	5226799	961	258.48	1844	355.88	0.726672	3.01609e-39	3.11882e-38	XM_959128.2, XM_959129.2, XM_011394841.1, XM_011394840.1, XM_011394842.1, XM_001728315.2
NC_026501.1	7236000	7242199	937	252.024	1805	348.354	0.723844	2.59601e-39	3.37841e-38	XM_959833.2, XM_959831.3
NC_026506.1	753200	756799	502	135.023	1071	206.696	0.653932	3.88426e-39	3.99712e-38	XM_011396780.1, XM_955126.2
NC_026501.1	5409200	5418399	1632	438.958	2923	564.121	0.778338	4.0355e-39	4.14272e-38	XM_953799.2, XM_953800.2, XM_953801.3, XM_011394942.1, XM_011394941.1, XM_011394943.1
NC_026505.1	5089800	5092199	330	88.7599	766	147.833	0.60144	3.57807e-39	4.61383e-38	XM_011396323.1, XM_011396324.1, XM_956041.2, XM_956042.3, XM_956043.2
NC_026504.1	3955000	3960999	752	202.265	1497	288.912	0.700556	3.61033e-39	4.6448e-38	XM_957601.3, XM_957603.3, XM_957604.3
NC_026501.1	5282800	5284999	335	90.1047	775	149.57	0.603444	3.74124e-39	4.80225e-38	XM_011394846.1, XM_011394847.1, XM_011394845.1, XM_959399.2
NC_026504.1	5454400	5455599	101	27.1659	321	61.951	0.441473	3.86559e-39	4.95059e-38	XM_956965.3, XM_011395852.1, XM_011395853.1
NC_026505.1	1889000	1891199	329	88.4909	764	147.447	0.601191	3.92653e-39	5.01724e-38	XM_956258.2, XM_956259.2, XM_956260.3
NC_026501.1	1801800	1804199	275	73.9666	664	128.148	0.578425	5.81999e-39	5.20786e-38	XM_011394618.1, XM_011394617.1, XM_011394614.1, XM_011394615.1, XM_011394616.1
NC_026505.1	3558000	3562199	399	107.319	889	171.571	0.626368	6.06554e-39	5.41284e-38	XM_956287.2, XM_001728265.2, XM_001728264.2, XM_011396202.1, XM_011396201.1, XM_956290.3
NC_026501.1	799400	807999	1699	456.979	3028	584.385	0.782185	5.19112e-39	6.60315e-38	XM_959806.3, XM_959808.1, XM_959809.3
NC_026503.1	3062400	3065999	613	164.878	1260	243.172	0.678598	8.51675e-39	7.57968e-38	XM_011395489.1
NC_026501.1	2414400	2417999	525	141.209	1109	214.03	0.660423	8.56888e-39	7.60546e-38	XM_959968.2, XM_959969.2
NC_026505.1	4744600	4746999	462	124.264	1000	192.994	0.644624	6.59762e-39	8.35452e-38	XM_950906.2, XM_950905.3
NC_026505.1	5772000	5777199	778	209.258	1538	296.824	0.705437	8.67622e-39	8.84267e-38	XM_955714.3, XM_955715.2
NC_026501.1	5256400	5258799	471	126.685	1015	195.889	0.647452	9.1665e-39	9.32001e-38	XM_959387.3, XM_959388.3, XM_959389.3
NC_026503.1	2671400	2674399	558	150.085	1166	225.031	0.667576	8.15923e-39	1.02857e-37	XM_952148.2, XM_952149.3
NC_026504.1	3452600	3457799	610	164.071	1255	242.207	0.677971	8.15e-39	1.02971e-37	XM_952398.3, XM_952397.3, XM_952396.2, XM_952395.3, XM_952394.2
NC_026504.1	4150400	4154599	521	140.133	1102	212.679	0.65956	8.87075e-39	1.11329e-37	XM_011396012.1, XM_011396013.1, XM_956928.1, XM_956927.3
NC_026501.1	350400	356999	958	257.673	1834	353.95	0.728353	1.53698e-38	1.35684e-37	XM_011395008.1, XM_011395006.1, XM_011395007.1, XM_011395026.1, XM_959963.2
NC_026501.1	2118400	2120199	233	62.6699	584	112.708	0.557468	1.13085e-38	1.41294e-37	XM_011394590.1, XM_011394589.1, XM_960432.3
NC_026502.1	3222800	3225199	245	65.8975	606	116.954	0.564815	1.68567e-38	1.70168e-37	XM_951871.2, XM_951870.3, XM_951868.2, XM_951867.2
NC_026501.1	7691400	7694399	542	145.781	1136	219.241	0.665578	2.25085e-38	1.9555e-37	XM_011394501.1, XM_011394502.1, XM_011394500.1, XM_011394503.1, XM_960697.3
NC_026505.1	4227200	4228799	171	45.9938	463	89.3561	0.516619	2.12431e-38	2.13436e-37	XM_011396388.1, XM_955831.2, XM_955832.3
NC_026502.1	226600	228199	154	41.4213	429	82.7943	0.502369	2.23698e-38	2.77041e-37	XM_951031.3, XM_951030.2
NC_026504.1	429600	433999	411	110.546	907	175.045	0.63237	2.83262e-38	2.8393e-37	XM_957692.3, XM_957693.3
NC_026504.1	58200	65399	862	231.852	1673	322.878	0.71848	4.01922e-38	3.48261e-37	XM_953619.3, XM_953620.2, XM_953621.3, XM_011396021.1, XM_011396022.1
NC_026501.1	631400	633199	289	77.7321	687	132.587	0.587448	2.84905e-38	3.5207e-37	XM_959531.2, XM_959530.3, XM_959529.3
NC_026506.1	2535600	2536799	99	26.628	314	60.6	0.442435	3.5426e-38	3.5426e-37	XM_952561.2, XM_952562.2, XM_952563.2
NC_026502.1	3218400	3228599	886	238.307	1712	330.405	0.721649	4.92647e-38	4.23521e-37	XM_951873.3, XM_951872.3, XM_951871.2, XM_951870.3, XM_951868.2, XM_951867.2, XM_951866.3
NC_026505.1	4398200	4400399	213	57.2905	544	104.989	0.547239	3.46402e-38	4.26195e-37	XM_955811.3
NC_026505.1	5554600	5559799	766	206.031	1514	292.192	0.705574	3.51741e-38	4.31822e-37	XM_955997.2, XM_955998.3, XM_955999.2, XM_955856.2
NC_026505.1	4222800	4228799	512	137.712	1082	208.819	0.660159	5.70728e-38	4.89366e-37	XM_955829.3, XM_011396388.1, XM_955831.2, XM_955832.3
NC_026504.1	2970000	2971799	225	60.5181	566	109.234	0.555501	5.98348e-38	5.11712e-37	XM_957476.3, XM_957475.3
NC_026501.1	8304000	8309999	1127	303.128	2104	406.059	0.746821	7.96722e-38	6.79594e-37	XM_001728338.2, XM_011395126.1, XM_001728339.2, XM_958798.2
NC_026501.1	4490000	4492399	351	94.4082	798	154.009	0.613982	7.27715e-38	7.2093e-37	XM_959083.3, XM_011394773.1, XM_011394772.1
NC_026501.1	7398600	7407599	976	262.514	1858	358.582	0.732445	8.74691e-38	7.44167e-37	XM_959288.2, XM_959287.2, XM_011394520.1, XM_959285.2
NC_026505.1	2240800	2247599	830	223.245	1618	312.264	0.715342	8.0208e-38	7.90915e-37	XM_956415.3, XM_956416.3, XM_956418.2
NC_026504.1	2503800	2505799	198	53.2559	514	99.1988	0.538524	6.91629e-38	8.41756e-37	XM_957416.2, XM_957415.3
NC_026501.1	5229000	5231999	407	109.471	897	173.115	0.633204	1.09455e-37	9.28809e-37	XM_001728315.2, XM_959382.2
NC_026502.1	3253400	3254599	106	28.5107	328	63.3019	0.45326	8.33443e-38	1.00999e-36	XM_951859.2, XM_951858.3
NC_026503.1	2415000	2417199	295	79.346	696	134.324	0.591859	8.45002e-38	1.0218e-36	XM_951068.3, XM_951069.2
NC_026502.1	465400	467999	218	58.6353	552	106.533	0.551923	8.9307e-38	1.07302e-36	XM_950745.3, XM_950744.3
NC_026505.1	5568600	5571199	299	80.4218	703	135.675	0.593893	1.00845e-37	1.2065e-36	XM_955859.2, XM_955860.2, XM_955861.2
NC_026501.1	6140600	6143199	378	101.67	845	163.08	0.62435	1.39277e-37	1.65925e-36	XM_953783.1, XM_011394857.1, XM_011394856.1, XM_953781.3
NC_026501.1	5198800	5202399	527	141.747	1105	213.258	0.665332	1.8907e-37	1.843e-36	XM_959124.2, XM_959125.2
NC_026504.1	2706800	2708399	331	89.0288	760	146.675	0.608013	1.90398e-37	1.8517e-36	XM_957127.3, XM_957126.2
NC_026502.1	1653000	1660199	824	221.631	1605	309.755	0.715926	2.25668e-37	1.90512e-36	XM_958352.3, XM_958355.2, XM_011395376.1, XM_958356.2
NC_026501.1	2696000	2698999	553	148.74	1150	221.943	0.670802	1.65316e-37	1.96531e-36	XM_960587.3, XM_960588.2
NC_026505.1	3784600	3787799	569	153.044	1177	227.154	0.674356	1.93301e-37	2.28834e-36	XM_955624.3, XM_001728262.2, XM_011396213.1, XM_011396214.1, XM_011396215.1
NC_026501.1	4404400	4411999	897	241.265	1725	332.914	0.725095	2.61824e-37	2.53474e-36	XM_958694.2
NC_026505.1	2826000	2827799	221	59.4422	556	107.305	0.555466	2.49157e-37	2.93724e-36	XM_956588.2, XM_956589.2, XM_956590.2
NC_026501.1	7144400	7150399	860	231.314	1664	321.142	0.72069	2.66552e-37	3.12921e-36	XM_959857.2, XM_001728420.1, XM_959856.3
NC_026504.1	3910400	3911799	137	36.8488	391	75.4605	0.490628	2.82772e-37	3.31273e-36	XM_957588.2, XM_957589.3
NC_026504.1	3888000	3894599	1011	271.928	1910	368.618	0.738039	4.30403e-37	3.58742e-36	XM_957580.2, XM_957581.3, XM_957582.2, XM_011396110.1, XM_957583.2
NC_026501.1	7609800	7614199	686	184.513	1374	265.173	0.696328	3.08427e-37	3.60578e-36	XM_960720.3, XM_960718.3
NC_026505.1	4991600	4997399	967	260.093	1839	354.915	0.733191	3.35022e-37	3.90859e-36	XM_956208.3, XM_956209.3
NC_026504.1	3447600	3457799	1139	306.356	2117	408.568	0.750133	5.17935e-37	4.28438e-36	XM_011395795.1, XM_011395794.1, XM_952398.3, XM_952397.3, XM_952396.2, XM_952395.3, XM_952394.2
NC_026501.1	6134000	6136199	211	56.7525	536	103.445	0.550201	4.37633e-37	5.09517e-36	XM_953785.3, XM_953784.3
NC_026501.1	3391400	3392799	182	48.9524	480	92.637	0.530232	4.40829e-37	5.1218e-36	XM_960033.2, XM_960034.2
NC_026506.1	2666600	2668599	285	76.6563	674	130.078	0.590503	5.84038e-37	6.75781e-36	XM_952598.3, XM_952599.2
NC_026503.1	463600	465999	248	66.7044	605	116.761	0.572646	7.44133e-37	7.1229e-36	XM_957701.2
NC_026503.1	3783600	3784799	111	29.8556	336	64.8459	0.463178	6.59585e-37	7.61631e-36	XM_952211.3, XM_952212.2
NC_026502.1	3517800	3518599	144	38.7316	404	77.9695	0.498968	6.69579e-37	7.71591e-36	XM_958056.3, XM_958054.2
NC_026501.1	7024000	7025199	104	27.9728	321	61.951	0.454457	7.49331e-37	8.61731e-36	XM_959282.3
NC_026505.1	3357400	3360799	474	127.491	1010	194.924	0.65479	7.71665e-37	8.85608e-36	XM_955555.2, XM_955556.2, XM_955557.3
NC_026507.1	2544400	2549199	676	181.823	1354	261.313	0.69632	9.91729e-37	9.47157e-36	XM_954513.3, XM_954512.3, XM_954511.2
NC_026505.1	3560400	3561999	174	46.8007	463	89.3561	0.525629	1.05705e-36	1.00728e-35	XM_001728264.2, XM_011396202.1, XM_011396201.1
NC_026504.1	3904200	3911999	1036	278.652	1947	375.759	0.741907	1.31405e-36	1.07883e-35	XM_957586.2, XM_011396111.1, XM_957588.2, XM_957589.3
NC_026504.1	4069600	4072799	481	129.374	1021	197.047	0.657288	1.25703e-36	1.1925e-35	XM_956661.2, XM_011396114.1, XM_956660.3
NC_026501.1	4401600	4411799	1194	321.149	2202	424.972	0.755985	1.47459e-36	1.20762e-35	XM_011394768.1, XM_011394769.1, XM_958694.2
NC_026507.1	1883400	1894199	1098	295.328	2047	395.058	0.747872	1.53237e-36	1.25182e-35	XM_954334.2, XM_954333.2, XM_954332.2, XM_011396933.1, XM_011396932.1, XM_011396930.1, XM_011396931.1, XM_011396928.1, XM_011396929.1
NC_026507.1	2666000	2671599	1094	294.252	2041	393.9	0.74734	1.33389e-36	1.26259e-35	XM_954617.2, XM_954616.2, XM_011396857.1, XM_011396858.1, XM_954614.3
NC_026501.1	3440800	3446799	1109	298.287	2064	398.339	0.749139	1.92956e-36	1.8103e-35	XM_011394721.1, XM_011394722.1, XM_958753.3, XM_001728355.2
NC_026505.1	5602000	5604199	668	179.672	1339	258.419	0.695794	1.75114e-36	1.98945e-35	XM_955872.2, XM_955873.2
NC_026502.1	192000	206399	1997	537.132	3470	669.688	0.802233	2.13762e-36	1.99668e-35	XM_950917.3, XM_951040.2, XM_951039.3, XM_951038.1, XM_951037.2
NC_026506.1	2304600	2307599	406	109.202	889	171.571	0.637329	1.91e-36	2.16121e-35	XM_951467.3
NC_026506.1	30400	33199	314	84.4564	724	139.727	0.605525	2.66661e-36	2.47989e-35	XM_955226.1, XM_955225.3
NC_026501.1	7031400	7033199	124	33.3522	361	69.6707	0.481239	3.27467e-36	2.65531e-35	XM_959280.3, XM_959279.3
NC_026501.1	9052200	9054799	287	77.1942	675	130.271	0.593752	2.40665e-36	2.71773e-35	XM_959372.3, XM_959371.2
NC_026506.1	1908400	1911399	547	147.126	1133	218.662	0.673484	2.4566e-36	2.76859e-35	XM_011396571.1, XM_011396569.1, XM_011396570.1, XM_950758.2
NC_026501.1	7642800	7644999	298	80.1529	695	134.131	0.598717	2.54645e-36	2.85842e-35	XM_960712.2, XM_960711.2
NC_026501.1	9033600	9037199	433	116.464	935	180.449	0.64621	3.5899e-36	2.90375e-35	XM_959377.3, XM_959376.3, XM_959375.3
NC_026501.1	5987400	6003599	2342	629.926	4003	772.554	0.815526	3.75764e-36	3.03196e-35	XM_953331.3, XM_953330.2, XM_953329.3, XM_953328.3, XM_953327.2, XM_953326.2, XM_953325.3
NC_026501.1	4914800	4916199	245	65.8975	597	115.217	0.573315	2.87079e-36	3.2097e-35	XM_960217.2, XM_960218.2, XM_960219.2
NC_026501.1	5104600	5108799	742	199.575	1461	281.964	0.708274	3.32662e-36	3.71198e-35	XM_959318.3, XM_959320.3, XM_011395080.1
NC_026501.1	3136000	3137999	463	124.533	987	190.485	0.654517	4.08426e-36	3.75717e-35	XM_011394696.1, XM_960349.3
NC_026507.1	2012200	2022199	1515	407.489	2711	523.206	0.779057	3.3758e-36	3.75941e-35	XM_954536.2, XM_954535.2, XM_011397064.1, XM_954534.2, XM_011397065.1, XM_954532.3, XM_954531.3, XM_954530.2
NC_026502.1	4074000	4077399	413	111.084	900	173.694	0.640376	3.4759e-36	3.86325e-35	XM_958317.2, XM_958318.3
NC_026504.1	1834200	1838999	570	153.313	1170	225.803	0.679577	5.97309e-36	4.7843e-35	XM_957270.2, XM_957271.2, XM_957272.3, XM_011395900.1, XM_011395899.1
NC_026504.1	2095400	2096799	253	68.0492	611	117.919	0.578418	4.76805e-36	5.26822e-35	XM_956877.3, XM_956876.3
NC_026506.1	2079600	2090799	1973	530.676	3428	661.582	0.802305	5.90326e-36	5.40708e-35	XM_011396581.1, XM_011396582.1, XM_011396580.1, XM_952441.1, XM_011396583.1, XM_011396584.1
NC_026506.1	226400	227599	225	60.5181	558	107.69	0.563451	6.62159e-36	6.01963e-35	XM_955252.2, XM_011396699.1, XM_011396697.1, XM_011396698.1, XM_011396700.1
NC_026506.1	2414800	2419999	510	137.174	1067	205.924	0.666821	6.84968e-36	6.20706e-35	XM_011396595.1, XM_011396596.1, XM_952528.3
NC_026501.1	9250800	9253199	330	88.7599	751	144.938	0.613437	6.89603e-36	6.20935e-35	XM_959174.2, XM_959173.3, XM_959172.2
NC_026501.1	7908800	7914999	1120	301.246	2078	401.041	0.751468	5.74817e-36	6.33873e-35	XM_960636.2, XM_011394488.1, XM_011394487.1
NC_026504.1	1185200	1187599	285	76.6563	669	129.113	0.594909	8.24267e-36	7.3441e-35	XM_011396039.1, XM_011396041.1, XM_011396038.1, XM_011396037.1, XM_011396040.1, XM_957012.3, XM_957011.3
NC_026503.1	1880800	1884399	638	171.602	1284	247.804	0.693038	9.2329e-36	8.19203e-35	XM_957823.3, XM_011395581.1, XM_011395582.1, XM_957825.2
NC_026507.1	3120600	3132599	1709	459.669	3012	581.297	0.790964	1.13061e-35	9.01191e-35	XM_954819.2, XM_011396825.1, XM_011396826.1, XM_011396823.1, XM_011396824.1, XM_011396822.1
NC_026502.1	2757400	2760399	375	100.863	831	160.378	0.629831	8.31389e-36	9.06166e-35	XM_011395174.1, XM_011395175.1, XM_951780.3, XM_951779.3
NC_026506.1	800800	803199	255	68.5872	613	118.305	0.581074	1.22779e-35	1.0871e-34	XM_955139.3, XM_955317.2
NC_026505.1	5808000	5815599	1243	334.329	2273	438.675	0.762412	1.23572e-35	1.09185e-34	XM_011396457.1, XM_011396458.1, XM_955587.2, XM_955588.3
NC_026505.1	3478800	3484399	898	241.534	1714	330.791	0.730559	1.50761e-35	1.32383e-34	XM_955657.2, XM_011396193.1, XM_011396194.1, XM_955659.2
NC_026501.1	308000	309599	211	56.7525	530	102.287	0.556418	1.59957e-35	1.40169e-34	XM_958747.3, XM_958748.1
NC_026507.1	2872400	2875599	415	111.622	900	173.694	0.64347	1.67712e-35	1.46361e-34	XM_011396840.1, XM_011396841.1, XM_954667.2, XM_011396839.1, XM_011396838.1
NC_026504.1	1632000	1635599	468	125.878	992	191.45	0.658238	1.94978e-35	1.69807e-34	XM_957174.2, XM_957175.3
NC_026505.1	3536400	3550199	1767	475.269	3100	598.281	0.794585	2.28805e-35	1.81497e-34	XM_011396200.1, XM_011396199.1, XM_955733.3, XM_955734.2, XM_955735.2, XM_001728266.1, XM_956285.2
NC_026501.1	4799400	4802999	664	178.596	1325	255.717	0.698937	2.4821e-35	1.96414e-34	XM_011394797.1, XM_011394798.1, XM_011394799.1, XM_011394801.1, XM_011394800.1
NC_026502.1	3115200	3118799	571	153.581	1168	225.417	0.681932	2.51568e-35	1.98594e-34	XM_951159.2, XM_011395157.1, XM_011395158.1, XM_951157.3
NC_026501.1	624000	627599	656	176.444	1311	253.015	0.697897	3.06083e-35	2.40473e-34	XM_959534.3, XM_959533.3, XM_959532.3
NC_026505.1	2664800	2666199	240	64.5526	584	112.708	0.574144	2.25577e-35	2.43045e-34	XM_956525.3, XM_956526.2, XM_956527.2
NC_026507.1	2551200	2557599	966	259.824	1823	351.828	0.738858	2.85216e-35	2.47381e-34	XM_954511.2, XM_954510.3, XM_011396872.1, XM_011396873.1
NC_026502.1	3860800	3867199	873	234.81	1671	322.492	0.728509	2.86638e-35	2.48108e-34	XM_958510.2, XM_958511.3, XM_958512.2
NC_026503.1	2838800	2845199	779	209.527	1516	292.578	0.716587	2.99553e-35	2.5876e-34	XM_951577.2, XM_951578.2, XM_951579.2, XM_951580.3, XM_011395474.1, XM_011395473.1
NC_026507.1	2706600	2714399	712	191.506	1404	270.963	0.70725	3.86093e-35	3.01171e-34	XM_954706.2, XM_954705.2, XM_954704.3, XM_954703.3
NC_026507.1	1407200	1411599	672	180.747	1337	258.033	0.701001	4.11936e-35	3.53682e-34	XM_953850.1, XM_953849.2, XM_953848.2, XM_011397023.1
NC_026505.1	1826000	1826599	64	17.214	228	44.0026	0.395583	3.76064e-35	4.02875e-34	XM_956240.2, XM_956241.2
NC_026505.1	2691600	2696999	800	215.175	1549	298.947	0.720212	5.29663e-35	4.10239e-34	XM_956534.3, XM_956535.2, XM_956536.2, XM_956538.2
NC_026503.1	4188400	4191199	378	101.67	833	160.764	0.633334	3.87913e-35	4.1478e-34	XM_953938.2, XM_953939.3
NC_026501.1	1784000	1784999	159	42.7661	428	82.6013	0.519783	3.91971e-35	4.17534e-34	XM_959255.3, XM_011394619.1, XM_011394620.1, XM_959253.3
NC_026503.1	4019200	4025799	1027	276.232	1921	370.741	0.745417	3.96055e-35	4.21089e-34	XM_951075.3, XM_951076.3, XM_951077.3, XM_951078.3
NC_026504.1	5434200	5437999	351	94.4082	785	151.5	0.624137	3.98733e-35	4.22343e-34	XM_956972.2, XM_956971.2
NC_026504.1	4074600	4075599	158	42.4972	426	82.2153	0.518954	3.98613e-35	4.2301e-34	XM_956660.3, XM_001728270.2
NC_026504.1	4159800	4162199	319	85.8012	727	140.306	0.612602	5.50653e-35	4.25493e-34	XM_956925.3, XM_956924.2
NC_026501.1	2670000	2677199	1284	345.357	2333	450.254	0.767294	5.5494e-35	4.27799e-34	XM_960577.2, XM_960578.3, XM_960579.2, XM_011394660.1, XM_011394659.1
NC_026502.1	1863000	1869599	687	184.782	1361	262.664	0.703997	6.07217e-35	4.67002e-34	XM_958569.3, XM_958565.3, XM_011395293.1, XM_011395292.1
NC_026501.1	2596400	2603999	1084	291.563	2012	388.303	0.751183	5.61117e-35	4.77905e-34	XM_960557.2, XM_960558.3, XM_960559.2
NC_026505.1	3083400	3091199	901	242.341	1714	330.791	0.732997	7.08731e-35	5.42535e-34	XM_011396173.1, XM_011396174.1, XM_956432.1, XM_956433.2, XM_956434.3, XM_956435.2
NC_026503.1	1820600	1823399	276	74.2355	649	125.253	0.593917	5.26059e-35	5.54083e-34	XM_011395730.1, XM_957905.3
NC_026501.1	5984000	5984799	165	44.3799	439	84.7242	0.525793	6.65622e-35	5.65779e-34	XM_011394869.1, XM_011394870.1, XM_953332.2, XM_953331.3
NC_026501.1	4806000	4814399	1138	306.087	2098	404.901	0.75626	7.47947e-35	5.71223e-34	XM_011394801.1, XM_011394800.1, XM_011394803.1, XM_011394802.1, XM_011394804.1, XM_959490.3, XM_959491.2
NC_026505.1	4748000	4751199	587	157.885	1193	230.241	0.686329	5.72158e-35	6.00393e-34	XM_950905.3, XM_001728475.2
NC_026501.1	3093600	3095799	218	58.6353	541	104.41	0.563125	6.01593e-35	6.28938e-34	XM_011394694.1, XM_011394693.1, XM_960338.3, XM_960339.3
NC_026501.1	2931800	2933399	286	76.9252	667	128.727	0.598777	6.08855e-35	6.35351e-34	XM_959927.2, XM_959928.3
NC_026507.1	1769600	1771999	409	110.008	886	170.992	0.644199	7.90707e-35	6.69423e-34	XM_954878.3
NC_026507.1	1965200	1969999	654	175.906	1305	251.857	0.698969	7.98434e-35	6.74621e-34	XM_011396923.1, XM_011396922.1, XM_001728201.2, XM_954722.2
NC_026501.1	1584600	1585399	94	25.2831	294	56.7402	0.448809	6.97064e-35	7.23381e-34	XM_959570.3
NC_026503.1	1453400	1455199	193	51.9111	493	95.1459	0.547311	7.9072e-35	8.13085e-34	XM_952248.3, XM_952249.2, XM_952250.2
NC_026505.1	3710800	3713999	479	128.836	1007	194.345	0.663652	1.04467e-34	8.79175e-34	XM_956333.2, XM_956334.2, XM_956335.3, XM_956336.2, XM_956337.2
NC_026504.1	2757000	2758199	92	24.7452	289	55.7752	0.446935	1.23461e-34	9.36366e-34	XM_957312.2, XM_957311.2, XM_011396095.1
NC_026505.1	1620000	1621999	195	52.449	496	95.7249	0.549616	1.31106e-34	1.0947e-33	XM_953187.3, XM_953186.3, XM_953185.3
NC_026503.1	2750400	2753599	453	121.843	961	185.467	0.657719	1.62734e-34	1.35082e-33	XM_951096.3, XM_011395462.1, XM_011395463.1, XM_951098.2
NC_026506.1	4092000	4100999	941	253.1	1776	342.757	0.738794	1.95022e-34	1.47569e-33	XM_950845.1, XM_950844.2, XM_011396632.1, XM_011396631.1, XM_950842.3
NC_026506.1	3652800	3658799	535	143.899	1101	212.486	0.677864	2.34502e-34	1.76225e-33	XM_952023.3, XM_952022.3, XM_011396801.1, XM_952021.2, XM_952020.2
NC_026506.1	1647000	1648799	474	127.491	996	192.222	0.663985	2.79903e-34	2.09385e-33	XM_955386.2, XM_011396746.1, XM_955385.2
NC_026505.1	27000	28799	138	37.1178	383	73.9166	0.504479	3.45685e-34	2.57422e-33	XM_955518.3, XM_955517.3
NC_026501.1	9039600	9041399	173	46.5317	452	87.2332	0.535317	3.56549e-34	2.64911e-33	XM_959375.3, XM_959374.3
NC_026506.1	3120800	3123199	210	56.4836	523	100.936	0.561191	3.25111e-34	2.67257e-33	XM_953718.2
NC_026507.1	2847400	2849399	251	67.5113	600	115.796	0.584367	2.61961e-34	2.67903e-33	XM_954372.2, XM_954371.3
NC_026507.1	1926000	1927799	115	30.9315	336	64.8459	0.47972	3.91593e-34	2.90292e-33	XM_954736.3, XM_954735.2
NC_026502.1	2515200	2517599	426	114.581	912	176.01	0.651804	4.00164e-34	2.95977e-33	XM_952095.3, XM_952094.2, XM_952093.3
NC_026507.1	3145600	3148199	217	58.3663	536	103.445	0.565772	3.66208e-34	3.71817e-33	XM_954812.3, XM_954811.2
NC_026507.1	3915600	3916799	149	40.0764	404	77.9695	0.516174	6.57609e-34	4.83129e-33	XM_954980.3
NC_026501.1	4991200	4995199	784	210.872	1515	292.385	0.721656	6.53906e-34	5.32395e-33	XM_960239.2, XM_960240.3, XM_960241.3
NC_026505.1	2171200	2175599	854	229.7	1630	314.58	0.730587	6.6053e-34	5.36759e-33	XM_956393.3, XM_956394.2, XM_956395.3, XM_956396.3
NC_026501.1	6871600	6873199	214	57.5594	529	102.094	0.565356	8.00051e-34	6.48896e-33	XM_959708.1, XM_959707.3
NC_026503.1	4014600	4027799	2042	549.235	3512	677.794	0.810494	9.29021e-34	6.79489e-33	XM_951073.3, XM_951075.3, XM_951076.3, XM_951077.3, XM_951078.3, XM_951079.2
NC_026501.1	1250600	1253599	368	98.9807	809	156.132	0.634894	7.15624e-34	7.17534e-33	XM_959012.2, XM_959011.2
NC_026507.1	775800	780599	385	103.553	838	161.729	0.641187	1.10081e-33	7.99793e-33	XM_011396960.1, XM_011396961.1, XM_954177.3, XM_954178.3
NC_026507.1	2778400	2780399	272	73.1597	636	122.744	0.597287	1.03842e-33	8.39029e-33	XM_954683.2, XM_954682.3
NC_026507.1	1374600	1377799	403	108.395	870	167.905	0.646432	9.02489e-34	9.01689e-33	XM_953862.2, XM_953861.3
NC_026506.1	3684800	3686199	118	31.7384	341	65.8109	0.484932	9.40363e-34	9.37867e-33	XM_952013.3
NC_026501.1	3577200	3579399	320	86.0702	723	139.534	0.617911	9.5222e-34	9.48014e-33	XM_958683.3, XM_011395067.1
NC_026506.1	2523000	2528999	893	240.19	1691	326.352	0.736371	1.56195e-33	1.12735e-32	XM_952557.3, XM_952558.2, XM_952559.2
NC_026501.1	7630200	7633799	782	210.334	1509	291.228	0.722677	1.59065e-33	1.14555e-32	XM_960715.3, XM_960714.3
NC_026506.1	2301600	2307599	695	186.934	1365	263.436	0.710098	1.59607e-33	1.14694e-32	XM_951466.3, XM_951467.3
NC_026503.1	2992000	2997599	659	177.251	1305	251.857	0.704304	1.59723e-33	1.28322e-32	XM_951494.2, XM_951495.3, XM_951496.3, XM_951497.2
NC_026501.1	7879800	7885799	621	167.03	1241	239.505	0.697957	1.82859e-33	1.31115e-32	XM_960646.2, XM_011394491.1, XM_011394492.1, XM_960644.2, XM_960643.2, XM_960642.3
NC_026503.1	1956400	1961799	1045	281.073	1938	374.022	0.751819	1.36292e-33	1.35451e-32	XM_957981.2, XM_011395591.1, XM_011395592.1, XM_011395593.1, XM_001728162.2, XM_001728161.2
NC_026501.1	8306200	8310199	797	214.369	1534	296.052	0.724526	1.44044e-33	1.42903e-32	XM_001728339.2, XM_958798.2
NC_026507.1	3551600	3553199	250	67.2423	595	114.831	0.586931	1.44797e-33	1.43398e-32	XM_954469.3
NC_026504.1	3249000	3256799	939	252.562	1765	340.634	0.741817	2.04912e-33	1.46289e-32	XM_951947.2, XM_951946.2, XM_951945.2, XM_951944.2
NC_026505.1	5022600	5028799	1080	290.487	1994	384.829	0.755166	1.52975e-33	1.5123e-32	XM_956219.3, XM_956221.3
NC_026501.1	1309200	1313999	581	156.271	1173	226.382	0.690899	2.35275e-33	1.67601e-32	XM_958894.2, XM_011394630.1, XM_011394631.1
NC_026502.1	2504400	2511199	1084	291.563	2000	385.987	0.755688	1.73152e-33	1.70877e-32	XM_952098.3, XM_952097.3, XM_011395204.1, XM_011395203.1
NC_026503.1	1303600	1307199	391	105.167	847	163.466	0.644243	2.18041e-33	1.74844e-32	XM_950858.2, XM_950859.3, XM_950860.2
NC_026502.1	3050000	3051199	93	25.0141	287	55.3892	0.454878	3.56412e-33	2.83661e-32	XM_951116.3, XM_951115.2
NC_026507.1	3337600	3343599	875	235.348	1658	319.984	0.735897	4.80604e-33	3.81076e-32	XM_954432.2, XM_954431.1, XM_954430.2, XM_954429.3
NC_026506.1	2024800	2029399	737	198.23	1432	276.367	0.717744	3.92804e-33	3.84279e-32	XM_011396579.1, XM_011396578.1, XM_951463.2, XM_951464.3
NC_026505.1	5742800	5745799	476	128.029	993	191.643	0.668793	3.93746e-33	3.84533e-32	XM_955703.2, XM_955704.2, XM_011396445.1, XM_011396446.1
NC_026502.1	4373000	4373999	118	31.7384	339	65.4249	0.487784	4.07676e-33	3.97449e-32	XM_958128.3, XM_011395335.1, XM_011395334.1
NC_026501.1	2763200	2765199	322	86.6081	723	139.534	0.621761	5.39001e-33	4.25791e-32	XM_960607.3, XM_960608.3, XM_960609.3
NC_026505.1	4897600	4901999	523	140.671	1073	207.082	0.679965	4.52187e-33	4.40082e-32	XM_956177.2, XM_956178.3, XM_011396314.1, XM_011396315.1, XM_956180.3
NC_026501.1	7793200	7794799	223	59.9802	542	104.603	0.574921	7.24636e-33	7.01602e-32	XM_001728405.2, XM_960671.3
NC_026505.1	4330000	4335199	724	194.734	1408	271.735	0.717111	9.08377e-33	7.13605e-32	XM_955923.3, XM_955924.3, XM_955925.3
NC_026506.1	2383800	2384399	127	34.1591	356	68.7058	0.499691	1.03432e-32	7.25789e-32	XM_951489.3
NC_026503.1	1926800	1929999	447	120.229	941	181.607	0.662806	9.25787e-33	7.2594e-32	XM_011395588.1, XM_011395587.1, XM_957837.2, XM_957838.3
NC_026505.1	2229000	2247599	2065	555.422	3536	682.426	0.814057	1.06685e-32	7.47022e-32	XM_956411.3, XM_956413.2, XM_956414.3, XM_956415.3, XM_956416.3, XM_956418.2
NC_026507.1	3287200	3291199	512	137.712	1052	203.029	0.678967	1.0978e-32	8.59239e-32	XM_954541.2, XM_954540.2, XM_954539.2
NC_026501.1	8575600	8584999	1390	373.867	2481	478.817	0.781061	1.07616e-32	1.03484e-31	XM_011395128.1, XM_011394747.1
NC_026502.1	943800	945399	201	54.0628	500	96.4969	0.561918	1.08239e-32	1.03906e-31	XM_951211.2, XM_951210.3, XM_951209.2
NC_026501.1	7622400	7624399	272	73.1597	631	121.779	0.602012	1.38541e-32	1.08235e-31	XM_960718.3, XM_960717.3, XM_960716.3
NC_026507.1	2994000	2995799	204	54.8697	505	97.4618	0.564629	1.59066e-32	1.10672e-31	XM_954856.2, XM_954855.2, XM_954854.2
NC_026501.1	6560000	6563999	584	157.078	1173	226.382	0.69446	1.53685e-32	1.19626e-31	XM_960064.3, XM_011394568.1, XM_011394567.1, XM_011394565.1, XM_011394566.1
NC_026505.1	1346000	1347199	156	41.9592	413	79.7064	0.528517	1.54107e-32	1.19735e-31	XM_011396372.1, XM_011396371.1, XM_954097.2, XM_954096.2
NC_026501.1	6006000	6008399	423	113.774	898	173.308	0.657303	1.73229e-32	1.20272e-31	XM_011394868.1, XM_011394867.1, XM_953323.2, XM_953322.2
NC_026503.1	2181600	2183399	314	84.4564	706	136.254	0.620942	1.98109e-32	1.36966e-31	XM_011395607.1, XM_011395606.1, XM_011395605.1, XM_957790.3
NC_026505.1	3115200	3117999	455	122.381	953	183.923	0.666156	1.93823e-32	1.50045e-31	XM_001728254.2, XM_956442.2, XM_956443.3
NC_026501.1	6076400	6088399	1408	378.709	2507	483.835	0.782966	1.97583e-32	1.52678e-31	XM_953389.2, XM_953387.3, XM_011394858.1, XM_011394859.1, XM_953385.2, XM_953384.3
NC_026501.1	1986600	1991999	1012	272.197	1875	361.863	0.752551	2.26238e-32	1.56085e-31	XM_959020.3, XM_959019.3, XM_011394599.1, XM_011394600.1
NC_026504.1	4428000	4432799	464	124.802	968	186.818	0.668788	2.35162e-32	1.61902e-31	XM_011395936.1, XM_011395935.1, XM_011395934.1, XM_011395933.1
NC_026503.1	612000	614199	388	104.36	837	161.536	0.646942	1.78583e-32	1.70852e-31	XM_011395569.1, XM_011395568.1, XM_011395570.1, XM_957809.3
NC_026507.1	1036200	1036999	108	29.0487	316	60.986	0.479211	2.4477e-32	2.3338e-31	XM_952846.3
NC_026505.1	4620400	4622599	393	105.705	845	163.08	0.649061	2.4659e-32	2.34719e-31	XM_011396245.1, XM_011396246.1, XM_951657.3, XM_951656.3
NC_026506.1	1249600	1253999	523	140.671	1068	206.117	0.683145	3.14209e-32	2.41481e-31	XM_955103.2, XM_001728189.2, XM_955020.3
NC_026502.1	625200	626799	181	48.6834	460	88.7771	0.550212	3.5406e-32	2.71127e-31	XM_950961.2, XM_950960.2
NC_026501.1	7790400	7796999	708	190.43	1377	265.752	0.717062	4.16306e-32	2.85417e-31	XM_001728406.2, XM_001728405.2, XM_960671.3, XM_960670.2
NC_026504.1	5594800	5596399	218	58.6353	530	102.287	0.57479	3.24763e-32	3.0757e-31	XM_956697.2, XM_956696.2, XM_956695.2
NC_026506.1	790600	791799	115	30.9315	330	63.6879	0.488416	3.28911e-32	3.10975e-31	XM_955136.1, XM_955137.2, XM_955138.3
NC_026501.1	4002200	4005599	733	197.155	1419	273.858	0.720389	3.3064e-32	3.12086e-31	XM_953530.3, XM_953531.2
NC_026505.1	3541600	3542799	135	36.3109	370	71.4077	0.510887	4.2964e-32	3.27822e-31	XM_955734.2, XM_955735.2
NC_026505.1	4153200	4158599	625	168.106	1238	238.926	0.704146	5.94691e-32	4.05179e-31	XM_955610.2, XM_955611.3, XM_955612.3
NC_026505.1	2312000	2313999	382	102.746	824	159.027	0.647	5.39728e-32	4.09615e-31	XM_956008.2, XM_956009.3
NC_026507.1	3545400	3548599	559	150.354	1128	217.697	0.69128	4.46479e-32	4.17232e-31	XM_954467.2, XM_954468.3
NC_026504.1	2263400	2265199	291	78.2701	663	127.955	0.612878	4.61736e-32	4.30063e-31	XM_011396087.1, XM_957228.2
NC_026502.1	1035400	1037199	204	54.8697	503	97.0758	0.566869	5.05372e-32	4.69929e-31	XM_951360.2, XM_951359.3, XM_951358.2
NC_026502.1	2869200	2878799	1048	281.88	1929	372.285	0.757492	6.95037e-32	4.72568e-31	XM_950913.3, XM_950912.2, XM_950911.3, XM_950910.3, XM_950909.3
NC_026501.1	9068000	9070799	510	137.174	1044	201.485	0.681497	6.58457e-32	4.98831e-31	XM_959366.2, XM_959365.2, XM_959364.2
NC_026505.1	724800	727199	216	58.0974	525	101.322	0.574955	6.6215e-32	5.00736e-31	XM_953742.3, XM_953741.2, XM_011396476.1
NC_026505.1	2451600	2452599	97	26.09	292	56.3542	0.466142	5.52374e-32	5.12788e-31	XM_956093.3, XM_956094.3
NC_026503.1	2366400	2367999	115	30.9315	329	63.4949	0.489896	6.81174e-32	5.14208e-31	XM_951932.3, XM_001728433.2, XM_951057.2
NC_026504.1	2070000	2084999	1696	456.172	2953	569.91	0.800628	8.3425e-32	5.63719e-31	XM_956887.2, XM_956885.2, XM_956884.3, XM_956883.2, XM_956882.2, XM_956881.2, XM_956880.3, XM_956879.3
NC_026505.1	2051200	2058399	1042	280.266	1919	370.355	0.757082	7.68107e-32	5.75742e-31	XM_956364.2, XM_956365.3, XM_011396261.1, XM_011396260.1
NC_026506.1	3373800	3379199	716	192.582	1388	267.875	0.71941	8.76046e-32	5.90746e-31	XM_953694.2, XM_953693.3, XM_011396676.1, XM_011396675.1, XM_953691.1
NC_026507.1	2119400	2123199	763	205.224	1466	282.929	0.72581	7.28708e-32	6.72057e-31	XM_954418.2, XM_954417.3
NC_026503.1	2774400	2780999	799	214.906	1524	294.122	0.731105	1.02399e-31	6.89097e-31	XM_951102.2, XM_011395465.1, XM_011395464.1, XM_951103.1
NC_026502.1	362800	365599	360	96.829	784	151.307	0.64091	1.02349e-31	7.63132e-31	XM_011395251.1, XM_011395250.1, XM_951711.3, XM_011395363.1
NC_026504.1	1400400	1401999	187	50.2973	470	90.707	0.556284	8.39693e-32	7.71887e-31	XM_957327.3, XM_011396069.1, XM_011396070.1
NC_026503.1	1111200	1115199	743	199.844	1432	276.367	0.72358	1.04128e-31	7.75032e-31	XM_958020.2, XM_958021.3, XM_958022.2
NC_026505.1	5344000	5346599	227	61.056	545	105.182	0.581972	8.51282e-32	7.79996e-31	XM_956143.2, XM_011396338.1, XM_956145.2
NC_026501.1	8462800	8466399	461	123.995	959	185.081	0.670703	1.12161e-31	8.33365e-31	XM_960300.3, XM_960299.3, XM_960297.3
NC_026501.1	5368800	5373599	505	135.83	1034	199.555	0.681349	1.17801e-31	8.73746e-31	XM_011395082.1, XM_011395083.1, XM_011395084.1
NC_026504.1	1275200	1277599	382	102.746	822	158.641	0.648573	1.30017e-31	9.62667e-31	XM_957366.2, XM_957367.2, XM_957365.2
NC_026501.1	1128000	1130599	301	80.9598	679	131.043	0.618953	1.20926e-31	1.1062e-30	XM_959202.2, XM_959201.3, XM_959199.3
NC_026505.1	4369200	4375199	1363	366.605	2427	468.396	0.782934	1.79152e-31	1.20069e-30	XM_955802.2, XM_011396406.1, XM_011396405.1, XM_955804.3, XM_955805.2
NC_026507.1	3089800	3092799	463	124.533	962	185.66	0.671508	1.33332e-31	1.21573e-30	XM_954829.2, XM_954828.2, XM_954827.2
NC_026501.1	9235200	9241199	774	208.182	1481	285.824	0.728808	1.95228e-31	1.30576e-30	XM_959177.2, XM_959176.1
NC_026505.1	4505600	4506799	292	78.539	662	127.762	0.615905	1.83804e-31	1.3515e-30	XM_952828.2
NC_026506.1	1511200	1513999	266	71.5458	615	118.691	0.604074	1.8904e-31	1.3876e-30	XM_955432.3, XM_011396658.1, XM_955429.2
NC_026501.1	5686800	5690399	385	103.553	826	159.413	0.650491	2.22951e-31	1.48514e-30	XM_960152.2, XM_960151.2
NC_026507.1	1428400	1429199	112	30.1246	321	61.951	0.489083	2.65367e-31	1.93781e-30	XM_011397020.1, XM_001727940.2
NC_026507.1	2617200	2624799	1189	319.805	2150	414.936	0.771021	2.36964e-31	2.13647e-30	XM_011396864.1, XM_011396861.1, XM_011396863.1, XM_011396862.1, XM_011397069.1, XM_954630.2, XM_954629.2
NC_026504.1	1610000	1614799	820	220.555	1555	300.105	0.735348	2.91377e-31	2.61034e-30	XM_957164.3, XM_011395895.1, XM_011395896.1, XM_957166.2, XM_957167.3
NC_026505.1	5161800	5163599	207	55.6767	505	97.4618	0.572892	3.99997e-31	2.65372e-30	XM_956060.3, XM_956061.2
NC_026507.1	1356600	1363199	674	181.285	1314	253.594	0.715381	4.01018e-31	2.65513e-30	XM_953869.2, XM_953868.2, XM_953867.2
NC_026502.1	1960800	1962399	215	57.8284	520	100.357	0.577797	3.82502e-31	2.77886e-30	XM_958527.3, XM_958526.2, XM_958525.2
NC_026506.1	1660800	1662199	121	32.5453	339	65.4249	0.500081	3.25064e-31	2.89832e-30	XM_011396786.1, XM_955381.3, XM_955380.3, XM_011396787.1
NC_026504.1	1745800	1747999	234	62.9388	555	107.112	0.589051	4.17524e-31	3.69929e-30	XM_957242.2, XM_957243.2
NC_026503.1	2136000	2141199	1117	300.439	2032	392.163	0.766415	5.51704e-31	3.98089e-30	XM_957779.3, XM_957780.2, XM_957781.2
NC_026501.1	7905000	7915199	1473	396.192	2594	500.626	0.791625	8.0714e-31	5.32259e-30	XM_011394489.1, XM_011394490.1, XM_960637.3, XM_960636.2, XM_011394488.1, XM_011394487.1
NC_026505.1	2532600	2533799	219	58.9043	526	101.515	0.581797	8.42935e-31	5.54749e-30	XM_956120.3, XM_956121.2
NC_026505.1	2093200	2097399	1005	270.314	1852	357.424	0.756628	6.35898e-31	5.62525e-30	XM_956373.2, XM_956374.2, XM_956375.2, XM_956376.2
NC_026507.1	3829200	3829799	39	10.4898	158	30.493	0.350609	1.01305e-30	6.6404e-30	XM_954955.2, XM_954956.3
NC_026505.1	4630000	4634799	976	262.514	1804	348.161	0.754357	9.26494e-31	6.6626e-30	XM_011396243.1, XM_011396244.1, XM_951654.2
NC_026505.1	54400	55599	147	39.5385	389	75.0746	0.528879	9.73568e-31	6.98929e-30	XM_955574.3, XM_955573.3, XM_955572.1
NC_026501.1	4985600	4988399	335	90.1047	735	141.85	0.63624	9.81102e-31	7.03151e-30	XM_960236.2, XM_960237.2, XM_960238.2
NC_026501.1	1606400	1611599	692	186.127	1341	258.805	0.719681	1.01616e-30	7.27048e-30	XM_959565.3, XM_959564.2, XM_011394623.1
NC_026505.1	2680200	2682399	388	104.36	828	159.799	0.653965	8.9928e-31	7.90552e-30	XM_956532.2
NC_026503.1	4902800	4909599	1045	281.073	1914	369.39	0.761242	1.18062e-30	8.43298e-30	XM_957732.2, XM_957663.2
NC_026504.1	3019800	3020999	156	41.9592	406	78.3554	0.537607	1.35473e-30	8.86239e-30	XM_957459.2
NC_026501.1	5623600	5624799	173	46.5317	439	84.7242	0.551133	1.12666e-30	9.85826e-30	XM_011394893.1, XM_011394892.1
NC_026507.1	3054600	3059999	575	154.657	1145	220.978	0.700483	1.68398e-30	1.09944e-29	XM_954837.2, XM_011396828.1, XM_011396827.1
NC_026501.1	3300400	3301999	295	79.346	663	127.955	0.621274	1.54717e-30	1.10326e-29	XM_960008.2, XM_960009.2
NC_026504.1	3540400	3543999	349	93.8703	758	146.289	0.642667	2.0588e-30	1.46075e-29	XM_952369.2, XM_952368.1
NC_026501.1	7955200	7964799	1622	436.268	2823	544.821	0.800965	2.14964e-30	1.52266e-29	XM_959643.3, XM_959642.1, XM_959641.3
NC_026501.1	1812600	1814399	188	50.5662	466	89.9351	0.564033	2.69467e-30	1.74887e-29	XM_959245.2, XM_959244.2
NC_026502.1	3075200	3077599	339	91.1806	740	142.815	0.63947	2.49498e-30	1.75557e-29	XM_951108.2, XM_011395161.1, XM_011395162.1
NC_026506.1	873000	893399	2532	681.03	4224	815.205	0.835542	3.36959e-30	2.17829e-29	XM_955333.3, XM_955334.2, XM_011396615.1, XM_011396616.1, XM_955336.3, XM_955337.1, XM_955338.2, XM_955339.2, XM_011396617.1, XM_011396618.1, XM_011396619.1, XM_011396620.1
NC_026503.1	4155600	4158799	532	143.092	1071	206.696	0.692934	3.20113e-30	2.23763e-29	XM_001727976.2, XM_953927.2, XM_001727977.2, XM_953928.2
NC_026507.1	681000	685799	488	131.257	996	192.222	0.683555	4.00352e-30	2.58302e-29	XM_011397048.1, XM_011397033.1, XM_954146.3, XM_954147.2
NC_026501.1	1687600	1690799	427	114.85	892	172.15	0.667962	3.74479e-30	2.60481e-29	XM_959782.3, XM_959781.3
NC_026502.1	2384400	2394599	928	249.604	1721	332.142	0.751869	4.63939e-30	2.9874e-29	XM_951382.2, XM_011395385.1, XM_011395386.1, XM_951381.2, XM_951380.2, XM_951379.3, XM_951378.3
NC_026504.1	1322200	1323999	184	49.4904	458	88.3911	0.561718	3.49912e-30	3.01031e-29	XM_957352.3, XM_957351.2
NC_026503.1	51600	54199	267	71.8148	611	117.919	0.610299	3.57471e-30	3.07065e-29	XM_953416.2, XM_953415.2
NC_026506.1	2465600	2471199	815	219.21	1538	296.824	0.738943	4.45769e-30	3.09057e-29	XM_952541.2, XM_952542.2
NC_026506.1	3309200	3315599	682	183.437	1320	254.752	0.720572	4.51643e-30	3.1262e-29	XM_953481.2, XM_953480.2, XM_953479.3
NC_026501.1	8592000	8597999	704	189.354	1356	261.699	0.724051	4.91686e-30	3.15371e-29	XM_011394746.1, XM_011394745.1, XM_960250.2, XM_960249.3
NC_026504.1	4476000	4479599	575	154.657	1142	220.399	0.702321	4.94172e-30	3.16347e-29	XM_011395929.1, XM_011395930.1, XM_957059.2, XM_957058.2
NC_026507.1	3604400	3605599	136	36.5798	365	70.4427	0.521674	4.70916e-30	3.24902e-29	XM_954565.2, XM_954566.2
NC_026506.1	2679600	2681199	284	76.3873	641	123.709	0.618685	4.74633e-30	3.26935e-29	XM_950982.2, XM_950983.2
NC_026501.1	4446800	4451199	734	197.423	1406	271.349	0.728036	3.92941e-30	3.3702e-29	XM_959071.2, XM_959072.2
NC_026501.1	7542400	7544799	320	86.0702	705	136.061	0.633665	4.91724e-30	3.38159e-29	XM_960737.2, XM_011394514.1, XM_011394515.1
NC_026504.1	3891800	3894399	625	168.106	1226	236.61	0.711032	3.95779e-30	3.38939e-29	XM_957581.3, XM_957582.2, XM_011396110.1, XM_957583.2
NC_026502.1	2292000	2294399	293	78.808	657	126.797	0.622703	4.97635e-30	3.41121e-29	XM_950827.2, XM_950826.2, XM_950825.3
NC_026501.1	5102400	5108999	952	256.059	1759	339.476	0.75464	5.6461e-30	3.60035e-29	XM_959318.3, XM_959320.3, XM_011395080.1
NC_026505.1	3133200	3134999	257	69.1251	592	114.252	0.606352	5.66931e-30	3.60814e-29	XM_956447.3, XM_956448.2
NC_026501.1	4204800	4208799	697	187.472	1344	259.384	0.723257	5.74266e-30	3.93016e-29	XM_958833.3, XM_958832.3, XM_958831.2
NC_026505.1	1477200	1480199	271	72.8907	617	119.077	0.613395	6.53666e-30	4.15211e-29	XM_011396365.1, XM_011396366.1, XM_001728173.1, XM_001728174.2
NC_026501.1	5223400	5226599	541	145.512	1085	209.398	0.695551	4.8951e-30	4.17938e-29	XM_011394841.1, XM_011394840.1, XM_011394842.1, XM_001728315.2
NC_026504.1	87400	88399	121	32.5453	335	64.6529	0.506035	5.33846e-30	4.55102e-29	XM_953629.3, XM_953630.2
NC_026504.1	4484400	4489199	515	138.519	1040	200.713	0.69081	7.6322e-30	4.82932e-29	XM_957057.2, XM_957056.3
NC_026506.1	53600	61599	1140	306.625	2059	397.374	0.77193	7.1616e-30	4.88552e-29	XM_955219.2, XM_955216.2, XM_955217.2, XM_955215.3
NC_026501.1	3387600	3392999	667	179.403	1293	249.541	0.719452	9.49514e-30	5.98504e-29	XM_960032.1, XM_960033.2, XM_960034.2
NC_026501.1	9408400	9416399	1074	288.873	1953	376.917	0.766732	8.83311e-30	6.01614e-29	XM_959593.3, XM_959592.2, XM_959591.2, XM_011394963.1, XM_011394962.1
NC_026501.1	6215400	6223799	805	216.52	1519	293.157	0.739011	1.02335e-29	6.43806e-29	XM_952898.2, XM_952897.2, XM_001728092.2, XM_953041.2
NC_026501.1	7461600	7465799	506	136.098	1024	197.626	0.689356	1.03097e-29	6.47361e-29	XM_959455.3, XM_959454.3, XM_959453.3
NC_026501.1	6809600	6810799	318	85.5322	700	135.096	0.634209	9.67004e-30	6.57563e-29	XM_958729.2, XM_958728.3
NC_026501.1	4119000	4124199	1390	373.867	2454	473.607	0.789651	7.82011e-30	6.60664e-29	XM_958975.2, XM_958976.3, XM_958977.2
NC_026503.1	4047400	4049599	417	112.16	873	168.484	0.666537	7.84064e-30	6.61407e-29	XM_951084.2, XM_951085.3
NC_026505.1	4642200	4643799	218	58.6353	520	100.357	0.585822	8.13554e-30	6.85258e-29	XM_951652.2, XM_951651.3, XM_951650.2
NC_026506.1	2581800	2586599	462	124.264	949	183.151	0.67923	1.18406e-29	7.3925e-29	XM_952575.2, XM_952576.3
NC_026501.1	5350600	5351999	214	57.5594	512	98.8128	0.584091	1.13237e-29	9.48128e-29	XM_011394935.1, XM_011394936.1
NC_026504.1	5160000	5161599	229	61.594	539	104.024	0.5936	1.58029e-29	1.06776e-28	XM_956905.2, XM_956904.3, XM_956903.3
NC_026504.1	432800	433999	141	37.9247	373	71.9867	0.529147	1.54586e-29	1.2886e-28	XM_957693.3
NC_026503.1	4407000	4408999	272	73.1597	617	119.077	0.61565	1.58905e-29	1.32069e-28	XM_953970.3, XM_953969.2, XM_953968.2
NC_026505.1	5315600	5316799	93	25.0141	276	53.2663	0.472942	1.9781e-29	1.32393e-28	XM_956135.3, XM_956136.3
NC_026504.1	416400	418799	310	83.3805	684	132.008	0.632746	2.27563e-29	1.41003e-28	XM_957688.2, XM_957689.2
NC_026501.1	6731400	6732999	445	119.691	919	177.361	0.675626	1.75888e-29	1.45969e-28	XM_959654.2, XM_959653.3
NC_026506.1	2558400	2564799	950	255.521	1751	337.932	0.756495	2.18836e-29	1.46005e-28	XM_952570.3, XM_952571.2, XM_952572.3
NC_026503.1	1526000	1526799	58	15.6002	200	38.5987	0.409087	2.19188e-29	1.46011e-28	XM_952266.3, XM_952267.2, XM_952268.2
NC_026503.1	539800	540999	107	28.7797	305	58.8631	0.491883	1.77843e-29	1.47374e-28	XM_011395714.1, XM_001728080.2, XM_001728081.2
NC_026501.1	4418800	4420399	365	98.1738	781	150.728	0.65228	1.83425e-29	1.51777e-28	XM_958696.2, XM_958697.3
NC_026503.1	2500200	2504999	653	175.637	1267	244.523	0.718817	2.47485e-29	1.52771e-28	XM_011395438.1, XM_011395437.1, XM_951286.2, XM_011395737.1, XM_951287.2
NC_026501.1	9238000	9240799	489	131.526	993	191.643	0.68702	2.41318e-29	1.60501e-28	XM_959176.1
NC_026501.1	4290000	4301999	1665	447.834	2879	555.629	0.806199	2.44123e-29	1.62113e-28	XM_958861.3, XM_958860.3, XM_011394967.1, XM_011394966.1
NC_026501.1	8594000	8597999	549	147.664	1094	211.135	0.700016	2.45752e-29	1.6294e-28	XM_960250.2, XM_960249.3
NC_026505.1	3215800	3217199	119	32.0074	329	63.4949	0.506789	2.12165e-29	1.75044e-28	XM_956470.2, XM_956471.2
NC_026501.1	9412400	9416599	634	170.527	1236	238.54	0.715424	2.13803e-29	1.76137e-28	XM_959591.2, XM_011394963.1, XM_011394962.1
NC_026501.1	4981200	4988399	1060	285.107	1926	371.706	0.76735	3.07032e-29	1.89173e-28	XM_960236.2, XM_960237.2, XM_960238.2
NC_026505.1	271600	273999	329	88.4909	717	138.376	0.640544	2.88285e-29	1.90843e-28	XM_952993.2, XM_952992.2, XM_952991.2
NC_026507.1	3454600	3455999	218	58.6353	518	99.9707	0.58808	2.40045e-29	1.9718e-28	XM_954577.3
NC_026503.1	1853000	1854799	318	85.5322	698	134.71	0.636023	2.42755e-29	1.99116e-28	XM_957912.2, XM_957913.3
NC_026505.1	5584000	5585599	169	45.4558	426	82.2153	0.554856	2.8617e-29	2.34044e-28	XM_955865.3, XM_955866.2
NC_026503.1	3722800	3728799	791	212.755	1492	287.947	0.739307	3.70209e-29	2.44695e-28	XM_011395528.1, XM_011395527.1, XM_952192.3, XM_952193.2, XM_011395530.1, XM_011395529.1
NC_026503.1	1107800	1109999	390	104.898	823	158.834	0.661316	3.27288e-29	2.66128e-28	XM_958019.3, XM_958020.2, XM_958021.3
NC_026503.1	2020000	2025999	716	192.582	1369	264.208	0.729387	4.29678e-29	2.80943e-28	XM_957998.2, XM_958000.3, XM_958001.2, XM_958002.2
NC_026505.1	4561800	4562599	90	24.2072	269	51.9153	0.469718	3.46777e-29	2.81164e-28	XM_953677.2, XM_953678.2
NC_026503.1	2386000	2391199	874	235.079	1626	313.808	0.749515	4.4522e-29	2.90212e-28	XM_951061.3
NC_026501.1	6840400	6845599	917	246.645	1695	327.124	0.754356	4.96239e-29	3.22973e-28	XM_959720.2, XM_959719.3, XM_959718.3, XM_959717.2
NC_026502.1	3808800	3819599	1104	296.942	1994	384.829	0.771932	5.38858e-29	3.28924e-28	XM_958494.2, XM_011395326.1, XM_011395327.1, XM_958496.3, XM_958497.2, XM_958498.3, XM_011395404.1, XM_011395328.1
NC_026505.1	5275200	5279999	626	168.375	1220	235.452	0.715668	5.42402e-29	3.30473e-28	XM_955756.2, XM_955757.2, XM_955758.3
NC_026503.1	4947600	4955399	646	173.754	1253	241.821	0.719062	5.57863e-29	3.39263e-28	XM_957943.3, XM_957942.2, XM_957941.3, XM_957940.2
NC_026503.1	3043800	3047999	741	199.306	1409	271.928	0.733406	5.76834e-29	3.50152e-28	XM_011395745.1, XM_951510.3, XM_951511.2
NC_026503.1	4192400	4193999	172	46.2627	431	83.1803	0.558113	4.34657e-29	3.50902e-28	XM_953939.3, XM_011395684.1, XM_011395683.1
NC_026504.1	1872800	1874799	399	107.319	837	161.536	0.665236	6.17846e-29	4.00282e-28	XM_956726.3, XM_956727.2, XM_011396076.1
NC_026503.1	2510400	2528399	2549	685.603	4233	816.942	0.839361	6.98656e-29	4.20988e-28	XM_951288.3, XM_951289.2, XM_951290.3, XM_951291.3, XM_951292.3, XM_011395439.1, XM_011395440.1
NC_026507.1	3165000	3168399	382	102.746	808	155.939	0.659796	5.3445e-29	4.30232e-28	XM_954807.2, XM_011397076.1, XM_011396818.1
NC_026501.1	2893000	2899199	952	256.059	1751	337.932	0.758086	5.4021e-29	4.34249e-28	XM_011394681.1, XM_011394680.1
NC_026501.1	7290600	7292399	290	78.0011	646	124.674	0.626828	7.38111e-29	4.43948e-28	XM_959062.2
NC_026502.1	4071600	4077599	686	184.513	1318	254.366	0.725891	7.54093e-29	4.51905e-28	XM_958316.2, XM_958317.2, XM_958318.3
NC_026501.1	9203200	9206399	484	130.181	982	189.52	0.687619	6.32453e-29	5.07674e-28	XM_958848.2, XM_958847.2, XM_001728352.2
NC_026505.1	3352400	3353199	69	18.5589	223	43.0376	0.435522	8.39354e-29	5.40493e-28	XM_955553.2
NC_026501.1	718200	720999	387	104.091	816	157.483	0.661865	7.00264e-29	5.61307e-28	XM_954361.3, XM_958699.3
NC_026504.1	4513800	4516599	422	113.505	876	169.062	0.672203	7.59299e-29	6.06041e-28	XM_011395925.1, XM_011395926.1, XM_957048.3, XM_957047.3, XM_957046.2
NC_026503.1	2126400	2128199	142	38.1936	372	71.7937	0.534302	1.03007e-28	6.15047e-28	XM_001728156.1, XM_957777.2, XM_011395604.1, XM_011395603.1
NC_026502.1	2809800	2810999	118	31.7384	325	62.723	0.508732	8.43451e-29	6.70359e-28	XM_951180.2, XM_951179.3
NC_026501.1	1133200	1140799	1033	277.845	1878	362.442	0.766926	1.13977e-28	7.2952e-28	XM_959199.3, XM_959198.3, XM_959197.2, XM_011394641.1, XM_011394640.1
NC_026501.1	8572800	8584399	1649	443.53	2847	549.453	0.807428	1.14362e-28	7.30884e-28	XM_960254.3, XM_011395128.1, XM_011394747.1
NC_026501.1	2170800	2172399	212	57.0215	504	97.2688	0.587825	1.17337e-28	7.48772e-28	XM_011394584.1, XM_011394583.1, XM_960418.1
NC_026501.1	9465600	9469199	421	113.236	873	168.484	0.672916	1.27394e-28	7.57901e-28	XM_958719.3, XM_958717.3
NC_026501.1	3588600	3592199	997	268.162	1821	351.442	0.763382	9.81468e-29	7.78954e-28	XM_958681.3, XM_001727943.2, XM_958607.2, XM_958606.2
NC_026501.1	729600	743399	1889	508.083	3218	621.054	0.818277	1.32629e-28	7.87617e-28	XM_958700.2, XM_011394922.1, XM_958703.3
NC_026507.1	1418000	1420799	468	125.878	953	183.923	0.685147	1.30491e-28	8.30218e-28	XM_011397022.1, XM_953846.2
NC_026503.1	2456400	2462399	888	238.845	1644	317.282	0.753174	1.68214e-28	9.89992e-28	XM_001728436.2, XM_950706.3, XM_950707.2, XM_011395735.1, XM_011395736.1
NC_026502.1	3187600	3188799	109	29.3177	306	59.0561	0.49936	1.5897e-28	1.00689e-27	XM_951883.3, XM_951882.2, XM_951881.3
NC_026503.1	3976200	3977799	265	71.2769	600	115.796	0.616832	1.39952e-28	1.10452e-27	XM_951697.2, XM_951698.3
NC_026501.1	1208000	1212599	1092	293.715	1971	380.391	0.772454	1.49632e-28	1.17762e-27	XM_958759.2
NC_026506.1	2171200	2178399	1265	340.246	2244	433.078	0.785918	1.88301e-28	1.18912e-27	XM_952477.3, XM_952478.2, XM_952480.2, XM_952481.2, XM_952482.2, XM_952483.3
NC_026502.1	1646800	1649199	262	70.47	594	114.638	0.616025	1.89119e-28	1.19251e-27	XM_958350.3, XM_958351.2
NC_026505.1	4186200	4193399	1062	285.645	1922	370.934	0.770395	2.07414e-28	1.21634e-27	XM_955820.3, XM_955822.2, XM_011396385.1
NC_026502.1	845800	846399	122	32.8143	332	64.0739	0.514779	1.63773e-28	1.28712e-27	XM_951755.2, XM_951754.3
NC_026501.1	4232800	4237199	931	250.41	1712	330.405	0.75826	2.35894e-28	1.48087e-27	XM_958936.2, XM_011394972.1, XM_011394973.1
NC_026503.1	1992800	1999999	1129	303.666	2028	391.391	0.776168	2.37276e-28	1.48735e-27	XM_957990.2, XM_957991.3, XM_957992.1, XM_957993.2
NC_026506.1	2525600	2528799	563	151.43	1111	214.416	0.706861	2.40235e-28	1.50368e-27	XM_952558.2, XM_952559.2
NC_026502.1	2440800	2450399	1166	313.618	2086	402.585	0.779306	2.79689e-28	1.62855e-27	XM_950867.3, XM_950865.2, XM_950864.2, XM_011395393.1, XM_011395205.1, XM_011395206.1
NC_026501.1	5708000	5710599	302	81.2287	665	128.341	0.634057	2.14843e-28	1.67679e-27	XM_001728134.2, XM_011395020.1, XM_011395019.1, XM_011395021.1
NC_026501.1	2689800	2710199	3291	885.178	5348	1032.13	0.857723	2.93452e-28	1.70566e-27	XM_960584.2, XM_011394662.1, XM_011394661.1, XM_960586.3, XM_960587.3, XM_960588.2, XM_011395059.1, XM_960590.2, XM_960591.3, XM_960592.2
NC_026504.1	4839600	4840399	84	22.5934	254	49.0204	0.464556	2.23335e-28	1.74065e-27	XM_957548.3, XM_957549.2
NC_026505.1	5512800	5515199	374	100.595	790	152.465	0.660715	3.08096e-28	1.78761e-27	XM_955986.2, XM_011396351.1, XM_011396352.1
NC_026505.1	6409000	6410199	97	26.09	281	54.2312	0.484325	2.34112e-28	1.82213e-27	XM_952285.3, XM_011396561.1
NC_026503.1	1495600	1499799	575	154.657	1131	218.276	0.709146	2.3941e-28	1.86079e-27	XM_952261.3, XM_952262.3, XM_952263.3
NC_026505.1	5594400	5597399	409	110.008	850	164.045	0.67145	3.40826e-28	1.96709e-27	XM_955869.3, XM_955870.3, XM_955871.2
NC_026503.1	3842400	3854399	1657	445.682	2854	550.804	0.809353	3.67178e-28	2.11176e-27	XM_011395541.1, XM_011395540.1, XM_951605.2, XM_951606.2, XM_951607.3
NC_026505.1	2918800	2922399	409	110.008	850	164.045	0.67145	3.40826e-28	2.11461e-27	XM_956618.3, XM_956619.2, XM_956620.3, XM_956621.2
NC_026503.1	3758600	3760199	396	106.512	828	159.799	0.667414	2.99536e-28	2.31534e-27	XM_011395534.1, XM_011395535.1, XM_952203.3
NC_026502.1	2458200	2463599	1102	296.404	1983	382.707	0.774807	4.11131e-28	2.35629e-27	XM_952112.2, XM_952111.3
NC_026502.1	1748200	1750599	370	99.5187	783	151.114	0.659504	3.18749e-28	2.45711e-27	XM_958235.2, XM_958234.2
NC_026501.1	7456000	7458799	514	138.25	1028	198.398	0.697512	3.45744e-28	2.65794e-27	XM_959456.2, XM_011395109.1, XM_959455.3
NC_026507.1	3189800	3190799	155	41.6902	395	76.2325	0.549021	3.78236e-28	2.89981e-27	XM_954799.1, XM_954798.2
NC_026505.1	4663800	4664999	125	33.6212	336	64.8459	0.521075	6.00869e-28	3.43175e-27	XM_950756.2
NC_026504.1	2253000	2254599	277	74.5045	619	119.463	0.624903	4.60567e-28	3.51666e-27	XM_011396043.1, XM_011396044.1, XM_011395952.1, XM_011395953.1
NC_026505.1	5578800	5585599	879	236.424	1625	313.615	0.754261	6.08748e-28	3.76043e-27	XM_955863.2, XM_955865.3, XM_955866.2
NC_026505.1	2340600	2341799	112	30.1246	310	59.8281	0.506381	6.6444e-28	3.77512e-27	XM_956017.2, XM_011396281.1, XM_011396280.1, XM_956019.3
NC_026503.1	3669200	3676399	1312	352.888	2313	446.394	0.79079	6.21955e-28	3.83644e-27	XM_952179.3, XM_952180.3, XM_011395696.1, XM_011395697.1, XM_952181.3
NC_026501.1	6554400	6556599	311	83.6495	679	131.043	0.639448	5.07251e-28	3.85744e-27	XM_001728429.2, XM_960066.2, XM_960065.3, XM_960064.3
NC_026501.1	8112000	8118599	949	255.252	1737	335.23	0.761787	6.92224e-28	3.92619e-27	XM_958988.2, XM_958987.2, XM_958986.3
NC_026501.1	8143800	8148599	727	195.541	1378	265.945	0.735744	7.29838e-28	4.12528e-27	XM_958629.2, XM_958628.3, XM_959229.3, XM_959228.2
NC_026502.1	1516200	1526399	1482	398.613	2578	497.538	0.8014	8.14601e-28	4.58859e-27	XM_958389.3, XM_958390.3, XM_958395.2
NC_026507.1	2493200	2495199	395	106.243	824	159.027	0.668961	7.61014e-28	4.66039e-27	XM_954347.3, XM_954346.3
NC_026506.1	2482400	2482999	123	33.0832	332	64.0739	0.518964	6.21184e-28	4.69219e-27	XM_952544.3, XM_952546.2
NC_026503.1	3205600	3206999	165	44.3799	413	79.7064	0.558814	7.13464e-28	5.36765e-27	XM_952639.2, XM_011395500.1, XM_011395499.1
NC_026502.1	2356800	2372399	1967	529.063	3328	642.283	0.823893	1.00823e-27	5.65987e-27	XM_951394.2, XM_951393.3, XM_951392.2, XM_951391.2, XM_951390.2, XM_951389.3, XM_951388.2, XM_951387.1
NC_026501.1	5294800	5297599	415	111.622	858	165.589	0.674932	8.46909e-28	6.36311e-27	XM_959402.2, XM_959403.2
NC_026506.1	2585200	2586599	187	50.2973	454	87.6191	0.575846	8.77958e-28	6.58761e-27	XM_952576.3
NC_026503.1	1036000	1038399	538	144.706	1065	205.538	0.704679	1.08904e-27	6.64046e-27	XM_957865.2, XM_957866.3, XM_957867.3
NC_026507.1	3768000	3769199	104	27.9728	293	56.5472	0.497739	1.23225e-27	6.90567e-27	XM_954652.3, XM_954653.2
NC_026503.1	2800200	2806199	744	200.113	1404	270.963	0.738992	1.23813e-27	6.92681e-27	XM_011395470.1, XM_011395469.1, XM_951573.3
NC_026501.1	3236800	3240799	614	165.147	1191	229.856	0.719049	1.17615e-27	7.15111e-27	XM_960376.2, XM_011394703.1, XM_011394704.1, XM_960378.1, XM_960379.3
NC_026501.1	4603400	4606599	407	109.471	844	162.887	0.672919	9.60756e-28	7.19928e-27	XM_959879.3, XM_959880.2
NC_026505.1	4934400	4935599	148	39.8075	380	73.3376	0.545031	9.89571e-28	7.40536e-27	XM_956189.2, XM_956190.3
NC_026501.1	6708000	6709599	243	65.3595	556	107.305	0.610512	1.23898e-27	7.51162e-27	XM_959658.2, XM_959657.3
NC_026503.1	3334800	3344799	1326	356.653	2332	450.061	0.792713	1.25824e-27	7.61757e-27	XM_952669.2, XM_952670.2, XM_952671.2, XM_952672.3, XM_952673.2
NC_026507.1	3116000	3117599	173	46.5317	427	82.4083	0.566585	1.36684e-27	8.2515e-27	XM_954821.2, XM_954820.2
NC_026502.1	88000	89399	156	41.9592	395	76.2325	0.55254	1.20726e-27	8.99264e-27	XM_958084.2, XM_958083.3
NC_026504.1	2066200	2067599	107	28.7797	299	57.7051	0.501721	1.28771e-27	9.56025e-27	XM_956888.2, XM_956887.2
NC_026504.1	576000	578399	332	89.2978	713	137.605	0.649988	1.75981e-27	9.79531e-27	XM_954038.2
NC_026501.1	5288400	5297999	1318	354.502	2318	447.359	0.79269	1.7668e-27	9.81756e-27	XM_959400.2, XM_959401.2, XM_959402.2, XM_959403.2
NC_026504.1	1319600	1323999	443	119.153	904	174.466	0.683745	1.64136e-27	9.8807e-27	XM_011395972.1, XM_011395973.1, XM_957352.3, XM_957351.2
NC_026503.1	494800	501199	662	178.058	1269	244.909	0.727561	1.66117e-27	9.98581e-27	XM_011395567.1, XM_011395566.1
NC_026504.1	829200	831799	357	96.0221	757	146.096	0.658224	1.39476e-27	1.03278e-26	XM_011396064.1, XM_954302.2
NC_026506.1	796200	803399	944	253.907	1725	332.914	0.763046	2.06976e-27	1.14816e-26	XM_955138.3, XM_955139.3, XM_955317.2
NC_026502.1	1944000	1949199	474	127.491	956	184.502	0.691737	1.94733e-27	1.16565e-26	XM_958533.3, XM_958532.1, XM_011395287.1, XM_011395288.1
NC_026503.1	3081600	3083599	221	59.4422	515	99.3918	0.599602	2.16021e-27	1.29127e-26	XM_952604.3, XM_952605.2
NC_026501.1	8505000	8516999	1548	416.365	2676	516.451	0.806423	2.35903e-27	1.30422e-26	XM_960281.3, XM_960277.3, XM_960276.2, XM_960275.3, XM_001728345.2, XM_960274.3, XM_960273.3
NC_026504.1	2700600	2701199	122	32.8143	328	63.3019	0.521037	2.39606e-27	1.32246e-26	XM_011396093.1, XM_011396094.1, XM_957127.3
NC_026504.1	3031400	3033599	259	69.6631	584	112.708	0.619408	1.81061e-27	1.33544e-26	XM_957455.1, XM_957454.2
NC_026502.1	4361400	4363199	313	84.1874	679	131.043	0.643547	2.46963e-27	1.36078e-26	XM_958123.2, XM_958124.3, XM_958125.3
NC_026501.1	6598800	6602399	527	141.747	1045	201.678	0.703496	1.93734e-27	1.42518e-26	XM_960052.2, XM_960051.3, XM_960050.2
NC_026502.1	3339600	3343199	416	111.891	857	165.396	0.677343	2.47927e-27	1.47164e-26	XM_951669.2, XM_951668.3
NC_026502.1	2030000	2033999	540	145.243	1066	205.731	0.706631	2.48639e-27	1.4738e-26	XM_958439.3, XM_011395285.1, XM_011395286.1
NC_026504.1	3952200	3961199	1262	339.439	2228	429.99	0.789683	2.85678e-27	1.57147e-26	XM_957600.3, XM_957601.3, XM_957603.3, XM_957604.3
NC_026505.1	4249800	4264799	2317	623.202	3858	744.57	0.83714	3.12932e-27	1.70993e-26	XM_955901.3, XM_955902.1, XM_955903.2, XM_955904.2, XM_955905.1, XM_011396390.1, XM_011396389.1
NC_026507.1	4176000	4177799	185	49.7593	448	86.4612	0.577333	3.13557e-27	1.7105e-26	XM_954787.3, XM_954788.3
NC_026501.1	5017400	5020799	446	119.96	908	175.238	0.685336	2.49371e-27	1.82022e-26	XM_011394820.1, XM_011394819.1, XM_960246.2
NC_026507.1	1359000	1359999	105	28.2418	294	56.7402	0.500776	2.54331e-27	1.85162e-26	XM_953869.2, XM_953868.2
NC_026504.1	1088200	1089199	118	31.7384	320	61.758	0.516656	2.54289e-27	1.85371e-26	XM_953157.3, XM_953158.2
NC_026506.1	1652400	1654199	133	35.7729	349	67.3548	0.533576	3.44069e-27	1.87073e-26	XM_955385.2, XM_955384.2, XM_955383.3
NC_026507.1	842400	845999	406	109.202	839	161.922	0.675266	3.57956e-27	1.94302e-26	XM_952952.3, XM_952953.3, XM_952954.2, XM_952955.2
NC_026506.1	1792200	1793999	131	35.235	345	66.5828	0.531689	3.67577e-27	1.99195e-26	NULL
NC_026505.1	52200	55199	266	71.5458	595	114.831	0.624345	3.75042e-27	2.02906e-26	XM_011396439.1, XM_011396438.1, XM_011396440.1, XM_955574.3, XM_955573.3, XM_955572.1
NC_026501.1	3065400	3068999	536	144.168	1058	204.187	0.706705	3.96894e-27	2.14023e-26	XM_960330.2, XM_960331.3
NC_026503.1	1777800	1787999	1585	426.316	2731	527.066	0.809063	4.04619e-27	2.17831e-26	XM_957896.3, XM_957898.2
NC_026505.1	409200	411799	311	83.6495	675	130.271	0.643232	3.07739e-27	2.2318e-26	XM_953455.3, XM_953454.2
NC_026507.1	1660000	1663199	402	108.126	832	160.571	0.674248	3.81851e-27	2.25086e-26	XM_954911.2, XM_954910.2
NC_026504.1	5581000	5582999	217	58.3663	507	97.8478	0.598071	3.11323e-27	2.25489e-26	XM_956701.2, XM_956700.2
NC_026505.1	2953800	2956199	332	89.2978	711	137.219	0.651814	4.20593e-27	2.2606e-26	XM_955929.3, XM_955930.2
NC_026501.1	4693600	4695599	182	48.9524	442	85.3032	0.575714	3.94346e-27	2.32129e-26	XM_959094.3, XM_959095.3
NC_026501.1	9064800	9074999	1173	315.501	2086	402.585	0.78398	4.4058e-27	2.36416e-26	XM_959368.2, XM_959367.2, XM_959366.2, XM_959365.2, XM_959364.2, XM_959363.3
NC_026503.1	513000	523799	1011	271.928	1829	352.985	0.770707	4.61272e-27	2.47115e-26	XM_957956.2, XM_957957.2, XM_957958.3, XM_011395713.1, XM_957960.3, XM_957961.1
NC_026506.1	3155400	3164999	1215	326.798	2152	415.322	0.787135	4.65514e-27	2.48982e-26	XM_011396689.1, XM_011396688.1, XM_011396756.1, XM_011396757.1, XM_953707.1, XM_953706.3
NC_026503.1	2359000	2362599	772	207.644	1446	279.069	0.74451	3.57145e-27	2.57355e-26	XM_011395429.1, XM_011395428.1, XM_011395430.1, XM_011395431.1
NC_026504.1	4722800	4731199	1241	333.791	2193	423.235	0.788941	4.5766e-27	2.67914e-26	XM_957520.2, XM_957521.2, XM_957522.2, XM_011395905.1, XM_011395906.1
NC_026501.1	4423800	4436999	2054	552.463	3453	666.407	0.829181	5.27341e-27	2.81134e-26	XM_011394770.1, XM_011394771.1
NC_026501.1	8386200	8388199	189	50.8352	455	87.8121	0.580695	3.99646e-27	2.87245e-26	XM_960324.3, XM_960323.2
NC_026501.1	5412200	5418399	1140	306.625	2034	392.549	0.781413	4.26195e-27	3.05937e-26	XM_953800.2, XM_953801.3, XM_011394942.1, XM_011394941.1, XM_011394943.1
NC_026501.1	2831600	2832799	192	51.6421	460	88.7771	0.583467	5.44236e-27	3.1772e-26	XM_959899.2, XM_959900.2
NC_026505.1	4946400	4951199	881	236.962	1620	312.65	0.758307	6.21049e-27	3.28955e-26	XM_956194.2, XM_011396317.1, XM_011396316.1
NC_026504.1	1408000	1408799	177	47.6076	432	83.3733	0.572917	5.72899e-27	3.33537e-26	XM_957324.2, XM_957323.2
NC_026501.1	3226000	3228399	388	104.36	807	155.746	0.670962	5.76837e-27	3.3537e-26	XM_960373.3, XM_960374.2, XM_960375.3
NC_026501.1	5821800	5827799	616	165.685	1189	229.47	0.7226	6.81631e-27	3.60463e-26	XM_954054.2, XM_954055.3, XM_954056.3
NC_026505.1	3102800	3104399	199	53.5249	473	91.286	0.588046	5.24016e-27	3.75201e-26	XM_956438.3, XM_011396175.1, XM_011396176.1
NC_026503.1	44000	45999	228	61.325	526	101.515	0.605598	5.25883e-27	3.7606e-26	NULL
NC_026506.1	3378200	3379599	185	49.7593	447	86.2682	0.578621	5.47659e-27	3.91135e-26	XM_953693.3, XM_011396676.1, XM_011396675.1, XM_953691.1
NC_026502.1	3427200	3431199	496	133.409	990	191.064	0.698944	5.88767e-27	4.19962e-26	XM_958343.1, XM_958342.2, XM_958341.2, XM_958340.3
NC_026502.1	493800	498599	719	193.389	1357	261.892	0.738911	8.49749e-27	4.47926e-26	XM_950787.3, XM_950786.3, XM_950785.2
NC_026503.1	1447800	1458599	1253	337.019	2209	426.323	0.790797	9.07138e-27	4.7741e-26	XM_952247.2, XM_952248.3, XM_952249.2, XM_952250.2, XM_952251.2
NC_026504.1	5481600	5483599	393	105.705	815	157.29	0.672923	7.24969e-27	5.15808e-26	XM_956826.3, XM_956825.2, XM_956824.3
NC_026503.1	655800	680399	4404	1184.54	6989	1348.83	0.878271	1.00766e-26	5.29465e-26	XM_957819.2, XM_011395716.1, XM_957791.2, XM_957793.2, XM_957794.2, XM_957795.3, XM_957796.2, XM_957798.3
NC_026506.1	139600	140799	120	32.2763	322	62.144	0.522086	9.38191e-27	5.41754e-26	XM_955180.3, XM_955179.3
NC_026501.1	3412800	3433199	3276	881.144	5302	1023.25	0.861221	1.05632e-26	5.54148e-26	XM_960039.3, XM_011394720.1, XM_011394719.1, XM_960041.2, XM_960042.2, XM_958751.2
NC_026502.1	1603200	1603999	57	15.3313	191	36.8618	0.421004	9.67549e-27	5.57949e-26	XM_958156.2, XM_011395277.1, XM_011395276.1
NC_026503.1	1850400	1854599	512	137.712	1015	195.889	0.703693	1.12069e-26	5.86977e-26	XM_957911.2, XM_957912.2, XM_957913.3
NC_026502.1	3966000	3966599	67	18.0209	213	41.1077	0.442848	9.76844e-27	6.90654e-26	XM_958188.2, XM_011395407.1
NC_026501.1	6510000	6510799	105	28.2418	292	56.3542	0.504194	1.03687e-26	7.31257e-26	XM_960081.2, XM_960080.2
NC_026504.1	283800	285199	190	51.1042	455	87.8121	0.583752	1.10807e-26	7.79521e-26	XM_957759.2
NC_026505.1	2144600	2146799	315	84.7253	679	131.043	0.647646	1.1696e-26	8.21781e-26	XM_956386.3, XM_956387.3
NC_026505.1	3186600	3187599	132	35.504	345	66.5828	0.535717	1.27775e-26	8.95537e-26	XM_956463.2, XM_956464.2, XM_956465.2
NC_026501.1	4000800	4009799	1616	434.654	2772	534.979	0.81268	1.81422e-26	9.41214e-26	XM_953530.3, XM_953531.2, XM_953532.3
NC_026507.1	3065800	3066799	164	44.111	406	78.3554	0.565001	1.42999e-26	9.99754e-26	XM_954834.3
NC_026505.1	5467800	5472599	770	207.106	1437	277.332	0.747231	1.97367e-26	1.02232e-25	XM_955972.2, XM_955973.3, XM_955974.3, XM_955975.2
NC_026503.1	1233600	1243799	1072	288.335	1920	370.548	0.778452	2.11618e-26	1.0927e-25	XM_957724.2, XM_957725.2, XM_957726.2, XM_957727.3, XM_957728.3, XM_957729.3
NC_026502.1	2347600	2351199	519	139.595	1025	197.819	0.706343	2.03783e-26	1.16722e-25	XM_951397.2, XM_951396.2, XM_951395.2
NC_026505.1	866800	868399	167	44.9179	411	79.3204	0.568292	2.07714e-26	1.18813e-25	XM_955674.3
NC_026505.1	3757600	3759999	344	92.5254	728	140.499	0.659555	2.17343e-26	1.24154e-25	XM_001728263.2, XM_011396212.1, XM_955615.2
NC_026501.1	3424400	3433199	1805	485.49	3064	591.333	0.821196	1.80498e-26	1.25879e-25	XM_960042.2, XM_958751.2
NC_026501.1	8804400	8807999	474	127.491	949	183.151	0.696834	2.59265e-26	1.33662e-25	XM_960475.3, XM_960474.2
NC_026501.1	8081200	8088799	1533	412.33	2642	509.889	0.808887	2.37333e-26	1.3521e-25	XM_958997.3
NC_026503.1	2665400	2667799	356	95.7531	749	144.552	0.663386	1.94595e-26	1.35543e-25	XM_952146.2, XM_011395449.1, XM_011395450.1, XM_011395451.1
NC_026503.1	2146800	2147599	100	26.8969	281	54.2312	0.499151	1.9784e-26	1.37633e-25	XM_957782.2, XM_957783.3
NC_026501.1	6179400	6179999	63	16.9451	203	39.1777	0.437229	2.89461e-26	1.48995e-25	XM_953774.2
NC_026501.1	2490600	2491799	162	43.573	401	77.3905	0.565095	2.92365e-26	1.50255e-25	XM_959989.2, XM_959990.3
NC_026505.1	2749200	2751199	419	112.698	856	165.203	0.683012	2.69599e-26	1.53181e-25	XM_956562.2, XM_956563.3
NC_026501.1	3087600	3104999	2256	606.795	3752	724.112	0.838132	3.19409e-26	1.63896e-25	XM_960336.2, XM_011394694.1, XM_011394693.1, XM_960338.3, XM_960339.3, XM_960340.3, XM_960341.3, XM_011395062.1
NC_026502.1	3772000	3774399	255	68.5872	571	110.199	0.62374	3.05383e-26	1.7305e-25	XM_958483.3
NC_026506.1	2007200	2009399	211	56.7525	492	94.9529	0.599306	2.57363e-26	1.77944e-25	XM_951458.2
NC_026501.1	2542600	2544799	247	66.4354	557	107.497	0.619408	2.63961e-26	1.82282e-25	XM_960005.2, XM_960543.3
NC_026506.1	1683600	1686399	331	89.0288	705	136.061	0.65538	2.64508e-26	1.82436e-25	XM_955376.2
NC_026505.1	1790600	1792199	186	50.0283	446	86.0752	0.583034	2.65556e-26	1.82935e-25	XM_956230.2, XM_956231.3
NC_026505.1	4271200	4279599	1462	393.233	2530	488.274	0.805586	3.37548e-26	1.90515e-25	XM_011396392.1, XM_011396391.1, XM_955908.1, XM_011396393.1, XM_011396395.1, XM_011396394.1, XM_011396396.1
NC_026504.1	2690800	2693599	415	111.622	849	163.852	0.682078	2.91757e-26	2.0025e-25	XM_957131.3, XM_957130.2
NC_026501.1	9148400	9150399	304	81.7667	657	126.797	0.646002	3.96261e-26	2.23061e-25	XM_011394727.1, XM_011394729.1, XM_011394731.1, XM_011394728.1, XM_011394730.1
NC_026503.1	2726400	2727199	100	26.8969	280	54.0382	0.500927	4.01675e-26	2.25809e-25	XM_951088.3, XM_951089.2
NC_026506.1	2434800	2436199	213	57.2905	495	95.5319	0.601301	3.59639e-26	2.46241e-25	XM_952531.3, XM_952532.2
NC_026504.1	3720400	3725999	928	249.604	1688	325.773	0.766559	4.58217e-26	2.56916e-25	XM_951229.2, XM_011395777.1, XM_011395778.1
NC_026502.1	2392000	2394799	269	72.3528	595	114.831	0.63136	4.66851e-26	2.61412e-25	XM_951380.2, XM_951379.3, XM_951378.3
NC_026504.1	2091000	2092999	304	81.7667	657	126.797	0.646002	3.96261e-26	2.7033e-25	XM_956878.3, XM_956877.3
NC_026503.1	3304400	3306999	228	61.325	522	100.743	0.61023	3.97881e-26	2.71107e-25	XM_952661.3
NC_026505.1	2962400	2962999	81	21.7865	241	46.5115	0.472235	4.05969e-26	2.75951e-25	XM_955933.2, XM_955934.3
NC_026506.1	2376800	2378599	366	98.4428	764	147.447	0.668597	4.85535e-26	3.2845e-25	XM_951486.2, XM_951487.3
NC_026502.1	3092800	3097599	603	162.189	1161	224.066	0.72442	5.91733e-26	3.30035e-25	XM_951165.3
NC_026505.1	3235800	3237799	481	129.374	959	185.081	0.699738	4.90005e-26	3.31076e-25	XM_956479.3, XM_956480.3
NC_026502.1	760200	762599	291	78.2701	633	122.165	0.641879	6.78941e-26	3.4408e-25	XM_951618.2
NC_026504.1	2650000	2652799	376	101.132	781	150.728	0.671884	5.1769e-26	3.48946e-25	XM_011395886.1, XM_011395887.1, XM_957141.2, XM_957140.3, XM_001728150.2
NC_026501.1	6274800	6275399	119	32.0074	317	61.179	0.525913	6.93325e-26	3.50829e-25	XM_011394852.1, XM_011394853.1, XM_953238.3
NC_026504.1	2123400	2135999	1481	398.344	2556	493.292	0.80775	7.29748e-26	3.68691e-25	XM_957203.3, XM_957202.3, XM_957200.2
NC_026501.1	600800	609999	1612	433.579	2759	532.47	0.814488	7.50766e-26	4.17092e-25	XM_011394872.1, XM_011394871.1, XM_959539.3, XM_959537.2
NC_026503.1	1184800	1185999	97	26.09	273	52.6873	0.498466	7.798e-26	4.32657e-25	XM_958038.3, XM_958039.2
NC_026504.1	1272600	1277399	539	144.974	1054	203.415	0.713347	8.98891e-26	4.50681e-25	XM_011395978.1, XM_011395979.1, XM_957366.2, XM_957367.2, XM_957365.2
NC_026501.1	7027600	7028799	118	31.7384	315	60.793	0.524831	7.09812e-26	4.77302e-25	XM_959282.3, XM_011394532.1, XM_011394531.1
NC_026504.1	3464800	3465999	135	36.3109	348	67.1618	0.543092	7.46661e-26	5.01482e-25	XM_952393.2, XM_952392.2, XM_952391.3
NC_026504.1	1492400	1493999	162	43.573	399	77.0045	0.56792	9.30397e-26	5.14198e-25	XM_956679.3, XM_956680.2
NC_026502.1	3037600	3038799	224	60.2491	513	99.0058	0.610069	9.70738e-26	5.35797e-25	XM_951121.3, XM_951119.3
NC_026501.1	4394800	4396399	234	62.9388	531	102.48	0.615624	9.79186e-26	5.39759e-25	XM_958777.2, XM_011394766.1, XM_011394767.1
NC_026501.1	6807000	6810599	483	129.912	960	185.274	0.70191	1.14318e-25	5.72288e-25	XM_958729.2, XM_958728.3
NC_026501.1	6569000	6573599	647	174.023	1232	237.768	0.732439	8.69122e-26	5.80961e-25	XM_011394565.1, XM_011394566.1, XM_960061.1
NC_026501.1	8020600	8027199	790	212.486	1464	282.543	0.752486	9.2991e-26	6.1939e-25	XM_011395121.1, XM_959622.3, XM_959621.2
NC_026504.1	3741400	3741999	82	22.0555	242	46.7045	0.476027	9.2948e-26	6.19837e-25	XM_951223.3, XM_951222.2
NC_026502.1	1488400	1490799	227	61.056	518	99.9707	0.612248	1.19408e-25	6.54819e-25	XM_958107.3
NC_026501.1	1708800	1712399	785	211.141	1455	280.806	0.752351	1.2174e-25	6.66746e-25	XM_959776.2, XM_959775.3
NC_026501.1	5948000	5948999	66	17.752	208	40.1427	0.446774	1.0313e-25	6.83692e-25	XM_011395001.1, XM_011395000.1, XM_011395002.1, XM_011395003.1
NC_026501.1	1481400	1485599	411	110.546	838	161.729	0.684376	1.48292e-25	7.38982e-25	XM_011394628.1, XM_011394629.1, XM_959501.2, XM_001728506.2, XM_959500.2
NC_026505.1	3389200	3392399	548	147.395	1067	205.924	0.716408	1.72561e-25	9.41444e-25	XM_955679.3, XM_011396529.1, XM_955680.3
NC_026501.1	4507600	4509799	191	51.3731	452	87.2332	0.590694	1.52897e-25	1.00651e-24	XM_958765.2, XM_958766.3
NC_026501.1	3575200	3595599	3742	1006.48	5980	1154.1	0.872179	1.95798e-25	1.06685e-24	XM_958684.3, XM_958683.3, XM_011395067.1, XM_958682.3, XM_958681.3, XM_001727943.2, XM_958607.2, XM_958606.2
NC_026501.1	385600	389999	615	165.416	1177	227.154	0.728778	1.9708e-25	1.07246e-24	XM_959957.2, XM_959956.2
NC_026503.1	1005600	1007599	200	53.7939	468	90.3211	0.597287	1.99169e-25	1.08244e-24	XM_957859.3, XM_957860.2
NC_026501.1	828400	829999	205	55.1387	477	92.058	0.600619	2.12475e-25	1.15328e-24	XM_959815.2, XM_959816.3
NC_026503.1	2396200	2396599	82	22.0555	241	46.5115	0.477994	1.98346e-25	1.29963e-24	XM_951063.2
NC_026502.1	3331200	3333599	179	48.1455	429	82.7943	0.583396	2.43421e-25	1.31956e-24	XM_951671.3, XM_011395145.1, XM_011395146.1
NC_026504.1	2513400	2524199	1316	353.964	2293	442.535	0.800114	2.71951e-25	1.34907e-24	XM_957413.3, XM_957412.3, XM_957411.2, XM_957410.3, XM_011395994.1, XM_011395993.1
NC_026501.1	1773000	1776399	558	150.085	1083	209.012	0.718691	2.07038e-25	1.35344e-24	XM_011395044.1, XM_959256.2
NC_026505.1	2294000	2295599	193	51.9111	455	87.8121	0.592921	2.19122e-25	1.43077e-24	XM_011396276.1, XM_011396277.1, XM_011396278.1, XM_011396279.1, XM_011396275.1, XM_956004.3
NC_026502.1	4152000	4152799	163	43.842	399	77.0045	0.571404	2.7281e-25	1.47324e-24	NULL
NC_026501.1	4871200	4872799	267	71.8148	588	113.48	0.634131	2.33265e-25	1.51609e-24	XM_001728325.2, XM_011395018.1, XM_011395017.1
NC_026507.1	1389600	1400399	1124	302.322	1991	384.25	0.787087	3.35233e-25	1.65549e-24	XM_953857.3, XM_953856.3, XM_953855.2, XM_953854.2, XM_953853.2, XM_953852.3
NC_026501.1	5640000	5646399	1094	294.252	1944	375.18	0.784611	3.11859e-25	1.68198e-24	XM_960168.3, XM_011395090.1, XM_960167.3
NC_026506.1	1128600	1132799	539	144.974	1050	202.643	0.716062	3.50967e-25	1.73059e-24	XM_955094.3, XM_955095.2, XM_955096.3
NC_026503.1	671200	675199	695	186.934	1306	252.05	0.742153	3.23488e-25	1.74028e-24	XM_957793.2, XM_957794.2, XM_957795.3
NC_026505.1	2915400	2916199	90	24.2072	257	49.5994	0.491565	2.78808e-25	1.81e-24	XM_956617.2, XM_956618.3, XM_956619.2
NC_026506.1	1569000	1571799	328	88.2219	694	133.938	0.659737	3.1216e-25	2.02186e-24	XM_955412.2, XM_955411.2
NC_026505.1	4924800	4926799	497	133.678	980	189.134	0.707489	3.79729e-25	2.03256e-24	XM_956187.2, XM_956188.3
NC_026503.1	3917200	3921399	773	207.913	1432	276.367	0.752756	3.47838e-25	2.24778e-24	XM_951680.3, XM_951681.3
NC_026502.1	3528000	3532199	585	157.347	1125	217.118	0.725302	4.74913e-25	2.33126e-24	XM_958051.3, XM_958058.3
NC_026504.1	5731200	5732999	206	55.4077	477	92.058	0.603534	5.43658e-25	2.66077e-24	XM_957119.3, XM_957118.3
NC_026503.1	2354000	2362399	1409	378.978	2435	469.94	0.80668	5.2069e-25	2.7731e-24	XM_951926.3, XM_011395425.1, XM_011395427.1, XM_011395426.1, XM_011395429.1, XM_011395428.1, XM_011395430.1, XM_011395431.1
NC_026504.1	3263800	3264599	122	32.8143	320	61.758	0.534023	4.43704e-25	2.85745e-24	XM_951942.3, XM_951941.2
NC_026505.1	3086200	3088799	449	120.767	899	173.501	0.696834	4.84728e-25	3.11453e-24	XM_956433.2, XM_956434.3
NC_026505.1	5842800	5855199	1904	512.118	3198	617.194	0.829928	6.04356e-25	3.21064e-24	XM_955691.2, XM_955692.3, XM_955693.3, XM_955694.3
NC_026502.1	3094200	3097799	516	138.788	1010	194.924	0.712687	6.62888e-25	3.23947e-24	XM_951165.3, XM_951164.2
NC_026503.1	3527400	3529199	404	108.664	822	158.641	0.685827	7.23618e-25	3.52053e-24	XM_011395518.1, XM_011395519.1, XM_952723.2
NC_026505.1	6133800	6135399	284	76.3873	616	118.884	0.643753	5.63398e-25	3.61177e-24	XM_950806.2, XM_950805.2
NC_026503.1	1995400	1999999	649	174.561	1229	237.189	0.736492	6.1712e-25	3.94719e-24	XM_957991.3, XM_957992.1, XM_957993.2
NC_026501.1	5700800	5702599	235	63.2078	529	102.094	0.620577	6.26442e-25	4.00227e-24	XM_960148.3
NC_026503.1	1305800	1307199	193	51.9111	453	87.4262	0.595533	6.32294e-25	4.03508e-24	XM_950859.3, XM_950860.2
NC_026501.1	5029800	5031199	129	34.697	333	64.2669	0.542446	6.33519e-25	4.03832e-24	XM_011395078.1, XM_958640.3
NC_026505.1	3019200	3026799	1378	370.64	2385	460.29	0.805478	7.66363e-25	4.05609e-24	XM_011396169.1, XM_011396170.1, XM_955960.3, XM_955961.3, XM_955962.3
NC_026506.1	1205600	1207399	266	71.5458	584	112.708	0.636085	6.53657e-25	4.16199e-24	XM_955118.3, XM_955117.1
NC_026503.1	3538000	3539199	123	33.0832	321	61.951	0.536692	8.1006e-25	4.28203e-24	XM_952725.2, XM_952726.3, XM_952727.2
NC_026504.1	2285400	2289599	613	164.878	1169	225.61	0.731378	8.88439e-25	4.29695e-24	XM_957223.3, XM_001728037.2, XM_011396045.1, XM_011396046.1
NC_026502.1	3996000	4003799	995	267.624	1783	344.108	0.77808	9.49302e-25	4.58457e-24	XM_011395306.1, XM_958087.2
NC_026505.1	3964800	3967999	743	199.844	1381	266.524	0.750282	7.33759e-25	4.65623e-24	XM_955740.2, XM_955741.2
NC_026506.1	3655200	3655799	80	21.5175	235	45.3535	0.478336	8.03761e-25	5.09471e-24	XM_952022.3, XM_011396801.1
NC_026501.1	7900200	7901799	196	52.718	458	88.3911	0.598154	8.16006e-25	5.16651e-24	XM_960640.2, XM_960639.2, XM_011394489.1, XM_011394490.1
NC_026502.1	3071400	3077999	783	210.603	1444	278.683	0.75615	1.12351e-24	5.41795e-24	XM_951109.2, XM_951108.2, XM_011395161.1, XM_011395162.1
NC_026506.1	2553400	2556199	498	133.947	979	188.941	0.709633	9.63766e-25	6.0952e-24	XM_952569.3, XM_952570.3
NC_026503.1	4506000	4508999	315	84.7253	668	128.92	0.658295	1.3679e-24	6.58676e-24	XM_001728044.2, XM_001728043.2, XM_953943.3
NC_026501.1	3378800	3383999	774	208.182	1429	275.788	0.75531	1.30082e-24	6.83373e-24	XM_960031.3
NC_026504.1	3416000	3424799	1397	375.75	2412	465.501	0.807439	1.33587e-24	7.00056e-24	XM_952407.2, XM_011395799.1, XM_011395798.1, XM_952404.1, XM_011396102.1, XM_011396103.1
NC_026504.1	3594800	3596799	186	50.0283	439	84.7242	0.592309	1.17355e-24	7.39703e-24	XM_951053.3
NC_026503.1	3979200	3980799	195	52.449	455	87.8121	0.599033	1.5073e-24	7.88919e-24	XM_951698.3, XM_951699.3
NC_026507.1	3106200	3108599	348	93.6013	725	139.92	0.669959	1.31388e-24	8.26307e-24	XM_954824.3, XM_954823.2
NC_026506.1	2360000	2365999	585	157.347	1121	216.346	0.727888	1.73452e-24	9.06729e-24	XM_951481.2, XM_011396594.1, XM_011396593.1, XM_951483.3
NC_026501.1	1666200	1669199	477	128.298	942	181.8	0.706441	1.95118e-24	9.35426e-24	XM_959789.3, XM_959788.3, XM_959787.3
NC_026504.1	2231400	2237199	993	267.087	1778	343.143	0.7787	1.5107e-24	9.47976e-24	XM_011395954.1, XM_011395955.1, XM_957236.3, XM_011396084.1, XM_011396085.1
NC_026505.1	6403000	6406599	417	112.16	842	162.501	0.691048	1.5362e-24	9.629e-24	XM_952288.3, XM_952287.3, XM_952286.2
NC_026501.1	3511400	3513799	384	103.284	786	151.693	0.681782	1.59666e-24	9.99684e-24	XM_958737.2, XM_958736.3, XM_958735.2, XM_958734.3
NC_026502.1	2374800	2376599	276	74.2355	599	115.603	0.64341	2.12772e-24	1.01709e-23	XM_951387.1, XM_951386.1, XM_951385.2, XM_951384.2
NC_026506.1	4128000	4130399	268	72.0838	585	112.901	0.639756	2.07308e-24	1.07973e-23	XM_011396630.1, XM_011396763.1, XM_011396764.1, XM_011396765.1
NC_026502.1	1064400	1065599	222	59.7112	503	97.0758	0.616643	2.33822e-24	1.11286e-23	XM_951349.2
NC_026504.1	2197200	2201799	859	231.045	1564	301.842	0.76585	1.87531e-24	1.17155e-23	XM_957189.3, XM_011396083.1, XM_011395962.1, XM_011395961.1, XM_011395960.1, XM_011395959.1
NC_026504.1	2745600	2747999	353	94.9462	732	141.271	0.673068	2.48028e-24	1.17706e-23	XM_957315.2, XM_957314.3
NC_026504.1	2772600	2785799	1444	388.392	2482	479.01	0.811056	2.5248e-24	1.19645e-23	XM_957306.2, XM_957305.3, XM_011395877.1, XM_011395878.1, XM_957303.3
NC_026506.1	393200	395399	341	91.7185	712	137.412	0.668492	1.9585e-24	1.21946e-23	XM_955034.1, XM_955035.3, XM_955036.3
NC_026505.1	807200	807999	105	28.2418	284	54.8102	0.518347	2.50042e-24	1.29437e-23	XM_955550.2
NC_026503.1	1238600	1243799	694	186.665	1298	250.506	0.74565	2.18927e-24	1.36165e-23	XM_957727.3, XM_957728.3, XM_957729.3
NC_026504.1	765800	768199	400	107.588	812	156.711	0.687406	2.47797e-24	1.53612e-23	XM_954282.2
NC_026501.1	5401800	5404799	505	135.83	987	190.485	0.713762	3.37233e-24	1.5912e-23	XM_953798.3, XM_953799.2
NC_026501.1	2719200	2721999	504	135.561	986	190.292	0.713073	2.69045e-24	1.66418e-23	XM_011395061.1, XM_960594.2
NC_026507.1	1582200	1582799	50	13.4485	169	32.6159	0.418101	2.71809e-24	1.67943e-23	XM_954936.2
NC_026503.1	3480400	3480799	78	20.9796	229	44.1956	0.478695	3.25804e-24	1.68451e-23	XM_952708.2, XM_952709.2
NC_026507.1	1846200	1856399	1188	319.536	2081	401.62	0.795904	4.04396e-24	1.90536e-23	XM_954460.2, XM_954459.2, XM_954458.2, XM_954457.2
NC_026505.1	4125600	4144799	2720	731.597	4426	854.19	0.856601	4.24367e-24	1.99659e-23	XM_955603.3, XM_955604.3, XM_955605.2, XM_955606.3, XM_955607.2, XM_011396478.1, XM_011396477.1, XM_955608.3
NC_026503.1	4880400	4885199	599	161.113	1141	220.206	0.732225	4.44118e-24	2.08355e-23	XM_957737.3, XM_001728223.2, XM_011395660.1, XM_011395661.1
NC_026505.1	5250000	5254799	446	119.96	888	171.378	0.700754	4.24597e-24	2.18203e-23	XM_955750.3, XM_955752.3
NC_026503.1	2931600	2933399	229	61.594	514	99.1988	0.622415	4.94927e-24	2.3186e-23	XM_951316.2, XM_951317.3, XM_951318.2
NC_026501.1	4928800	4939599	1431	384.895	2459	474.572	0.811274	4.60947e-24	2.36312e-23	XM_960221.3, XM_960222.3, XM_960223.3, XM_960224.2, XM_960225.2
NC_026507.1	2655200	2658799	537	144.437	1039	200.52	0.720956	4.63059e-24	2.37108e-23	XM_954621.2, XM_011396860.1, XM_011396859.1, XM_954618.2
NC_026501.1	9684800	9687199	388	104.36	790	152.465	0.685382	4.69308e-24	2.39731e-23	XM_011394915.1, XM_011394916.1, XM_011394917.1, XM_011394918.1, XM_011394919.1
NC_026506.1	3756000	3757799	219	58.9043	496	95.7249	0.616916	5.16929e-24	2.41136e-23	XM_951988.3, XM_011396637.1, XM_011396638.1
NC_026505.1	390200	391599	129	34.697	330	63.6879	0.547362	4.0675e-24	2.4995e-23	XM_953163.2, XM_953162.2
NC_026505.1	2112600	2115199	327	87.953	686	132.394	0.665391	4.30216e-24	2.63794e-23	XM_956380.3, XM_011396267.1, XM_011396266.1
NC_026502.1	2872600	2876799	523	140.671	1016	196.082	0.718075	4.44092e-24	2.71711e-23	XM_950912.2, XM_950911.3, XM_950910.3, XM_950909.3
NC_026503.1	4882800	4885199	299	80.4218	637	122.937	0.65533	5.46355e-24	2.77752e-23	XM_957737.3, XM_001728223.2, XM_011395660.1, XM_011395661.1
NC_026501.1	6743200	6744399	197	52.987	456	88.0051	0.603822	5.9195e-24	2.99856e-23	XM_011394553.1, XM_011394554.1, XM_011394551.1, XM_011394550.1, XM_011394552.1
NC_026501.1	2928600	2933399	612	164.609	1161	224.066	0.735214	6.57869e-24	3.05147e-23	XM_959926.3, XM_959927.2, XM_959928.3
NC_026505.1	6317200	6317999	173	46.5317	412	79.5134	0.587163	6.12121e-24	3.09704e-23	XM_952313.3
NC_026504.1	3266600	3268599	314	84.4564	663	127.955	0.661153	5.44722e-24	3.32198e-23	XM_951941.2, XM_011396101.1, XM_951940.1
NC_026505.1	3142800	3150599	854	229.7	1551	299.333	0.767775	7.22878e-24	3.34357e-23	XM_956450.2, XM_011396177.1, XM_011396178.1, XM_956452.3, XM_956453.2
NC_026506.1	748800	749999	140	37.6557	350	67.5478	0.55985	7.34517e-24	3.39262e-23	XM_955123.3, XM_955124.2
NC_026504.1	2516000	2520799	625	168.106	1182	228.119	0.737478	7.02402e-24	3.54538e-23	XM_957412.3, XM_957411.2, XM_957410.3
NC_026504.1	4588400	4589999	130	34.966	331	63.8809	0.549912	7.1365e-24	3.59788e-23	XM_957023.2, XM_957022.2
NC_026501.1	2855400	2864999	1425	383.281	2447	472.256	0.811835	8.15438e-24	3.75582e-23	XM_959905.2, XM_959906.2, XM_959907.2, XM_959908.2, XM_959909.2, XM_959910.2
NC_026503.1	3727000	3728599	270	72.6217	586	113.094	0.643414	6.44876e-24	3.90739e-23	XM_952193.2, XM_011395530.1, XM_011395529.1
NC_026502.1	2018400	2025599	1008	271.121	1795	346.424	0.782969	8.15546e-24	4.10672e-23	XM_958444.2, XM_958443.2, XM_958442.2, XM_958441.2, XM_958440.3
NC_026504.1	1955800	1961199	1120	301.246	1972	380.584	0.791841	7.02535e-24	4.25219e-23	XM_959350.2, XM_959349.3
NC_026505.1	3366600	3368399	174	46.8007	413	79.7064	0.589111	9.66258e-24	4.43183e-23	XM_955558.3, XM_955559.3
NC_026501.1	3181400	3183599	264	71.0079	575	110.971	0.641184	7.94251e-24	4.80215e-23	XM_011394697.1, XM_011394698.1, XM_960361.3, XM_960362.3
NC_026505.1	1353200	1356399	417	112.16	837	161.536	0.695171	9.87637e-24	4.96153e-23	XM_954095.3, XM_954094.2, XM_954093.2
NC_026502.1	3547600	3552399	516	138.788	1002	193.38	0.718372	1.00308e-23	5.03318e-23	XM_958221.2, XM_958220.3, XM_958219.2
NC_026504.1	2793000	2794599	214	57.5594	486	93.7949	0.615275	8.53065e-24	5.15222e-23	XM_957301.2, XM_957300.2
NC_026503.1	4952400	4953399	107	28.7797	286	55.1962	0.524447	9.14462e-24	5.50828e-23	XM_957942.2, XM_957941.3, XM_957940.2
NC_026506.1	4007800	4008399	107	28.7797	286	55.1962	0.524447	9.14462e-24	5.50828e-23	XM_001728397.2, XM_001728398.2
NC_026501.1	3231000	3233399	220	59.1733	496	95.7249	0.61972	1.24342e-23	5.68716e-23	XM_960375.3, XM_960376.2
NC_026505.1	4401600	4402399	92	24.7452	256	49.4064	0.504324	1.02754e-23	6.17291e-23	XM_955812.1
NC_026501.1	6812800	6821199	1197	321.956	2090	403.357	0.798477	1.29905e-23	6.47998e-23	XM_958728.3, XM_958727.3, XM_958726.3, XM_958725.2
NC_026506.1	2569800	2577599	1372	369.026	2362	455.851	0.809779	1.47618e-23	6.74238e-23	XM_952573.2, XM_952574.2, XM_952575.2
NC_026504.1	3135000	3148799	1563	420.399	2657	512.784	0.820052	1.61952e-23	7.3868e-23	XM_951830.3, XM_951829.2, XM_951828.2, XM_951827.3, XM_951826.2, XM_951825.2, XM_951824.3, XM_951823.3
NC_026501.1	1744800	1748199	628	168.913	1185	228.698	0.739138	1.25574e-23	7.51976e-23	XM_011394621.1, XM_011394622.1, XM_959765.3
NC_026501.1	5451000	5455999	738	198.499	1363	263.05	0.755074	1.28332e-23	7.67678e-23	XM_953812.3, XM_953813.2, XM_011394946.1, XM_011394945.1
NC_026501.1	4768400	4775599	1181	317.653	2064	398.339	0.797732	1.62422e-23	8.06416e-23	XM_959477.2, XM_959478.1, XM_959479.3, XM_959480.2, XM_959481.2
NC_026502.1	2933000	2934399	170	45.7248	405	78.1625	0.586989	1.35483e-23	8.09594e-23	XM_951443.3
NC_026501.1	6086600	6088199	199	53.5249	458	88.3911	0.607263	1.36022e-23	8.11951e-23	XM_011394858.1, XM_011394859.1, XM_953385.2, XM_953384.3
NC_026504.1	3390600	3395999	476	128.029	934	180.256	0.710995	1.78519e-23	8.11991e-23	XM_952414.2, XM_952413.3, XM_952412.3
NC_026501.1	4883200	4887199	735	197.692	1357	261.892	0.755332	1.79069e-23	8.86996e-23	XM_960205.3, XM_960206.3
NC_026501.1	8041200	8043599	369	99.2497	754	145.517	0.68299	1.99706e-23	9.04601e-23	XM_959619.3, XM_011394478.1, XM_011394479.1
NC_026504.1	4009600	4011999	307	82.5736	648	125.06	0.661402	1.84352e-23	9.12101e-23	XM_957621.3, XM_957622.2
NC_026503.1	3496200	3497399	94	25.2831	259	49.9854	0.509225	2.07919e-23	9.40504e-23	XM_952714.2, XM_952715.2
NC_026502.1	1032400	1037199	629	169.182	1185	228.698	0.740313	2.06575e-23	1.01731e-22	XM_951361.2, XM_951360.2, XM_951359.3, XM_951358.2
NC_026501.1	8600400	8604599	568	152.775	1085	209.398	0.7302	2.33892e-23	1.05654e-22	XM_960249.3, XM_960248.3, XM_960542.2, XM_960541.2
NC_026506.1	2255600	2257199	164	44.111	393	75.8465	0.583643	2.22427e-23	1.09159e-22	XM_952508.2, XM_952509.3, XM_952510.3
NC_026507.1	1698800	1700999	211	56.7525	479	92.444	0.615537	1.88715e-23	1.12174e-22	XM_954899.3, XM_954898.2
NC_026501.1	3380600	3383999	619	166.492	1169	225.61	0.738525	1.89575e-23	1.12567e-22	XM_960031.3
NC_026503.1	4205600	4208399	430	115.657	857	165.396	0.700083	1.92962e-23	1.14457e-22	XM_953942.2, XM_952913.2
NC_026503.1	113600	115599	193	51.9111	446	86.0752	0.604859	2.40905e-23	1.17955e-22	XM_953336.3, XM_953335.2
NC_026505.1	3174600	3179399	874	235.079	1578	304.544	0.772299	2.62578e-23	1.18286e-22	XM_956460.2, XM_956461.3, XM_956462.2
NC_026501.1	2775800	2778399	445	119.691	882	170.22	0.703937	2.00464e-23	1.18657e-22	XM_011394664.1, XM_011394663.1, XM_960612.1
NC_026504.1	2239600	2242399	461	123.995	908	175.238	0.708333	2.56344e-23	1.25226e-22	XM_011396085.1, XM_957234.3
NC_026503.1	4379600	4383399	518	139.326	1003	193.573	0.720432	2.16661e-23	1.27975e-22	XM_011395636.1, XM_011395637.1, XM_953507.1, XM_952786.3
NC_026501.1	8607200	8620799	1653	444.606	2793	539.031	0.825028	2.68392e-23	1.3081e-22	XM_960541.2, XM_960540.3, XM_960539.3, XM_960538.2, XM_960537.3, XM_960536.2, XM_011394744.1, XM_011394743.1, XM_960534.2
NC_026505.1	2694800	2696999	419	112.698	838	161.729	0.697665	2.35235e-23	1.38656e-22	XM_956535.2, XM_956536.2, XM_956538.2
NC_026505.1	1585200	1587999	491	132.064	958	184.888	0.715	2.43028e-23	1.42801e-22	XM_952832.3, XM_953198.3
NC_026502.1	2091600	2093399	266	71.5458	576	111.164	0.644904	2.45285e-23	1.43977e-22	XM_958419.3, XM_958418.2, XM_958417.2
NC_026504.1	3711200	3714799	328	88.2219	683	131.815	0.670347	2.98263e-23	1.44705e-22	XM_951231.3, XM_951230.2
NC_026501.1	7883200	7885999	299	80.4218	633	122.165	0.659465	3.00886e-23	1.45811e-22	XM_960644.2, XM_960643.2, XM_960642.3
NC_026501.1	345000	345599	80	21.5175	230	44.3886	0.488689	3.33553e-23	1.49848e-22	XM_958786.2, XM_958787.2
NC_026501.1	5786400	5789599	513	137.981	994	191.836	0.719946	2.77686e-23	1.62826e-22	XM_954045.3, XM_954046.2
NC_026507.1	574800	577199	301	80.9598	636	122.744	0.660735	3.65525e-23	1.63987e-22	XM_952982.3, XM_011396948.1, XM_011396947.1
NC_026506.1	2533800	2536799	237	63.7457	524	101.129	0.631797	3.7004e-23	1.65786e-22	XM_952561.2, XM_952562.2, XM_952563.2
NC_026504.1	2494400	2497199	359	96.56	736	142.043	0.680761	2.945e-23	1.72506e-22	XM_957418.3, XM_011395995.1, XM_011395996.1
NC_026507.1	2865600	2867399	206	55.4077	469	90.5141	0.613807	3.10406e-23	1.81634e-22	XM_954670.3, XM_954669.2
NC_026505.1	2857600	2859799	388	104.36	785	151.5	0.689742	3.14591e-23	1.83892e-22	XM_956602.3, XM_956603.2
NC_026502.1	3811200	3813599	346	93.0634	713	137.605	0.677315	4.111e-23	1.98092e-22	XM_011395326.1, XM_011395327.1, XM_958496.3, XM_958497.2
NC_026507.1	2710000	2714399	426	114.581	848	163.659	0.700938	4.42739e-23	2.13096e-22	XM_954704.3, XM_954703.3
NC_026503.1	2502200	2505199	533	143.361	1026	198.012	0.724654	3.82387e-23	2.23059e-22	XM_951286.2, XM_011395737.1, XM_951287.2
NC_026507.1	2729400	2732999	390	104.898	787	151.886	0.691529	5.28044e-23	2.35291e-22	XM_954696.2, XM_954695.3, XM_954694.3
NC_026507.1	3976200	3983399	932	250.679	1667	321.721	0.779552	5.75594e-23	2.56131e-22	XM_954998.2, XM_011396907.1, XM_011396908.1, XM_955000.2
NC_026502.1	458000	459199	112	30.1246	293	56.5472	0.535662	5.54574e-23	2.6572e-22	XM_950748.3, XM_950747.2
NC_026506.1	4113600	4114799	165	44.3799	393	75.8465	0.58718	6.10543e-23	2.71316e-22	XM_950840.2
NC_026503.1	3707800	3709199	168	45.1868	399	77.0045	0.588825	4.73931e-23	2.75604e-22	XM_952188.3, XM_011395526.1, XM_011395525.1
NC_026505.1	4869600	4872599	381	102.477	772	148.991	0.688721	4.89164e-23	2.84169e-22	XM_956171.2, XM_956172.2, XM_956173.2
NC_026507.1	2751600	2753399	154	41.4213	373	71.9867	0.57759	4.91357e-23	2.85149e-22	XM_954688.3, XM_954687.2
NC_026501.1	2655600	2659199	556	149.547	1063	205.152	0.72958	4.92169e-23	2.85326e-22	XM_960574.2, XM_011395058.1, XM_011395015.1, XM_011395014.1, XM_011395016.1
NC_026504.1	3604600	3606199	113	30.3935	295	56.9331	0.536751	5.3464e-23	3.09312e-22	XM_951051.2, XM_951050.3
NC_026501.1	5012400	5026199	1594	428.737	2697	520.504	0.823907	7.53186e-23	3.33801e-22	XM_960244.2, XM_011394820.1, XM_011394819.1, XM_960246.2, XM_960247.3
NC_026507.1	3535200	3538199	468	125.878	916	176.782	0.712792	9.06731e-23	3.99156e-22	XM_954465.3, XM_954466.2
NC_026506.1	2716200	2724599	1415	380.592	2420	467.045	0.815132	9.05972e-23	3.99357e-22	XM_950993.2, XM_950994.2, XM_950995.2
NC_026501.1	7103400	7105799	339	91.1806	699	134.903	0.676925	9.27773e-23	4.07872e-22	XM_958712.2
NC_026504.1	5419400	5420799	130	34.966	327	63.1089	0.556618	8.01635e-23	4.61411e-22	XM_956977.2, XM_956976.2
NC_026501.1	5992800	5995599	501	134.754	971	187.397	0.719775	8.0314e-23	4.61806e-22	XM_953328.3, XM_953327.2
NC_026502.1	4369000	4369999	87	23.4003	243	46.8975	0.502635	8.06405e-23	4.6321e-22	XM_958127.2, XM_958128.3
NC_026504.1	2860400	2862799	263	70.7389	568	109.62	0.646623	8.32712e-23	4.77348e-22	XM_011395868.1, XM_011395869.1
NC_026502.1	2891400	2893199	213	57.2905	479	92.444	0.621344	1.09227e-22	4.78907e-22	XM_950907.3
NC_026503.1	3178200	3181199	736	197.961	1352	260.927	0.759153	1.15446e-22	5.05499e-22	XM_952629.2, XM_952630.2
NC_026505.1	5354000	5359599	782	210.334	1426	275.209	0.764711	1.06607e-22	5.07939e-22	XM_956147.3, XM_956149.2
NC_026504.1	817200	818799	208	55.9456	470	90.707	0.618422	1.11651e-22	5.31375e-22	XM_001728218.2
NC_026501.1	4623600	4624799	194	52.1801	445	85.8822	0.60934	1.00688e-22	5.76602e-22	XM_959883.3, XM_959884.3
NC_026501.1	1312400	1313799	192	51.6421	441	85.1102	0.608548	1.2218e-22	6.98262e-22	XM_011394630.1, XM_011394631.1
NC_026505.1	3007200	3009399	480	129.105	935	180.449	0.716191	1.23167e-22	7.0319e-22	XM_955955.2, XM_011396168.1, XM_011396167.1, XM_955957.3
NC_026504.1	826800	831999	715	192.313	1317	254.173	0.757107	1.64456e-22	7.78326e-22	XM_954300.2, XM_954301.2, XM_011396064.1, XM_954302.2
NC_026505.1	827800	828399	103	27.7038	274	52.8803	0.52706	1.39549e-22	7.95107e-22	XM_955543.3
NC_026505.1	4216000	4218199	311	83.6495	650	125.446	0.667933	1.40888e-22	8.01923e-22	XM_955828.2
NC_026505.1	3698400	3704999	1020	274.349	1801	347.582	0.789643	1.89668e-22	8.23901e-22	XM_956328.2, XM_956329.2, XM_956330.2, XM_956331.3
NC_026501.1	9244800	9253199	1115	299.901	1950	376.338	0.797199	1.90693e-22	8.27258e-22	XM_959175.3, XM_959174.2, XM_959173.3, XM_959172.2
NC_026504.1	4822400	4825599	524	140.94	1007	194.345	0.725869	1.50237e-22	8.54276e-22	XM_957543.3, XM_957544.3, XM_957545.2
NC_026502.1	2332000	2333599	126	33.8901	318	61.372	0.554846	1.84192e-22	8.70761e-22	XM_951401.2, XM_951400.2
NC_026502.1	407600	410599	348	93.6013	713	137.605	0.681219	1.56967e-22	8.91643e-22	XM_950780.3, XM_950779.2, XM_950778.3
NC_026506.1	1216800	1218199	128	34.4281	322	62.144	0.556605	1.64076e-22	9.30146e-22	XM_955115.2, XM_955114.3
NC_026501.1	8153800	8157199	943	253.638	1680	324.229	0.782643	1.73205e-22	9.80917e-22	XM_011394475.1, XM_011394473.1, XM_011394472.1, XM_011394474.1
NC_026501.1	4098800	4101999	835	224.589	1508	291.035	0.772105	2.10672e-22	9.92636e-22	XM_958970.3, XM_958971.3
NC_026504.1	5793200	5793599	33	8.87599	125	24.1242	0.376069	2.19914e-22	1.03503e-21	XM_011395832.1, XM_011395833.1, XM_011395831.1, XM_011395830.1
NC_026507.1	3124400	3132399	1145	307.97	1996	385.215	0.799772	2.34448e-22	1.101e-21	XM_011396825.1, XM_011396826.1, XM_011396823.1, XM_011396824.1, XM_011396822.1
NC_026501.1	1656400	1663599	1119	300.977	1956	377.496	0.797603	2.0235e-22	1.14482e-21	XM_959791.2, XM_959790.3, XM_959789.3
NC_026506.1	2186000	2189999	432	116.195	853	164.624	0.706626	2.66499e-22	1.24876e-21	XM_952484.3, XM_952486.1
NC_026505.1	291200	295999	499	134.216	964	186.046	0.722108	2.74604e-22	1.28532e-21	XM_952986.3
NC_026506.1	2154800	2159999	687	184.782	1270	245.102	0.754401	2.85241e-22	1.33364e-21	XM_011396791.1, XM_011396792.1, XM_952472.3, XM_952474.3
NC_026505.1	4378800	4380599	212	57.0215	475	91.672	0.623638	3.18156e-22	1.36757e-21	XM_955805.2, XM_955806.2, XM_955807.3
NC_026504.1	2077800	2078399	56	15.0623	177	34.1599	0.446287	2.4868e-22	1.39991e-21	XM_956884.3, XM_956883.2, XM_956882.2
NC_026501.1	4221600	4222799	197	52.987	448	86.4612	0.61458	3.36772e-22	1.4457e-21	XM_958828.3
NC_026504.1	5799200	5800599	214	57.5594	479	92.444	0.624248	2.5865e-22	1.45458e-21	XM_957100.3, XM_957099.2
NC_026503.1	3609200	3611199	311	83.6495	648	125.06	0.669992	3.19251e-22	1.48611e-21	XM_011395522.1, XM_952165.2
NC_026501.1	6675400	6679799	622	167.299	1165	224.838	0.744645	2.80156e-22	1.57239e-21	XM_959668.3, XM_959667.2
NC_026502.1	3997800	4003799	849	228.355	1529	295.087	0.77426	2.92829e-22	1.64188e-21	XM_958087.2
NC_026505.1	1502800	1506999	685	184.244	1266	244.33	0.754583	3.56341e-22	1.99007e-21	XM_011396363.1, XM_011396364.1, XM_953761.2
NC_026503.1	36600	38399	130	34.966	324	62.53	0.561756	4.7658e-22	2.0432e-21	XM_953419.3, XM_953418.2
NC_026502.1	2741800	2742399	44	11.8347	150	28.9491	0.415332	3.84678e-22	2.1462e-21	XM_951788.2, XM_951787.3
NC_026503.1	3228800	3237599	1181	317.653	2049	395.444	0.803569	4.77022e-22	2.21084e-21	XM_952645.2, XM_952646.3, XM_952647.2
NC_026501.1	7305200	7309599	474	127.491	921	177.747	0.717996	4.87202e-22	2.25556e-21	XM_959058.2
NC_026501.1	7949600	7952399	466	125.34	908	175.238	0.715999	4.49187e-22	2.50115e-21	XM_959645.2, XM_959644.3
NC_026503.1	3462800	3470799	1329	357.46	2278	439.64	0.81333	5.78188e-22	2.66808e-21	XM_011395514.1, XM_011395515.1, XM_952705.1, XM_011395750.1, XM_952707.2
NC_026503.1	2402000	2405999	540	145.243	1029	198.591	0.732014	5.87629e-22	2.7087e-21	XM_011395433.1, XM_011395432.1, XM_951065.1, XM_011395734.1
NC_026502.1	2100600	2108399	890	239.383	1591	307.053	0.779999	6.34099e-22	2.71143e-21	XM_958416.3, XM_958414.2, XM_958413.3
NC_026501.1	6217000	6219199	251	67.5113	543	104.796	0.645597	4.9123e-22	2.73256e-21	XM_952897.2
NC_026501.1	1905600	1910399	612	164.609	1146	221.171	0.744829	6.43777e-22	2.74924e-21	XM_959138.2, XM_011394605.1, XM_011394604.1, XM_959135.2
NC_026505.1	2876600	2877199	138	37.1178	339	65.4249	0.569765	4.9855e-22	2.77054e-21	XM_956607.3, XM_011396162.1, XM_011396161.1
NC_026502.1	2021200	2023399	441	118.615	866	167.133	0.710498	5.34888e-22	2.9608e-21	XM_958442.2, XM_958441.2
NC_026504.1	2644200	2654999	1586	426.585	2673	515.872	0.827133	7.32221e-22	3.12288e-21	XM_957143.2, XM_011395886.1, XM_011395887.1, XM_957141.2, XM_957140.3, XM_001728150.2, XM_957139.2
NC_026501.1	6058000	6066399	1535	412.868	2595	500.819	0.824605	6.83914e-22	3.14912e-21	XM_953394.3, XM_953393.2, XM_011394861.1, XM_011394860.1, XM_953391.3
NC_026504.1	3677600	3684399	1049	282.149	1841	355.301	0.794437	7.0183e-22	3.22811e-21	XM_951240.3, XM_951239.1, XM_951238.3
NC_026504.1	3897000	3899799	665	178.865	1232	237.768	0.752785	5.91518e-22	3.27106e-21	XM_957583.2, XM_011395986.1, XM_011395985.1, XM_957585.3
NC_026501.1	9217200	9219199	231	62.1319	507	97.8478	0.636479	7.16628e-22	3.29262e-21	XM_959183.3, XM_959182.3, XM_959181.2
NC_026505.1	1895400	1896599	166	44.6489	390	75.2675	0.59525	8.18446e-22	3.48609e-21	XM_956261.2, XM_956262.2
NC_026504.1	2824200	2825599	179	48.1455	414	79.8994	0.604483	7.0402e-22	3.87796e-21	XM_957289.3, XM_957288.3
NC_026502.1	1867200	1869399	275	73.9666	584	112.708	0.657526	7.03872e-22	3.88094e-21	XM_958565.3, XM_011395293.1, XM_011395292.1
NC_026507.1	1398600	1400399	155	41.6902	370	71.4077	0.586017	7.20291e-22	3.96371e-21	XM_953854.2, XM_953853.2, XM_953852.3
NC_026505.1	5362800	5371799	1339	360.15	2291	442.149	0.814798	9.69525e-22	4.11359e-21	XM_956149.2, XM_956150.3, XM_956152.3
NC_026504.1	1950600	1961399	1755	472.041	2930	565.472	0.834965	1.02312e-21	4.32979e-21	XM_959351.3, XM_959350.2, XM_959349.3
NC_026507.1	2825600	2826799	72	19.3658	209	40.3357	0.484466	9.73891e-22	4.43627e-21	XM_954377.2, XM_954376.3
NC_026502.1	323400	327599	447	120.229	874	168.677	0.713558	1.05489e-21	4.45852e-21	XM_951723.3, XM_951722.3
NC_026501.1	6363600	6365999	365	98.1738	737	142.236	0.691169	9.88881e-22	4.49973e-21	XM_953552.2, XM_953551.2
NC_026501.1	3306600	3310799	562	151.161	1063	205.152	0.737439	1.07862e-21	4.55296e-21	XM_011394705.1, XM_011394707.1, XM_011394706.1, XM_960011.2, XM_960012.2
NC_026501.1	339600	340199	41	11.0277	142	27.4051	0.409329	1.14676e-21	4.82813e-21	XM_958784.2, XM_958785.2
NC_026501.1	7570000	7573599	520	139.864	994	191.836	0.72975	1.19765e-21	5.42068e-21	XM_011394510.1, XM_011394509.1, XM_960729.3
NC_026505.1	3145200	3147999	416	111.891	822	158.641	0.706148	1.22061e-21	5.51871e-21	XM_011396177.1, XM_011396178.1, XM_956452.3
NC_026502.1	1375200	1376799	283	76.1183	597	115.217	0.661876	1.00832e-21	5.53251e-21	XM_958240.2, XM_011395257.1, XM_011395256.1
NC_026505.1	5807400	5811199	655	176.175	1214	234.294	0.752466	1.01477e-21	5.56249e-21	XM_955585.3, XM_011396457.1, XM_011396458.1, XM_955587.2
NC_026505.1	2257000	2257599	73	19.6348	211	40.7217	0.486469	1.01691e-21	5.56339e-21	XM_956421.3, XM_956422.3, XM_011396522.1, XM_011396521.1
NC_026504.1	5397200	5399599	262	70.47	560	108.076	0.65336	1.2946e-21	5.84704e-21	XM_956983.2, XM_956982.3
NC_026504.1	1311600	1312399	88	23.6693	241	46.5115	0.512548	1.30751e-21	5.89908e-21	XM_011395975.1, XM_011395974.1
NC_026507.1	3295800	3300599	510	137.174	977	188.555	0.728185	1.44978e-21	6.08834e-21	XM_954538.2, XM_954537.2, XM_954338.2
NC_026504.1	3479200	3483599	660	177.52	1221	235.645	0.753859	1.37746e-21	6.20807e-21	XM_952387.3, XM_011396104.1, XM_952386.3, XM_001728485.2
NC_026502.1	1807200	1807999	65	17.483	194	37.4408	0.471703	1.38457e-21	6.2335e-21	XM_011395296.1, XM_011395297.1
NC_026506.1	2033200	2034799	312	83.9184	646	124.674	0.674217	1.43322e-21	6.44572e-21	XM_951465.3
NC_026504.1	1288400	1289999	153	41.1523	365	70.4427	0.586407	1.46774e-21	6.59396e-21	XM_957363.2, XM_957362.2, XM_957361.2
NC_026503.1	3672400	3676999	990	266.28	1746	336.967	0.79057	1.23288e-21	6.71233e-21	XM_952180.3, XM_011395696.1, XM_011395697.1, XM_952181.3
NC_026501.1	6883200	6888399	814	218.941	1467	283.122	0.773733	1.5357e-21	6.88474e-21	XM_959703.3, XM_011394540.1, XM_011394539.1, XM_959701.3
NC_026502.1	2401000	2403999	388	104.36	775	149.57	0.69863	1.28614e-21	6.9821e-21	XM_951377.3, XM_951376.2
NC_026503.1	4485600	4486399	132	35.504	326	62.9159	0.566844	1.34649e-21	7.30266e-21	XM_953950.2
NC_026501.1	2452400	2455199	382	102.746	764	147.447	0.697745	1.80464e-21	8.0819e-21	XM_959979.2, XM_959980.2
NC_026501.1	7567800	7577399	1236	332.446	2128	410.691	0.809755	1.98144e-21	8.26815e-21	XM_011394513.1, XM_011394512.1, XM_011394511.1, XM_011394510.1, XM_011394509.1, XM_960729.3, XM_960728.2
NC_026501.1	4684800	4690199	804	216.251	1450	279.841	0.773193	2.04645e-21	8.51779e-21	XM_959092.2, XM_959093.3
NC_026501.1	6209600	6211199	266	71.5458	566	109.234	0.656278	1.95241e-21	8.73445e-21	XM_952901.3, XM_952900.2, XM_952899.2
NC_026505.1	5873600	5874799	173	46.5317	401	77.3905	0.60323	2.07116e-21	9.25596e-21	XM_955700.1, XM_001728031.2
NC_026506.1	3103600	3105599	265	71.2769	564	108.848	0.656134	2.18647e-21	9.75079e-21	XM_953724.2, XM_953723.3
NC_026505.1	6359000	6361199	235	63.2078	512	98.8128	0.641142	1.82549e-21	9.81548e-21	XM_011396411.1, XM_011396412.1, XM_952303.2, XM_952302.2, XM_011396559.1
NC_026507.1	778600	780199	116	31.2004	295	56.9331	0.550876	1.96617e-21	1.05518e-20	XM_954177.3, XM_954178.3
NC_026501.1	8346400	8347199	77	20.7106	218	42.0726	0.496375	2.3975e-21	1.06695e-20	XM_958954.2, XM_958953.2
NC_026501.1	427600	428799	132	35.504	325	62.723	0.568583	2.4026e-21	1.0681e-20	XM_959946.2, XM_959945.3
NC_026501.1	4918800	4939799	2903	780.818	4658	898.965	0.868687	2.5791e-21	1.07077e-20	XM_960219.2, XM_960220.2, XM_960221.3, XM_960222.3, XM_960223.3, XM_960224.2, XM_960225.2, XM_011394810.1
NC_026501.1	5290400	5292799	463	124.533	898	173.308	0.719313	2.45517e-21	1.08806e-20	XM_959401.2, XM_959402.2
NC_026506.1	3820200	3824399	421	113.236	828	159.799	0.709443	2.7709e-21	1.14749e-20	XM_950973.3, XM_950972.2, XM_950971.3, XM_950970.2
NC_026502.1	616800	617999	158	42.4972	373	71.9867	0.592496	2.82134e-21	1.16691e-20	XM_950963.2, XM_950962.2
NC_026504.1	2957400	2959399	287	77.1942	602	116.182	0.665633	2.22967e-21	1.19431e-20	XM_957481.2, XM_957480.3, XM_957479.2, XM_957478.2
NC_026501.1	7401200	7402799	119	32.0074	300	57.8981	0.555616	3.0546e-21	1.34529e-20	XM_959288.2, XM_959287.2
NC_026504.1	4761600	4765999	785	211.141	1418	273.665	0.771969	3.25691e-21	1.4329e-20	XM_011395908.1, XM_011395907.1, XM_011396131.1, XM_957530.2
NC_026502.1	2590000	2593399	551	148.202	1042	201.099	0.737589	2.78423e-21	1.48571e-20	XM_952068.3, XM_952067.3
NC_026507.1	3220800	3221999	155	41.6902	367	70.8287	0.590794	3.65975e-21	1.50609e-20	XM_954406.2, XM_954405.2
NC_026504.1	2780200	2780799	56	15.0623	174	33.5809	0.453938	2.9387e-21	1.5637e-20	XM_011395877.1, XM_011395878.1
NC_026504.1	1725000	1726799	244	65.6285	526	101.515	0.647911	4.04925e-21	1.65807e-20	XM_956852.2, XM_956853.3, XM_956854.3
NC_026501.1	2496000	2497199	140	37.6557	339	65.4249	0.577963	4.16779e-21	1.70448e-20	XM_011395013.1, XM_959991.3
NC_026505.1	3872800	3874799	504	135.561	964	186.046	0.729329	3.99904e-21	1.75396e-20	XM_955851.2, XM_955852.3
NC_026504.1	4691000	4696599	868	233.465	1549	298.947	0.781354	3.86395e-21	2.04637e-20	XM_957513.2, XM_957514.2, XM_957515.3
NC_026507.1	3230600	3232799	252	67.7803	540	104.217	0.651753	3.9854e-21	2.10871e-20	XM_954403.2, XM_954402.2
NC_026503.1	516200	517799	160	43.0351	376	72.5656	0.595174	4.02868e-21	2.12961e-20	XM_957957.2, XM_957958.3, XM_011395713.1
NC_026501.1	4866800	4868799	513	137.981	978	188.748	0.731712	5.07785e-21	2.21797e-20	XM_960201.2, XM_960202.3, XM_001728325.2
NC_026501.1	2572200	2572999	113	30.3935	288	55.5822	0.549752	4.23795e-21	2.23603e-20	XM_960550.3
NC_026504.1	1228000	1229599	157	42.2282	370	71.4077	0.59353	5.25277e-21	2.29202e-20	XM_956996.2, XM_956994.2, XM_956995.2
NC_026506.1	3244800	3245399	40	10.7588	138	26.6331	0.411082	5.62679e-21	2.2926e-20	XM_953534.2
NC_026504.1	1979800	1981599	239	64.2837	517	99.7777	0.645715	4.52536e-21	2.37655e-20	XM_959345.2, XM_959344.2
NC_026502.1	1419600	1423599	549	147.664	1036	199.941	0.739169	6.48093e-21	2.82213e-20	XM_958258.2, XM_958261.3
NC_026504.1	2522400	2523999	274	73.6976	577	111.357	0.663078	6.53256e-21	2.8417e-20	XM_957410.3, XM_011395994.1, XM_011395993.1
NC_026505.1	1542000	1545599	686	184.513	1257	242.593	0.761089	7.0613e-21	2.86997e-20	XM_953753.3, XM_011396359.1, XM_011396360.1, XM_953751.2
NC_026505.1	4282000	4283999	352	94.6772	710	137.026	0.691934	6.60991e-21	2.87241e-20	XM_011396393.1, XM_011396395.1, XM_011396394.1, XM_011396396.1, XM_955910.3
NC_026503.1	3741400	3743999	397	106.781	786	151.693	0.704803	5.57158e-21	2.91512e-20	XM_952197.3, XM_952198.3
NC_026501.1	2521600	2522999	128	34.4281	316	60.986	0.56714	5.64556e-21	2.95109e-20	XM_959997.2, XM_959998.2
NC_026505.1	4408600	4409799	244	65.6285	525	101.322	0.649142	6.29646e-21	3.28828e-20	XM_955813.2, XM_955814.3
NC_026505.1	96600	107999	1627	437.613	2723	525.522	0.832927	8.25122e-21	3.34118e-20	XM_955898.3, XM_955897.2, XM_011396432.1, XM_011396433.1, XM_955895.3, XM_011396430.1, XM_011396431.1
NC_026505.1	4586800	4589199	388	104.36	770	148.605	0.703161	7.84115e-21	3.39703e-20	XM_011396539.1
NC_026506.1	1455000	1463399	702	188.816	1282	247.418	0.763639	8.40698e-21	3.40007e-20	XM_955446.2, XM_955445.1, XM_955444.2
NC_026506.1	766800	768999	274	73.6976	577	111.357	0.663078	6.53256e-21	3.40685e-20	XM_955128.2, XM_955129.2
NC_026504.1	1794800	1799999	762	204.955	1378	265.945	0.771116	7.94143e-21	3.43697e-20	XM_957257.2, XM_957258.2, XM_957259.2, XM_957260.3
NC_026504.1	5673600	5677999	528	142.016	1001	193.187	0.735779	8.20026e-21	3.54538e-20	XM_956799.3, XM_956798.3, XM_956797.2
NC_026503.1	1438800	1442999	393	105.705	778	150.149	0.704885	8.9077e-21	3.59814e-20	XM_952244.2, XM_952245.2, XM_952246.3
NC_026505.1	5520400	5523599	429	115.388	838	161.729	0.714276	8.64654e-21	3.73453e-20	XM_955988.2, XM_955989.2
NC_026505.1	749400	755399	974	261.976	1712	330.405	0.793244	1.0079e-20	4.05632e-20	XM_001727982.1, XM_011396441.1, XM_011396442.1
NC_026505.1	3552600	3554199	242	65.0906	521	100.55	0.648777	7.8712e-21	4.08042e-20	XM_956287.2
NC_026506.1	1930000	1931599	344	92.5254	696	134.324	0.689836	7.95613e-21	4.12066e-20	XM_011396754.1, XM_950764.2
NC_026501.1	1657800	1663799	1029	276.769	1798	347.003	0.797932	1.04578e-20	4.20361e-20	XM_959791.2, XM_959790.3, XM_959789.3
NC_026505.1	5551200	5552399	183	49.2214	416	80.2854	0.614952	9.88633e-21	4.24842e-20	XM_955996.2, XM_955997.2
NC_026504.1	2624400	2632199	1245	334.867	2134	411.849	0.813354	1.06802e-20	4.28773e-20	XM_957149.3, XM_957148.3, XM_011395888.1, XM_011395889.1, XM_957146.2
NC_026504.1	1788800	1789599	79	21.2486	220	42.4586	0.504496	1.02738e-20	4.40159e-20	XM_957255.3, XM_957256.2
NC_026506.1	2453200	2453999	80	21.5175	222	42.8446	0.506221	1.0355e-20	4.43189e-20	XM_952537.3, XM_952538.3
NC_026501.1	6543800	6546599	443	119.153	861	166.168	0.717853	9.21711e-21	4.75192e-20	XM_960071.3, XM_960070.2, XM_960069.3, XM_011394570.1, XM_011394569.1, XM_011394571.1
NC_026505.1	2571600	2573999	276	74.2355	579	111.743	0.665597	1.19508e-20	5.09949e-20	XM_011396305.1, XM_011396304.1, XM_955503.2, XM_955504.2, XM_955505.3
NC_026507.1	1234400	1236799	350	94.1393	705	136.061	0.692886	1.2151e-20	5.17971e-20	XM_953651.3, XM_953650.3
NC_026503.1	3570000	3579599	999	268.7	1750	337.739	0.795927	1.33044e-20	5.31528e-20	XM_952735.3, XM_952736.2, XM_952737.3, XM_952738.2, XM_952739.2, XM_952740.2
NC_026501.1	6748800	6752399	296	79.6149	613	118.305	0.674136	1.37154e-20	5.47283e-20	XM_011394551.1, XM_011394550.1, XM_011394552.1, XM_959648.3, XM_011394548.1, XM_011394549.1
NC_026502.1	3403400	3405399	182	48.9524	414	79.8994	0.614558	1.0921e-20	5.60983e-20	XM_958071.2, XM_958070.1, XM_958069.2
NC_026501.1	4455000	4456199	151	40.6144	357	68.8988	0.591725	1.51439e-20	6.02818e-20	XM_959073.3, XM_959074.2
NC_026505.1	5242400	5245599	515	138.519	978	188.748	0.734559	1.42572e-20	6.05929e-20	XM_955749.2
NC_026505.1	535200	538199	284	76.3873	592	114.252	0.669807	1.63376e-20	6.49548e-20	XM_953435.2, XM_953436.2
NC_026503.1	2685000	2687399	197	52.987	440	84.9172	0.625729	1.66448e-20	6.60164e-20	XM_952151.2, XM_952152.3
NC_026505.1	3955200	3956999	243	65.3595	521	100.55	0.651447	1.69372e-20	6.7095e-20	XM_955737.2, XM_955738.3
NC_026506.1	2500400	2501599	183	49.2214	415	80.0924	0.61643	1.6224e-20	6.87457e-20	NULL
NC_026501.1	4260800	4261999	96	25.8211	253	48.8274	0.532228	1.62404e-20	6.87469e-20	XM_011394969.1, XM_011394968.1, XM_958929.3
NC_026504.1	1850000	1852199	241	64.8216	518	99.9707	0.649842	1.36709e-20	7.00958e-20	XM_957275.3, XM_956722.2
NC_026501.1	4275600	4277399	138	37.1178	333	64.2669	0.58	1.48954e-20	7.62013e-20	XM_958927.2
NC_026506.1	1541000	1542399	138	37.1178	333	64.2669	0.58	1.48954e-20	7.62013e-20	XM_955421.3, XM_955420.2
NC_026503.1	2925200	2926999	319	85.8012	652	125.832	0.682962	1.49204e-20	7.62251e-20	XM_951313.3, XM_951314.2
NC_026502.1	941400	944999	422	113.505	824	159.027	0.714572	1.95967e-20	7.74435e-20	XM_011395231.1, XM_011395232.1, XM_951211.2, XM_951210.3, XM_951209.2
NC_026502.1	2064600	2073599	1311	352.619	2233	430.955	0.818484	1.99952e-20	7.89235e-20	XM_958431.2, XM_958430.2, XM_958429.3, XM_958428.2, XM_958427.2, XM_958426.2, XM_958425.2
NC_026504.1	2676800	2693199	2039	548.428	3345	645.564	0.849697	1.89985e-20	8.00232e-20	XM_011395884.1, XM_011395885.1, XM_957132.3, XM_957131.3, XM_957130.2
NC_026506.1	2107800	2113799	686	184.513	1253	241.821	0.763517	2.12761e-20	8.37777e-20	XM_952451.3, XM_952452.3, XM_952453.3, XM_952454.3
NC_026502.1	1562000	1564799	404	108.664	794	153.237	0.709982	2.02959e-20	8.53192e-20	XM_958409.3, XM_958412.2
NC_026504.1	5108800	5112199	678	182.361	1241	239.505	0.761917	1.70079e-20	8.66544e-20	XM_956944.2, XM_011396134.1, XM_956943.2, XM_001727991.2
NC_026501.1	8730000	8741999	1767	475.269	2931	565.665	0.840384	2.28679e-20	8.9938e-20	XM_960498.3, XM_960497.2, XM_960495.2, XM_960494.3, XM_960493.2, XM_960492.2
NC_026503.1	1213200	1213999	125	33.6212	308	59.4421	0.568292	2.21089e-20	9.28488e-20	XM_011395717.1, XM_011395718.1
NC_026501.1	825400	826799	290	78.0011	602	116.182	0.672567	1.83859e-20	9.35905e-20	XM_011394930.1, XM_011394931.1, XM_959815.2
NC_026505.1	4574400	4578399	500	134.485	952	183.73	0.732663	2.26825e-20	9.51633e-20	NULL
NC_026501.1	5371600	5373799	226	60.7871	491	94.7599	0.643014	1.90149e-20	9.67046e-20	XM_011395084.1
NC_026507.1	2732400	2733399	147	39.5385	349	67.3548	0.589323	2.13573e-20	1.08324e-19	XM_954695.3, XM_954694.3
NC_026506.1	1626800	1628799	258	69.3941	546	105.375	0.659891	2.66805e-20	1.11497e-19	XM_955392.3, XM_955391.3, XM_011396650.1, XM_011396649.1
NC_026504.1	159200	165599	868	233.465	1541	297.403	0.785407	2.80716e-20	1.17195e-19	XM_957874.3, XM_957875.2, XM_957876.3, XM_957877.2
NC_026507.1	735600	741599	568	152.775	1062	204.959	0.746	2.82426e-20	1.17793e-19	XM_954162.2, XM_011396958.1, XM_011396959.1, XM_011396957.1
NC_026507.1	3712000	3714799	386	103.822	763	147.254	0.705955	2.88848e-20	1.20353e-19	XM_954634.3, XM_954635.2
NC_026503.1	4304400	4311599	893	240.19	1580	304.93	0.788071	3.09012e-20	1.21242e-19	XM_953175.3, XM_953174.3, XM_953173.2
NC_026505.1	6241800	6247799	754	202.803	1360	262.471	0.773123	3.16975e-20	1.2407e-19	XM_952339.1, XM_011396418.1, XM_952338.3, XM_952337.2
NC_026502.1	3261600	3263999	412	110.815	806	155.553	0.713241	3.17805e-20	1.24246e-19	XM_951855.3, XM_951854.3
NC_026505.1	2288400	2295599	958	257.673	1682	324.615	0.794135	3.18424e-20	1.2434e-19	XM_956001.3, XM_956002.3, XM_001728297.2, XM_011396276.1, XM_011396277.1, XM_011396278.1, XM_011396279.1, XM_011396275.1, XM_956004.3
NC_026502.1	889600	890799	171	45.9938	392	75.6535	0.609952	3.22187e-20	1.3333e-19	XM_951741.3, XM_951740.3, XM_951739.2
NC_026504.1	162400	165599	542	145.781	1020	196.854	0.741197	2.65349e-20	1.33862e-19	XM_957875.2, XM_957876.3, XM_957877.2
NC_026503.1	1463400	1480199	2195	590.388	3577	690.339	0.855365	3.48765e-20	1.35865e-19	XM_011395618.1, XM_011395619.1, XM_952253.1, XM_001728146.2, XM_001728147.2, XM_952255.2, XM_952257.2
NC_026501.1	8073600	8089199	2612	702.548	4204	811.346	0.86603	3.51178e-20	1.36643e-19	XM_011394477.1, XM_011394476.1, XM_958997.3
NC_026504.1	2194200	2204999	1612	433.579	2692	519.539	0.834752	3.6513e-20	1.41736e-19	XM_957189.3, XM_011396083.1, XM_011395962.1, XM_011395961.1, XM_011395960.1, XM_011395959.1, XM_957186.2
NC_026502.1	551800	552999	201	54.0628	446	86.0752	0.629801	2.82947e-20	1.42358e-19	XM_951276.2, XM_951275.2
NC_026503.1	4484400	4486199	239	64.2837	512	98.8128	0.652009	4.10746e-20	1.5888e-19	XM_953950.2
NC_026505.1	4597200	4598799	202	54.3318	447	86.2682	0.631506	4.07433e-20	1.68279e-19	XM_951663.2, XM_951662.2
NC_026505.1	5167200	5170199	303	81.4977	622	120.042	0.680057	4.42682e-20	1.71031e-19	XM_956062.2, XM_956063.3
NC_026504.1	3393200	3395599	223	59.9802	484	93.409	0.643674	4.15028e-20	1.71249e-19	XM_952413.3, XM_952412.3
NC_026505.1	3213600	3217199	432	116.195	838	161.729	0.719259	4.65228e-20	1.7911e-19	XM_956470.2, XM_956471.2
NC_026506.1	3385200	3390399	746	200.651	1346	259.77	0.772881	4.42644e-20	1.82291e-19	XM_953690.2, XM_953689.2
NC_026507.1	1751800	1753599	220	59.1733	479	92.444	0.641668	3.67608e-20	1.83886e-19	XM_954885.2, XM_954883.2
NC_026505.1	4338200	4339799	164	44.111	379	73.1446	0.605146	3.78997e-20	1.89331e-19	XM_955925.3, XM_001728121.2, XM_955791.2, XM_011396536.1
NC_026501.1	8199600	8204399	576	154.926	1073	207.082	0.74874	5.03423e-20	1.93362e-19	XM_959214.3, XM_959213.3, XM_959212.2
NC_026503.1	3745200	3749199	488	131.257	930	179.484	0.732013	4.79252e-20	1.96794e-19	XM_952198.3, XM_952199.2
NC_026505.1	5200200	5200799	99	26.628	257	49.5994	0.540182	5.24097e-20	2.01067e-19	XM_956072.2, XM_956073.2, XM_956074.2
NC_026504.1	1601400	1617599	2262	608.409	3675	709.252	0.857963	5.58772e-20	2.1387e-19	XM_957161.3, XM_957162.1, XM_957163.3, XM_957164.3, XM_011395895.1, XM_011395896.1, XM_957166.2, XM_957167.3, XM_957168.2
NC_026506.1	1457600	1463199	465	125.071	892	172.15	0.727267	5.24989e-20	2.14952e-19	XM_955445.1, XM_955444.2
NC_026502.1	4412400	4414399	212	57.0215	464	89.5491	0.63839	5.58418e-20	2.28419e-19	XM_958110.1, XM_958111.3, XM_958112.2
NC_026504.1	80800	89599	980	263.59	1714	330.791	0.797195	5.6399e-20	2.30477e-19	XM_953627.2, XM_001727946.2, XM_001727945.2, XM_953629.3, XM_953630.2
NC_026503.1	4491600	4492799	127	34.1591	310	59.8281	0.5736	6.04281e-20	2.30751e-19	XM_011395633.1, XM_011395632.1, XM_953947.3
NC_026504.1	1378800	1380199	230	61.8629	496	95.7249	0.647762	4.66561e-20	2.32045e-19	XM_957334.2, XM_957335.3, XM_957333.2
NC_026507.1	1942800	1944599	158	42.4972	367	70.8287	0.602156	6.65613e-20	2.53876e-19	XM_954731.2, XM_954730.1
NC_026505.1	4825200	4827199	336	90.3737	677	130.657	0.692723	6.2839e-20	2.5581e-19	XM_955769.2, XM_955770.3
NC_026503.1	2144400	2147599	361	97.0979	719	138.762	0.700706	6.33405e-20	2.57605e-19	XM_957782.2, XM_957783.3
NC_026505.1	4137200	4144799	988	265.742	1726	333.107	0.798111	6.34879e-20	2.57958e-19	XM_955606.3, XM_955607.2, XM_011396478.1, XM_011396477.1, XM_955608.3
NC_026505.1	2818800	2819799	63	16.9451	185	35.7038	0.479542	5.60246e-20	2.77659e-19	XM_956586.2, XM_956587.3
NC_026507.1	1361600	1363199	222	59.7112	481	92.83	0.644789	7.26005e-20	2.94701e-19	XM_953868.2, XM_953867.2
NC_026507.1	479800	480799	95	25.5521	249	48.0554	0.535169	6.09195e-20	3.0086e-19	XM_953466.2, XM_953467.2
NC_026501.1	1268400	1271599	295	79.346	607	117.147	0.678497	7.58847e-20	3.07739e-19	XM_011394632.1, XM_011394633.1, XM_959005.2, XM_959004.2
NC_026501.1	9635200	9636399	122	32.8143	300	57.8981	0.569506	8.65255e-20	3.50556e-19	XM_959739.2, XM_959740.2, XM_011395143.1
NC_026501.1	8610400	8620599	1338	359.881	2268	437.71	0.822443	7.56136e-20	3.7245e-19	XM_960539.3, XM_960538.2, XM_960537.3, XM_960536.2, XM_011394744.1, XM_011394743.1, XM_960534.2
NC_026507.1	4188600	4188999	71	19.0968	201	38.7917	0.496753	7.65109e-20	3.76541e-19	XM_954791.2, XM_954792.2
NC_026505.1	4406400	4412799	741	199.306	1335	257.647	0.774029	9.81492e-20	3.97271e-19	XM_955812.1, XM_955813.2, XM_955814.3, XM_011396538.1
NC_026501.1	9021000	9026399	862	231.852	1527	294.701	0.787131	8.5137e-20	4.18627e-19	XM_959378.2
NC_026507.1	1252200	1253399	96	25.8211	250	48.2484	0.538589	1.11245e-19	4.22344e-19	XM_953645.3, XM_953644.1
NC_026505.1	2056000	2058599	417	112.16	811	156.518	0.717431	9.74738e-20	4.78454e-19	XM_956365.3, XM_011396261.1, XM_011396260.1
NC_026503.1	3402000	3406399	614	165.147	1132	218.469	0.756493	9.76851e-20	4.79073e-19	XM_011395507.1, XM_011395508.1, XM_952690.2
NC_026507.1	2840400	2849399	886	238.307	1563	301.649	0.790399	1.30386e-19	4.92737e-19	XM_954374.2, XM_954373.2, XM_954372.2, XM_954371.3
NC_026505.1	4756000	4762399	830	223.245	1475	284.666	0.784647	1.24307e-19	5.00288e-19	XM_001728475.2, XM_001728474.2, XM_011396228.1, XM_011396227.1, XM_950902.3, XM_950901.2
NC_026501.1	8814600	8820599	696	187.203	1262	243.558	0.769111	1.40492e-19	5.29708e-19	XM_960472.2, XM_960471.3
NC_026501.1	5092600	5095599	264	71.0079	553	106.726	0.666647	1.08848e-19	5.33354e-19	XM_959315.3
NC_026501.1	7636800	7651199	2093	562.953	3414	658.881	0.854566	1.47527e-19	5.55596e-19	XM_960713.2, XM_960712.2, XM_960711.2, XM_011395112.1, XM_011395111.1, XM_960710.2, XM_960709.3
NC_026502.1	2058600	2061599	442	118.884	851	164.238	0.724642	1.48089e-19	5.57074e-19	XM_001728109.2, XM_001728108.2, XM_958431.2
NC_026501.1	8951600	8954999	461	123.995	883	170.413	0.728365	1.15246e-19	5.63724e-19	XM_959035.3, XM_959034.3
NC_026502.1	2361200	2370399	1374	369.564	2320	447.745	0.825633	1.46686e-19	5.88128e-19	XM_951391.2, XM_951390.2, XM_951389.3, XM_951388.2
NC_026504.1	2836600	2839599	355	95.4841	707	136.447	0.700771	1.28165e-19	6.26374e-19	XM_011395873.1, XM_011395872.1, XM_957283.3
NC_026507.1	3063600	3073199	1209	325.184	2065	398.532	0.816234	1.69674e-19	6.3681e-19	XM_011396827.1, XM_954834.3, XM_954833.2
NC_026502.1	2535200	2536799	191	51.3731	425	82.0223	0.628132	1.30475e-19	6.37114e-19	XM_952087.2, XM_952086.3
NC_026503.1	632400	637999	751	201.996	1349	260.349	0.776325	1.5972e-19	6.39784e-19	XM_957814.2, XM_957815.1
NC_026501.1	4499600	4500999	244	65.6285	518	99.9707	0.657898	1.313e-19	6.40585e-19	XM_011394777.1, XM_011394776.1
NC_026507.1	2699600	2701999	401	107.857	783	151.114	0.714611	1.62174e-19	6.49002e-19	XM_011396855.1, XM_011396854.1, XM_011396856.1, XM_954707.2
NC_026501.1	580800	583199	267	71.8148	557	107.497	0.669361	1.75392e-19	6.5677e-19	XM_959545.2, XM_959544.2
NC_026504.1	5655200	5662799	1017	273.542	1767	341.02	0.802463	1.67639e-19	6.70239e-19	XM_956909.3, XM_956908.2, XM_956907.3
NC_026505.1	4867200	4872599	654	175.906	1194	230.434	0.763894	1.79374e-19	6.70915e-19	XM_956171.2, XM_956172.2, XM_956173.2
NC_026505.1	354600	363599	1041	279.997	1804	348.161	0.804545	1.83391e-19	6.8516e-19	XM_953601.2, XM_011396421.1, XM_953599.2, XM_953171.1
NC_026501.1	2715600	2721999	1012	272.197	1759	339.476	0.802151	1.75365e-19	6.99159e-19	XM_960593.3, XM_011395060.1, XM_011395061.1, XM_960594.2
NC_026505.1	4387800	4389199	176	47.3386	398	76.8115	0.618244	1.44057e-19	7.00398e-19	XM_955808.3, XM_955809.2
NC_026501.1	2440400	2441599	120	32.2763	295	56.9331	0.569709	1.77254e-19	7.05365e-19	XM_959977.2, XM_959978.2
NC_026501.1	1437200	1437999	87	23.4003	232	44.7745	0.526364	1.47265e-19	7.1538e-19	XM_959513.3
NC_026507.1	3085800	3086399	50	13.4485	156	30.107	0.45272	1.94937e-19	7.26642e-19	XM_011397010.1, XM_954830.3, XM_954829.2
NC_026501.1	8356800	8357399	73	19.6348	204	39.3707	0.50308	1.61887e-19	7.83033e-19	XM_958949.2, XM_958948.3
NC_026503.1	99600	100399	80	21.5175	218	42.0726	0.515467	1.64191e-19	7.92816e-19	XM_011395693.1, XM_953339.3
NC_026503.1	91800	92599	101	27.1659	259	49.9854	0.546747	1.6776e-19	8.09356e-19	XM_953342.2
NC_026506.1	1733000	1735399	377	101.401	743	143.394	0.708074	1.68226e-19	8.1091e-19	XM_955364.3, XM_955363.1
NC_026505.1	5153200	5155199	501	134.754	947	182.765	0.737998	1.80608e-19	8.69109e-19	XM_956057.3, XM_956058.3
NC_026501.1	8480800	8484799	784	210.872	1400	270.191	0.780892	2.21508e-19	8.78181e-19	XM_960289.3, XM_011394753.1, XM_960287.2
NC_026504.1	1438000	1438999	58	15.6002	173	33.3879	0.472566	1.88137e-19	9.04568e-19	XM_956689.2, XM_956688.1
NC_026507.1	2575000	2576399	178	47.8765	401	77.3905	0.620564	1.91849e-19	9.21629e-19	XM_954503.2
NC_026502.1	2378800	2379999	138	37.1178	328	63.3019	0.588815	2.32965e-19	9.22742e-19	XM_951385.2, XM_951384.2, XM_951383.2
NC_026501.1	8509400	8510599	152	40.8833	354	68.3198	0.600652	1.95174e-19	9.36801e-19	XM_960277.3, XM_960276.2, XM_960275.3, XM_001728345.2
NC_026501.1	4785800	4795599	1845	496.248	3037	586.122	0.846844	1.98312e-19	9.51053e-19	XM_959484.3, XM_959485.2, XM_959486.2
NC_026502.1	2829800	2832199	310	83.3805	630	121.586	0.686895	2.00121e-19	9.58915e-19	XM_951173.2, XM_951172.2
NC_026501.1	1957600	1958799	118	31.7384	291	56.1612	0.567968	2.03658e-19	9.73378e-19	XM_959027.2, XM_011395045.1, XM_959026.2
NC_026505.1	2263800	2276399	2099	564.567	3419	659.845	0.855762	2.80774e-19	1.04306e-18	XM_956424.2, XM_011396274.1, XM_011396272.1, XM_011396273.1, XM_011396523.1
NC_026503.1	5197600	5199999	503	135.292	949	183.151	0.739378	2.66196e-19	1.05143e-18	XM_951000.3, XM_950999.3
NC_026503.1	3029400	3035399	805	216.52	1432	276.367	0.783878	2.97964e-19	1.10567e-18	XM_951505.2, XM_951506.2, XM_011395487.1, XM_011395486.1, XM_951508.3
NC_026503.1	626400	627599	241	64.8216	511	98.6198	0.658726	2.82996e-19	1.11674e-18	XM_957813.3, XM_957814.2
NC_026501.1	3248600	3251799	421	113.236	815	157.29	0.720745	2.34222e-19	1.11851e-18	XM_960381.3
NC_026501.1	6751400	6752599	176	47.3386	397	76.6185	0.619797	2.35247e-19	1.12245e-18	XM_959648.3, XM_011394548.1, XM_011394549.1
NC_026501.1	4432800	4436999	541	145.512	1011	195.117	0.746412	2.44567e-19	1.16495e-18	XM_011394770.1, XM_011394771.1
NC_026505.1	3267600	3268799	111	29.8556	277	53.4593	0.561478	3.2282e-19	1.19655e-18	XM_956487.2, XM_956488.2
NC_026506.1	1681200	1686399	664	178.596	1208	233.136	0.766576	3.08248e-19	1.21189e-18	XM_011396648.1, XM_011396647.1, XM_955376.2
NC_026501.1	5898800	5899399	90	24.2072	237	45.7395	0.532873	2.60791e-19	1.24118e-18	XM_954072.2, XM_954073.3, XM_954074.3
NC_026503.1	1065600	1067999	289	77.7321	593	114.445	0.680411	3.36145e-19	1.24453e-18	XM_957629.2, XM_011395643.1, XM_011395644.1
NC_026505.1	2299600	2300999	210	56.4836	457	88.1981	0.642061	2.72432e-19	1.29331e-18	XM_956005.3, XM_956006.3
NC_026501.1	4201200	4202599	188	50.5662	418	80.6714	0.628648	2.87688e-19	1.36343e-18	XM_958834.3, XM_958833.3
NC_026501.1	1061000	1064199	360	96.829	713	137.605	0.704642	3.00068e-19	1.41972e-18	XM_959421.2, XM_011395036.1, XM_011395037.1, XM_959419.2
NC_026505.1	2010000	2015599	892	239.921	1568	302.614	0.79321	3.7234e-19	1.46117e-18	XM_955649.3, XM_956348.2, XM_956350.2
NC_026502.1	2823800	2825799	338	90.9116	676	130.464	0.697864	3.16544e-19	1.49516e-18	XM_951175.3, XM_951174.3, XM_951173.2
NC_026505.1	269200	270399	80	21.5175	217	41.8796	0.517831	3.23997e-19	1.5278e-18	XM_952993.2, XM_952992.2
NC_026505.1	3660800	3664199	474	127.491	901	173.887	0.733917	3.29452e-19	1.55223e-18	XM_956316.3, XM_011396209.1, XM_011396208.1
NC_026502.1	2862000	2863799	206	55.4077	449	86.6542	0.641088	4.22466e-19	1.5571e-18	XM_950915.2, XM_950913.3
NC_026503.1	4378200	4383599	656	176.444	1194	230.434	0.766226	4.28643e-19	1.5781e-18	XM_011395636.1, XM_011395637.1, XM_953507.1, XM_952786.3
NC_026505.1	44200	47799	582	156.54	1076	207.661	0.754419	3.51042e-19	1.65256e-18	XM_001727986.2, XM_011396439.1, XM_011396438.1, XM_011396440.1
NC_026501.1	1438800	1441999	476	128.029	904	174.466	0.734564	3.58523e-19	1.68638e-18	XM_959513.3, XM_959512.3
NC_026503.1	3024400	3026599	340	91.4496	679	131.043	0.698884	3.60821e-19	1.69577e-18	XM_001728445.2, XM_951504.3, XM_951505.2
NC_026504.1	3998000	4000599	301	80.9598	613	118.305	0.685485	3.91309e-19	1.83599e-18	XM_011396112.1, XM_011396113.1, XM_957619.2
NC_026501.1	1771800	1780199	1144	307.701	1959	378.075	0.814159	5.26652e-19	1.93243e-18	XM_959759.3, XM_011395044.1, XM_959256.2, XM_959255.3
NC_026507.1	625200	628799	414	111.353	801	154.588	0.721163	5.29396e-19	1.94033e-18	XM_954128.3
NC_026502.1	451200	455399	534	143.63	997	192.415	0.747107	5.39392e-19	1.97476e-18	XM_950714.3, XM_950748.3
NC_026501.1	1720800	1722799	273	73.4286	565	109.041	0.674674	4.43042e-19	2.07699e-18	XM_959773.2, XM_959772.2, XM_959771.2
NC_026503.1	1608600	1610399	223	59.9802	478	92.251	0.651737	5.93975e-19	2.16735e-18	XM_952036.3, XM_952037.3, XM_952038.2
NC_026504.1	2628400	2631999	461	123.995	878	169.448	0.732509	5.70285e-19	2.21748e-18	XM_957148.3, XM_011395888.1, XM_011395889.1
NC_026502.1	4455000	4458599	452	121.574	863	166.554	0.730708	6.19838e-19	2.25921e-18	XM_011395342.1, XM_011395343.1, XM_011395341.1
NC_026502.1	173600	175599	211	56.7525	457	88.1981	0.645104	6.00487e-19	2.32853e-18	XM_950922.2, XM_950921.2
NC_026501.1	9082400	9083999	294	79.077	600	115.796	0.68408	6.03679e-19	2.33877e-18	XM_959362.2, XM_959361.3
NC_026502.1	2066600	2068199	196	52.718	431	83.1803	0.635539	5.00462e-19	2.34033e-18	XM_958430.2, XM_958429.3, XM_958428.2, XM_958427.2
NC_026505.1	2742000	2743799	269	72.3528	557	107.497	0.674356	7.05285e-19	2.5678e-18	XM_956558.3, XM_956560.3
NC_026502.1	2278400	2283599	713	191.775	1283	247.611	0.774984	6.91095e-19	2.66772e-18	XM_951515.2, XM_950827.2
NC_026507.1	4183200	4193999	1193	320.88	2033	392.356	0.818112	7.55514e-19	2.74763e-18	XM_954789.2, XM_954790.1, XM_954791.2, XM_954792.2, XM_954793.3
NC_026503.1	5099600	5101199	272	73.1597	562	108.462	0.675793	7.43043e-19	2.86304e-18	XM_951145.2, XM_951144.2
NC_026501.1	4964800	4967799	498	133.947	938	181.028	0.740619	6.39994e-19	2.98047e-18	XM_001728321.2, XM_001728320.2, XM_960232.2
NC_026505.1	2464200	2468999	994	267.356	1725	332.914	0.803419	6.59386e-19	3.06824e-18	XM_956098.3, XM_956099.2, XM_011396296.1, XM_011396295.1
NC_026507.1	3325800	3329399	323	86.8771	648	125.06	0.695761	8.83386e-19	3.20557e-18	XM_954435.2, XM_011397077.1, XM_954434.3
NC_026501.1	3347400	3349399	233	62.6699	495	95.5319	0.657497	7.02861e-19	3.25977e-18	XM_960021.2
NC_026502.1	2750000	2751799	184	49.4904	409	78.9344	0.628851	7.04876e-19	3.26374e-18	XM_951783.2, XM_951782.3
NC_026503.1	4152600	4153799	108	29.0487	270	52.1083	0.560553	7.04401e-19	3.26423e-18	XM_001727976.2
NC_026501.1	8095400	8097199	170	45.7248	384	74.1096	0.619006	7.06537e-19	3.26875e-18	XM_958996.3, XM_958995.2
NC_026505.1	2101600	2104799	459	123.457	874	168.677	0.732672	7.18085e-19	3.31673e-18	XM_956377.3, XM_956378.3
NC_026501.1	9586000	9586799	92	24.7452	239	46.1255	0.540047	8.7372e-19	3.36046e-18	XM_959722.3
NC_026502.1	715200	721199	876	235.617	1539	297.017	0.793667	9.31515e-19	3.37276e-18	XM_951633.2, XM_951632.3, XM_951631.2, XM_951630.3
NC_026502.1	1963800	1966199	265	71.2769	550	106.147	0.672806	7.49795e-19	3.45752e-18	XM_958526.2, XM_958525.2, XM_958524.2
NC_026506.1	100200	104999	481	129.374	909	175.431	0.738185	9.59669e-19	3.47087e-18	XM_011396702.1, XM_011396703.1
NC_026504.1	1533400	1533799	42	11.2967	137	26.4401	0.434259	7.53763e-19	3.47298e-18	XM_001728140.2, XM_001728141.2
NC_026501.1	493000	494399	95	25.5521	245	47.2835	0.543871	7.69581e-19	3.54297e-18	XM_958679.2, XM_958678.2
NC_026501.1	6637600	6639199	219	58.9043	470	90.707	0.650971	9.30675e-19	3.57305e-18	XM_001728428.2, XM_011395099.1, XM_011395100.1, XM_011395101.1
NC_026503.1	3236600	3237599	123	33.0832	298	57.5121	0.577976	7.84913e-19	3.6106e-18	XM_952647.2
NC_026501.1	4971200	4972399	153	41.1523	353	68.1268	0.606285	8.38386e-19	3.85343e-18	XM_960232.2, XM_960233.3
NC_026505.1	321800	323799	257	69.1251	536	103.445	0.669584	8.39288e-19	3.85443e-18	XM_953609.2, XM_953608.1, XM_011396423.1, XM_011396422.1
NC_026506.1	1349400	1354799	617	165.954	1128	217.697	0.762876	1.14913e-18	4.13788e-18	XM_955477.2, XM_955476.3, XM_955475.2, XM_955474.2
NC_026507.1	2843400	2845399	162	43.573	369	71.2147	0.613968	9.60902e-19	4.40397e-18	XM_954373.2, XM_954372.2
NC_026504.1	4208000	4208399	64	17.214	183	35.3178	0.492329	1.15212e-18	4.41128e-18	XM_956863.2
NC_026501.1	6859600	6863199	437	117.54	837	161.536	0.728433	9.71647e-19	4.44779e-18	XM_959712.3, XM_001728426.2, XM_001728425.2, XM_959710.2
NC_026503.1	1433400	1435799	398	107.05	772	148.991	0.719371	1.25396e-18	4.50055e-18	XM_952242.3, XM_011395616.1, XM_011395617.1
NC_026505.1	2528800	2529199	45	12.1036	143	27.5981	0.4452	1.21568e-18	4.65042e-18	XM_956118.2, XM_956119.2
NC_026501.1	9044000	9048799	591	158.961	1086	209.591	0.759017	1.24993e-18	4.77287e-18	XM_959374.3, XM_959373.3
NC_026502.1	985400	986999	156	41.9592	358	69.0917	0.609488	1.04624e-18	4.78536e-18	XM_011395353.1, XM_951374.2, XM_011395228.1, XM_011395227.1
NC_026501.1	2150000	2153199	601	161.651	1102	212.679	0.760642	1.26759e-18	4.83595e-18	XM_001728497.2, XM_960422.2
NC_026506.1	2603200	2606399	611	164.34	1118	215.767	0.762221	1.279e-18	4.87511e-18	XM_952581.3
NC_026501.1	1537200	1539799	340	91.4496	676	130.464	0.701981	1.07225e-18	4.90033e-18	XM_011394624.1, XM_011394625.1, XM_001728505.2
NC_026501.1	1454000	1455599	195	52.449	427	82.4083	0.638222	1.40311e-18	5.3434e-18	XM_959509.3, XM_959508.2
NC_026501.1	2861600	2864999	654	175.906	1187	229.084	0.768395	1.19562e-18	5.45092e-18	XM_959907.2, XM_959908.2, XM_959909.2, XM_959910.2
NC_026501.1	4721000	4722799	243	65.3595	511	98.6198	0.66417	1.21811e-18	5.54448e-18	XM_959101.3, XM_959102.2
NC_026501.1	2085600	2091199	1153	310.122	1968	379.812	0.816807	1.45988e-18	5.54964e-18	XM_960441.3, XM_011395048.1, XM_960440.2, XM_960439.3
NC_026504.1	2288000	2289399	204	54.8697	443	85.4962	0.643473	1.30116e-18	5.91292e-18	XM_001728037.2, XM_011396045.1, XM_011396046.1
NC_026506.1	1558400	1559799	142	38.1936	332	64.0739	0.598482	1.38935e-18	6.30606e-18	XM_955415.2, XM_955414.2
NC_026503.1	1371800	1374199	280	75.3114	574	110.778	0.68108	1.42442e-18	6.45744e-18	NULL
NC_026505.1	5137800	5138999	160	43.0351	364	70.2497	0.614742	1.93015e-18	6.87485e-18	XM_011396330.1, XM_011396331.1, XM_956054.2
NC_026505.1	5589800	5590399	47	12.6416	147	28.3701	0.452001	1.58827e-18	7.18868e-18	XM_955867.3, XM_955868.2
NC_026503.1	2869200	2872399	483	129.912	910	175.624	0.740434	1.92172e-18	7.27276e-18	XM_951587.3, XM_951588.2, XM_951589.3
NC_026503.1	1749800	1751599	258	69.3941	536	103.445	0.672179	1.68908e-18	7.63883e-18	XM_957647.2
NC_026503.1	3813000	3815999	482	129.643	908	175.238	0.74053	2.15404e-18	7.64743e-18	XM_951595.3
NC_026505.1	5049000	5053799	565	151.968	1042	201.099	0.756296	2.33135e-18	8.25908e-18	XM_011396320.1, XM_011396319.1, XM_955630.2, XM_955631.2
NC_026506.1	915600	918999	494	132.871	928	179.098	0.74259	1.85574e-18	8.38581e-18	XM_955346.2, XM_955347.3
NC_026503.1	1405800	1408799	377	101.401	736	142.043	0.714799	1.90911e-18	8.62005e-18	XM_011395612.1, XM_011395613.1, XM_952234.3
NC_026506.1	1913000	1915599	450	121.036	856	165.203	0.733424	2.02497e-18	9.114e-18	XM_011396571.1, XM_011396569.1, XM_011396570.1, XM_950758.2, XM_950759.3, XM_950760.3
NC_026501.1	3280400	3282799	282	75.8494	576	111.164	0.68355	2.46031e-18	9.22072e-18	XM_960391.2, XM_960392.3
NC_026501.1	769600	771199	100	26.8969	253	48.8274	0.554175	2.05459e-18	9.2399e-18	XM_959800.3, XM_959801.3, XM_959802.2
NC_026506.1	865600	870799	787	211.679	1395	269.226	0.786684	2.47216e-18	9.25698e-18	XM_955332.3, XM_955333.3
NC_026504.1	3736200	3738799	444	119.422	846	163.273	0.732211	2.14573e-18	9.64209e-18	XM_951224.2, XM_951223.3
NC_026501.1	4370400	4374399	592	159.23	1085	209.398	0.761	2.58788e-18	9.67324e-18	XM_958617.2, XM_958618.3
NC_026502.1	4403400	4408199	651	175.099	1180	227.733	0.769409	2.16211e-18	9.70794e-18	XM_958138.3, XM_011395336.1, XM_011395337.1, XM_958109.2
NC_026506.1	1727400	1735199	943	253.638	1639	316.317	0.802209	2.80174e-18	9.89345e-18	XM_011396747.1, XM_955364.3, XM_955363.1
NC_026501.1	3041400	3042599	207	55.6767	447	86.2682	0.647061	2.28628e-18	1.0241e-17	XM_958887.2
NC_026505.1	4961600	4962399	105	28.2418	262	50.5644	0.561707	2.78331e-18	1.03764e-17	XM_956198.3, XM_956199.3
NC_026506.1	2561400	2564599	534	143.63	992	191.45	0.750869	2.34944e-18	1.05155e-17	XM_952571.2, XM_952572.3
NC_026504.1	1837400	1838999	251	67.5113	523	100.936	0.670238	2.52976e-18	1.12868e-17	XM_957271.2, XM_957272.3, XM_011395900.1, XM_011395899.1
NC_026504.1	5658600	5663199	675	181.554	1217	234.873	0.773498	2.97852e-18	1.3247e-17	XM_956908.2, XM_956907.3
NC_026503.1	3736800	3749399	1833	493.021	3001	579.174	0.851429	3.82824e-18	1.34747e-17	XM_011395533.1, XM_011395532.1, XM_011395531.1, XM_952197.3, XM_952198.3, XM_952199.2
NC_026505.1	2512000	2515599	496	133.409	929	179.291	0.744789	3.65515e-18	1.35553e-17	XM_956114.2, XM_011396298.1, XM_011396297.1, XM_011396299.1
NC_026505.1	3524800	3527399	410	110.277	789	152.272	0.725061	3.16136e-18	1.40381e-17	XM_955729.3, XM_011396485.1, XM_011396484.1
NC_026501.1	382800	389999	875	235.348	1531	295.473	0.796902	4.16932e-18	1.46439e-17	XM_959958.3, XM_959957.2, XM_959956.2
NC_026505.1	159600	161199	271	72.8907	556	107.305	0.680571	4.07854e-18	1.50467e-17	XM_955886.1, XM_955885.2
NC_026507.1	1674000	1674399	49	13.1795	150	28.9491	0.46148	4.47918e-18	1.64818e-17	XM_954907.2, XM_954906.2
NC_026501.1	2519400	2522999	543	146.05	1004	193.766	0.754384	4.8705e-18	1.70884e-17	XM_959997.2, XM_959998.2
NC_026502.1	3248200	3249999	240	64.5526	503	97.0758	0.666417	3.95577e-18	1.75104e-17	XM_951859.2
NC_026503.1	2655600	2657999	305	82.0356	613	118.305	0.694565	5.05866e-18	1.76919e-17	XM_952143.2, XM_011395738.1, XM_011395739.1
NC_026501.1	7725000	7726799	130	34.966	308	59.4421	0.590843	4.01786e-18	1.77713e-17	XM_960690.2, XM_960689.3
NC_026503.1	4508000	4508799	84	22.5934	221	42.6516	0.533612	4.19698e-18	1.85345e-17	XM_001728043.2, XM_953943.3
NC_026504.1	4596400	4603999	773	207.913	1370	264.401	0.786798	5.06379e-18	1.86008e-17	XM_957020.2, XM_957019.2, XM_957018.3
NC_026501.1	1908600	1910199	176	47.3386	391	75.4605	0.629284	4.23445e-18	1.86853e-17	XM_011394604.1, XM_959135.2
NC_026505.1	2492400	2493599	183	49.2214	403	77.7765	0.63474	5.13647e-18	1.88515e-17	XM_956109.3
NC_026505.1	3465200	3470799	730	196.348	1302	251.278	0.781866	5.228e-18	1.91708e-17	XM_955654.2, XM_011396192.1, XM_011396191.1, XM_955656.3
NC_026505.1	3370800	3371599	120	32.2763	289	55.7752	0.581496	5.31586e-18	1.94762e-17	XM_955559.3, XM_955560.3
NC_026501.1	2020800	2023199	307	82.5736	616	118.884	0.695705	5.79605e-18	2.02062e-17	XM_960460.3
NC_026506.1	3772800	3774599	229	61.594	483	93.216	0.662281	6.06842e-18	2.11333e-17	XM_951982.3
NC_026502.1	3833400	3834599	148	39.8075	340	65.6179	0.608964	6.26456e-18	2.17932e-17	XM_958504.3
NC_026501.1	7730800	7731399	105	28.2418	261	50.3714	0.563851	5.02547e-18	2.21066e-17	XM_960689.3, XM_960688.1, XM_960687.1
NC_026505.1	1788800	1792399	355	95.4841	696	134.324	0.711831	6.33381e-18	2.31658e-17	XM_956230.2, XM_956231.3
NC_026502.1	101800	103399	133	35.7729	313	60.407	0.59475	5.28841e-18	2.32089e-17	XM_958080.3, XM_011395362.1, XM_958079.3
NC_026503.1	4563000	4564799	270	72.6217	553	106.726	0.681741	6.78634e-18	2.35336e-17	XM_952892.2
NC_026505.1	3457600	3460399	401	107.857	772	148.991	0.72478	6.48118e-18	2.36641e-17	XM_955652.3, XM_955653.2
NC_026507.1	1494000	1495199	166	44.6489	372	71.7937	0.623975	7.46959e-18	2.5767e-17	XM_950893.2, XM_950892.3
NC_026501.1	2685600	2687199	171	45.9938	381	73.5306	0.627516	7.16879e-18	2.61298e-17	XM_960582.2, XM_960583.3, XM_960584.2
NC_026505.1	3257200	3260399	482	129.643	904	174.466	0.743803	7.26296e-18	2.64504e-17	XM_956484.3, XM_956485.3
NC_026505.1	1355400	1356399	229	61.594	483	93.216	0.662281	6.06842e-18	2.65906e-17	XM_954094.2, XM_954093.2
NC_026502.1	276800	278999	378	101.67	734	141.657	0.71864	6.60942e-18	2.89387e-17	XM_950680.2, XM_950679.3
NC_026501.1	4114800	4138799	4434	1192.61	6860	1323.94	0.900878	8.50829e-18	2.92885e-17	XM_958974.3, XM_958975.2, XM_958976.3, XM_958977.2, XM_958978.2, XM_958979.2, XM_011394983.1, XM_011394981.1, XM_011394982.1, XM_011395069.1, XM_958981.2
NC_026506.1	977800	982199	472	126.954	888	171.378	0.741513	6.73973e-18	2.94863e-17	XM_955296.2
NC_026501.1	1238600	1241199	563	151.43	1035	199.748	0.758715	6.80073e-18	2.97301e-17	XM_959014.3, XM_959013.2
NC_026506.1	1668400	1672799	528	142.016	978	188.748	0.753065	8.22948e-18	2.98934e-17	NULL
NC_026502.1	3159800	3160399	128	34.4281	303	58.4771	0.591392	8.18722e-18	3.57082e-17	XM_951891.3, XM_011395156.1, XM_011395155.1
NC_026503.1	1471600	1473599	291	78.2701	588	113.48	0.690919	8.51959e-18	3.71291e-17	XM_001728147.2, XM_952255.2
NC_026504.1	3433400	3435599	328	88.2219	650	125.446	0.704327	9.0179e-18	3.92704e-17	XM_952402.2
NC_026501.1	7522600	7525999	519	139.595	963	185.853	0.751772	9.45551e-18	4.11125e-17	XM_960743.3, XM_960742.3, XM_960741.2
NC_026506.1	1574400	1577999	514	138.25	954	184.116	0.75156	1.23881e-17	4.22457e-17	XM_955410.3, XM_955409.3, XM_011396654.1, XM_011396655.1
NC_026502.1	3550000	3552399	293	78.808	591	114.059	0.692126	9.81641e-18	4.26488e-17	XM_958220.3, XM_958219.2
NC_026504.1	4701600	4702799	179	48.1455	394	76.0395	0.63509	1.25791e-17	4.28079e-17	XM_011395904.1, XM_011395903.1
NC_026504.1	5895800	5896399	93	25.0141	237	45.7395	0.550441	1.01322e-17	4.39868e-17	XM_956780.2, XM_956779.3
NC_026501.1	1825400	1832799	966	259.824	1669	322.107	0.806993	1.01515e-17	4.40369e-17	XM_959242.3, XM_959241.3, XM_959240.2, XM_959239.3
NC_026506.1	2661200	2662399	146	39.2695	335	64.6529	0.60973	1.26356e-17	4.56257e-17	XM_952597.2, XM_952598.3
NC_026505.1	4429600	4431999	352	94.6772	689	132.973	0.712993	1.27271e-17	4.59171e-17	XM_955567.3
NC_026503.1	4150000	4151599	167	44.9179	373	71.9867	0.626033	1.08964e-17	4.71591e-17	XM_011395670.1, XM_011395671.1
NC_026503.1	1030800	1032599	280	75.3114	568	109.62	0.688262	1.45156e-17	4.92961e-17	XM_011395642.1, XM_011395641.1, XM_957865.2
NC_026506.1	1476000	1477799	283	76.1183	573	110.585	0.68955	1.49339e-17	5.06642e-17	XM_955440.2, XM_955439.1, XM_955438.2
NC_026507.1	1916800	1921599	737	198.23	1309	252.629	0.785136	1.43152e-17	5.15592e-17	XM_954738.2, XM_954737.3
NC_026503.1	2861400	2864199	437	117.54	829	159.992	0.735454	1.23796e-17	5.34964e-17	XM_001728443.2, XM_001728444.2
NC_026501.1	149400	162599	1515	407.489	2510	484.414	0.841419	1.65916e-17	5.60563e-17	XM_960102.2, XM_960103.2, XM_960104.3, XM_001728006.2, XM_960105.2, XM_960106.3
NC_026504.1	1768400	1771999	574	154.388	1050	202.643	0.762473	1.42237e-17	6.13239e-17	XM_957250.3, XM_957251.2
NC_026501.1	5880000	5881999	225	60.5181	474	91.479	0.663093	1.4621e-17	6.29406e-17	XM_011394956.1, XM_011394957.1, XM_954067.2, XM_954068.2
NC_026506.1	334600	336799	202	54.3318	434	83.7593	0.650379	1.50831e-17	6.48802e-17	XM_955054.2, XM_955053.2, XM_011396774.1
NC_026503.1	522800	523599	131	35.235	307	59.2491	0.597287	1.82888e-17	6.57038e-17	XM_957960.3, XM_957961.1
NC_026501.1	5470200	5473199	357	96.0221	696	134.324	0.71583	1.98419e-17	6.69691e-17	XM_953819.2, XM_953820.2, XM_953821.2
NC_026504.1	1598000	1598799	60	16.1382	171	33.0019	0.494266	1.89274e-17	6.79403e-17	XM_957160.2, XM_957161.3
NC_026503.1	3861800	3862399	56	15.0623	163	31.458	0.484385	1.6204e-17	6.95692e-17	XM_951610.1
NC_026502.1	2196600	2198199	224	60.2491	472	91.093	0.66295	1.63982e-17	7.03225e-17	XM_951533.2, XM_951532.2, XM_951531.2
NC_026501.1	577200	577799	66	17.752	183	35.3178	0.507477	2.10145e-17	7.07448e-17	XM_959547.2, XM_959546.2, XM_959545.2
NC_026505.1	2726800	2730399	357	96.0221	696	134.324	0.71583	1.98419e-17	7.11631e-17	XM_956552.3, XM_011396153.1, XM_011396154.1, XM_956555.3
NC_026501.1	8151600	8157599	1335	359.074	2234	431.148	0.833084	2.14335e-17	7.20445e-17	XM_959228.2, XM_011394475.1, XM_011394473.1, XM_011394472.1, XM_011394474.1
NC_026502.1	2768800	2773799	747	200.92	1324	255.524	0.786766	1.72799e-17	7.3935e-17	XM_951777.3, XM_951773.3, XM_011395171.1, XM_011395169.1
NC_026501.1	5605200	5630999	3718	1000.03	5797	1118.78	0.893938	2.31098e-17	7.75998e-17	XM_960177.3, XM_011395088.1, XM_011395089.1, XM_960176.3, XM_960175.2, XM_960174.2, XM_960173.3, XM_011394893.1, XM_011394892.1, XM_960171.2, XM_960170.2
NC_026504.1	4495200	4508399	2167	582.857	3492	673.934	0.865008	2.45697e-17	8.24178e-17	XM_957054.3, XM_011396127.1, XM_957051.2, XM_011395927.1, XM_011395928.1
NC_026506.1	2157200	2159999	394	105.974	757	146.096	0.726252	2.02796e-17	8.6507e-17	XM_952472.3, XM_952474.3
NC_026502.1	1616600	1618199	324	87.1461	641	123.709	0.705518	2.06267e-17	8.7921e-17	XM_958163.2
NC_026504.1	2599000	2599599	91	24.4762	232	44.7745	0.55029	2.07636e-17	8.84376e-17	XM_956805.2, XM_956804.3, XM_956803.3
NC_026505.1	6298400	6302599	413	111.084	788	152.079	0.731279	2.15025e-17	9.14463e-17	XM_011396557.1, XM_952320.2, XM_011396416.1, XM_011396417.1, XM_011396415.1
NC_026503.1	3637800	3642599	789	212.217	1389	268.068	0.792085	2.2351e-17	9.49834e-17	XM_952170.2, XM_952171.3, XM_952172.2
NC_026501.1	3128000	3131599	597	160.575	1085	209.398	0.767416	2.31642e-17	9.82907e-17	XM_960346.3, XM_011395063.1
NC_026504.1	1939200	1942799	333	89.5668	655	126.411	0.709581	2.94325e-17	9.85283e-17	XM_011396023.1, XM_011396024.1, XM_959354.2, XM_011396078.1, XM_959353.2
NC_026502.1	100000	103599	303	81.4977	605	116.761	0.699134	2.79954e-17	9.97321e-17	XM_958080.3, XM_011395362.1, XM_958079.3
NC_026502.1	2487600	2491799	506	136.098	938	181.028	0.752492	3.03909e-17	1.01633e-16	XM_011395394.1, XM_011395396.1, XM_011395395.1, XM_952102.2
NC_026501.1	7653600	7654799	229	61.594	479	92.444	0.6678	3.22035e-17	1.07476e-16	XM_960709.3, XM_960707.2
NC_026501.1	6727800	6736199	1249	335.943	2100	405.287	0.82917	3.30574e-17	1.10214e-16	XM_959654.2, XM_959653.3, XM_959652.2
NC_026502.1	234000	234599	114	30.6625	275	53.0733	0.580695	2.60588e-17	1.10324e-16	XM_951029.3, XM_951028.2
NC_026505.1	469800	472799	289	77.7321	581	112.129	0.69444	3.32174e-17	1.10635e-16	XM_953100.3, XM_953099.2
NC_026501.1	1540600	1543999	1119	300.977	1901	366.881	0.820667	2.80163e-17	1.18433e-16	XM_001728505.2, XM_959580.2
NC_026502.1	1500000	1504199	452	121.574	850	164.045	0.741871	3.58385e-17	1.19123e-16	XM_958384.2, XM_958385.3, XM_958386.3, XM_011395268.1, XM_011395269.1
NC_026501.1	6985200	6986399	123	33.0832	291	56.1612	0.591832	3.70722e-17	1.23099e-16	XM_958870.2, XM_958869.1
NC_026501.1	4932000	4934199	327	87.953	645	124.481	0.707621	2.94711e-17	1.2449e-16	XM_960223.3, XM_960224.2
NC_026502.1	967800	969399	171	45.9938	378	72.9516	0.632483	2.9668e-17	1.25181e-16	XM_951205.2, XM_951204.2, XM_951203.2
NC_026505.1	2392600	2394399	293	78.808	588	113.48	0.695651	3.00894e-17	1.26817e-16	XM_011396291.1, XM_011396292.1, XM_956036.2
NC_026507.1	2816400	2818399	346	93.0634	676	130.464	0.714333	3.62881e-17	1.28307e-16	XM_952788.3, XM_954378.2
NC_026501.1	5426400	5446199	2409	647.947	3851	743.219	0.871948	3.91541e-17	1.29619e-16	XM_011395085.1, XM_953805.2, XM_953806.2, XM_011394944.1, XM_953808.3, XM_953809.2, XM_953810.2, XM_953811.3
NC_026503.1	1818600	1823399	511	137.443	945	182.379	0.75429	4.12977e-17	1.36578e-16	XM_957904.3, XM_011395730.1, XM_957905.3
NC_026501.1	6221200	6221799	94	25.2831	237	45.7395	0.556296	3.24624e-17	1.36614e-16	XM_952897.2
NC_026505.1	2461800	2468999	1184	318.46	1999	385.794	0.825749	4.19138e-17	1.38336e-16	XM_956097.3, XM_956098.3, XM_956099.2, XM_011396296.1, XM_011396295.1
NC_026501.1	8489200	8496799	1334	358.805	2230	430.376	0.833952	3.38743e-17	1.42237e-16	XM_960287.2, XM_960284.2, XM_011394750.1, XM_011394752.1, XM_011394751.1
NC_026507.1	3979000	3983199	598	160.844	1085	209.398	0.7687	3.55827e-17	1.49299e-16	XM_011396907.1, XM_011396908.1, XM_955000.2
NC_026505.1	4139400	4141599	454	122.112	853	164.624	0.742529	3.86763e-17	1.62038e-16	XM_955607.2, XM_011396478.1, XM_011396477.1
NC_026502.1	718800	720799	361	97.0979	700	135.096	0.719698	4.81519e-17	1.69689e-16	XM_951632.3, XM_951631.2, XM_951630.3
NC_026506.1	2324000	2325999	243	65.3595	502	96.8828	0.676054	4.8468e-17	1.70662e-16	XM_951472.3, XM_011396592.1, XM_011396591.1
NC_026507.1	3042600	3044999	284	76.3873	572	110.392	0.693186	4.11694e-17	1.72355e-16	XM_954840.3, XM_011397013.1, XM_011397014.1
NC_026506.1	761600	764799	295	79.346	590	113.866	0.698014	4.97554e-17	1.7505e-16	XM_011396605.1, XM_011396606.1, XM_955128.2
NC_026503.1	608200	610399	365	98.1738	707	136.447	0.720456	4.22069e-17	1.76436e-16	XM_957807.3, XM_011395569.1, XM_011395568.1, XM_011395570.1
NC_026501.1	9018400	9026399	1117	300.439	1895	365.723	0.821794	5.02843e-17	1.76764e-16	XM_959378.2
NC_026502.1	2669800	2675799	1004	270.045	1721	332.142	0.813378	4.51805e-17	1.88587e-16	XM_951818.2, XM_951817.3, XM_951816.3
NC_026505.1	5485600	5486399	132	35.504	307	59.2491	0.601812	4.77358e-17	1.99105e-16	XM_955978.3
NC_026506.1	3600800	3615199	2023	544.125	3270	631.089	0.862362	5.8481e-17	2.04563e-16	XM_951543.2, XM_951542.3, XM_951541.3, XM_951540.3, XM_951539.3, XM_951538.3
NC_026501.1	4135600	4138799	581	156.271	1056	203.801	0.767375	5.88062e-17	2.05532e-16	XM_958979.2, XM_011394983.1, XM_011394981.1, XM_011394982.1, XM_011395069.1, XM_958981.2
NC_026502.1	1930000	1935599	608	163.533	1099	212.1	0.771586	5.95996e-17	2.08134e-16	XM_958539.2, XM_958538.3, XM_958537.2, XM_958536.2, XM_958535.2
NC_026504.1	2291800	2296399	597	160.575	1082	208.819	0.769542	5.18247e-17	2.16e-16	XM_011396045.1, XM_011396046.1, XM_957221.2, XM_957220.2, XM_957219.2
NC_026501.1	8596600	8598799	282	75.8494	568	109.62	0.69316	5.2091e-17	2.1695e-16	XM_960250.2, XM_960249.3
NC_026504.1	1813200	1819199	892	239.921	1545	298.175	0.805011	7.08701e-17	2.33204e-16	XM_957264.3, XM_957265.2, XM_957266.3, XM_957267.2
NC_026502.1	737800	739799	224	60.2491	469	90.5141	0.667182	5.73619e-17	2.38549e-16	XM_951626.2
NC_026505.1	2489400	2493599	630	169.451	1133	218.662	0.775489	7.70472e-17	2.53023e-16	XM_956107.3, XM_956109.3
NC_026506.1	2248400	2249999	133	35.7729	308	59.4421	0.604374	7.30952e-17	2.54218e-16	XM_952507.2, XM_952508.2
NC_026501.1	8781200	8783199	301	80.9598	599	115.603	0.70148	7.33778e-17	2.54992e-16	XM_960483.2
NC_026505.1	1577200	1577599	57	15.3313	163	31.458	0.492883	7.44521e-17	2.58514e-16	NULL
NC_026503.1	3220200	3237599	2280	613.25	3653	705.006	0.869994	8.09744e-17	2.65654e-16	XM_952643.3, XM_011395747.1, XM_952645.2, XM_952646.3, XM_952647.2
NC_026504.1	2940000	2945399	913	245.569	1577	304.351	0.807233	8.21948e-17	2.69389e-16	XM_957485.2, XM_011395857.1, XM_011395858.1, XM_957483.2
NC_026501.1	7754000	7756199	436	117.271	822	158.641	0.740016	6.55238e-17	2.7189e-16	XM_960679.2, XM_960678.3
NC_026503.1	3532800	3539399	634	170.527	1139	219.82	0.776298	8.43497e-17	2.76176e-16	XM_952723.2, XM_952724.2, XM_952725.2, XM_952726.3, XM_952727.2
NC_026505.1	3601200	3602199	116	31.2004	277	53.4593	0.586544	6.71e-17	2.78226e-16	XM_956302.2, XM_956303.2
NC_026504.1	3141000	3142399	115	30.9315	275	53.0733	0.585745	7.28784e-17	3.01299e-16	XM_951828.2, XM_951827.3, XM_951826.2, XM_951825.2
NC_026507.1	3771600	3772199	85	22.8624	218	42.0726	0.547286	9.62346e-17	3.1415e-16	XM_954653.2, XM_954654.3, XM_001728188.2
NC_026504.1	5717200	5717799	72	19.3658	193	37.2478	0.524422	7.91499e-17	3.26269e-16	XM_001728465.2, XM_957124.2
NC_026501.1	4586000	4589199	554	149.009	1011	195.117	0.764314	9.70509e-17	3.36158e-16	XM_959873.2, XM_959874.3
NC_026501.1	9228800	9229999	67	18.0209	183	35.3178	0.515052	8.42088e-17	3.46362e-16	XM_011394723.1, XM_959178.2
NC_026503.1	2804400	2805999	250	67.2423	512	98.8128	0.681893	1.04331e-16	3.602e-16	XM_951573.3
NC_026501.1	5463200	5466399	593	159.499	1073	207.082	0.7708	1.04257e-16	3.60237e-16	XM_953816.2, XM_953817.3, XM_953818.2
NC_026504.1	1209800	1211399	323	86.8771	635	122.551	0.709982	9.52785e-17	3.91037e-16	XM_957006.2, XM_957005.3, XM_957004.2
NC_026503.1	1157200	1158999	267	71.8148	541	104.41	0.68912	9.78897e-17	4.0117e-16	XM_958033.2, XM_958034.2
NC_026502.1	200400	206399	1000	268.969	1710	330.019	0.815349	1.23501e-16	4.01563e-16	XM_951039.3, XM_951038.1, XM_951037.2
NC_026501.1	6932000	6933599	191	51.3731	410	79.1274	0.651057	1.24971e-16	4.30063e-16	XM_959683.2, XM_011394536.1
NC_026505.1	5812200	5816199	627	168.644	1127	217.504	0.775908	1.06134e-16	4.33696e-16	XM_955587.2, XM_955588.3
NC_026504.1	3823000	3824599	200	53.7939	426	82.2153	0.656036	1.0818e-16	4.41096e-16	XM_957565.2, XM_957566.2, XM_957567.2
NC_026501.1	9558200	9559599	154	41.4213	345	66.5828	0.624331	1.10439e-16	4.49981e-16	XM_958940.2, XM_958941.3
NC_026502.1	2106600	2108199	239	64.2837	493	95.1459	0.677086	1.15267e-16	4.68974e-16	XM_958414.2, XM_958413.3
NC_026505.1	1270800	1272799	330	88.7599	646	124.674	0.71299	1.18934e-16	4.83195e-16	XM_954115.2
NC_026505.1	1884600	1891199	857	230.507	1487	286.982	0.803607	1.53261e-16	4.96362e-16	XM_956256.2, XM_956257.2, XM_956258.2, XM_956259.2, XM_956260.3
NC_026502.1	305400	307199	219	58.9043	458	88.3911	0.667989	1.54574e-16	4.99627e-16	XM_951730.2, XM_951729.2
NC_026501.1	6851000	6854399	462	124.264	862	166.361	0.747704	1.27579e-16	5.17573e-16	XM_011394545.1, XM_011394544.1, XM_959714.2, XM_959713.2
NC_026506.1	2014200	2021999	1076	289.411	1826	352.407	0.821555	1.616e-16	5.21825e-16	XM_951460.3, XM_951461.3
NC_026506.1	1449800	1450399	78	20.9796	204	39.3707	0.537072	1.28991e-16	5.22922e-16	XM_011396744.1, XM_955447.2
NC_026501.1	2746800	2749199	362	97.3669	698	134.71	0.723751	1.62429e-16	5.23984e-16	XM_960601.2, XM_960602.2, XM_960603.2, XM_960604.3
NC_026503.1	3257600	3260399	463	124.533	863	166.554	0.748452	1.53238e-16	5.25635e-16	XM_952651.2, XM_952652.3
NC_026506.1	2098600	2100399	224	60.2491	467	90.1281	0.670033	1.30808e-16	5.29528e-16	XM_952445.3, XM_952447.3
NC_026502.1	2700600	2705399	685	184.244	1217	234.873	0.78494	1.66828e-16	5.37648e-16	XM_951808.3, XM_951805.3
NC_026503.1	4040400	4043999	661	177.789	1179	227.54	0.781872	1.70705e-16	5.49605e-16	XM_011395559.1, XM_011395560.1, XM_951083.1, XM_951084.2
NC_026504.1	1738000	1739599	204	54.8697	432	83.3733	0.65982	1.6182e-16	5.54179e-16	XM_957240.2, XM_957241.2
NC_026506.1	1241200	1244399	579	155.733	1049	202.45	0.769836	1.6347e-16	5.59379e-16	XM_955106.3, XM_955105.2
NC_026501.1	7014800	7015999	150	40.3454	337	65.0389	0.622615	1.66977e-16	5.70919e-16	XM_959284.2, XM_959283.2
NC_026501.1	9337800	9339599	377	101.401	723	139.534	0.727634	1.45994e-16	5.90577e-16	XM_001727968.2, XM_011394965.1, XM_011394964.1
NC_026501.1	930000	933599	477	128.298	885	170.799	0.751889	1.84115e-16	5.92199e-16	XM_959164.3
NC_026505.1	574800	575599	104	27.9728	253	48.8274	0.576123	1.7344e-16	5.9254e-16	XM_952843.2
NC_026505.1	1464800	1467599	422	113.505	796	153.623	0.739676	1.75734e-16	5.99895e-16	XM_953082.3, XM_953081.1
NC_026504.1	1536200	1538799	489	131.526	905	174.659	0.75375	1.5282e-16	6.17306e-16	XM_001728141.2, XM_956708.1, XM_956709.2
NC_026502.1	4285200	4286999	183	49.2214	395	76.2325	0.647563	1.96465e-16	6.31302e-16	XM_953261.3
NC_026502.1	3813000	3814199	185	49.7593	399	77.0045	0.648056	1.57191e-16	6.34053e-16	XM_958496.3, XM_958497.2
NC_026501.1	8775000	8779599	504	135.561	929	179.291	0.756777	1.59747e-16	6.43901e-16	XM_960485.2, XM_960484.2, XM_960483.2
NC_026503.1	1990600	1991199	60	16.1382	168	32.4229	0.50304	1.64504e-16	6.61656e-16	XM_957989.2, XM_957990.2
NC_026502.1	201800	206199	872	234.541	1510	291.421	0.80521	1.66213e-16	6.68051e-16	XM_951039.3, XM_951038.1, XM_951037.2
NC_026504.1	5670000	5670599	67	18.0209	182	35.1249	0.517866	1.66836e-16	6.69125e-16	XM_956801.3, XM_956800.2
NC_026506.1	3691200	3692999	301	80.9598	596	115.024	0.705005	2.16068e-16	6.93613e-16	XM_952013.3, XM_952012.2, XM_952011.3
NC_026506.1	3609800	3613599	757	203.61	1330	256.682	0.79369	1.77999e-16	7.11366e-16	XM_951540.3, XM_951539.3, XM_951538.3
NC_026501.1	52800	55599	198	53.2559	421	81.2504	0.657204	2.08939e-16	7.11533e-16	XM_953216.2, XM_953217.2, XM_953218.2
NC_026507.1	67200	69599	282	75.8494	564	108.848	0.698068	2.29968e-16	7.36795e-16	XM_953047.3
NC_026505.1	5331600	5337599	873	234.81	1510	291.421	0.806133	2.34157e-16	7.49483e-16	XM_956140.2, XM_956141.2, XM_956142.2
NC_026504.1	5446000	5447599	144	38.7316	326	62.9159	0.617988	1.88558e-16	7.52494e-16	XM_956969.3, XM_956968.2, XM_956967.3
NC_026501.1	615200	616399	132	35.504	304	58.6701	0.607731	2.25005e-16	7.64407e-16	XM_959537.2, XM_959536.3
NC_026502.1	1477600	1478799	137	36.8488	313	60.407	0.612504	2.3003e-16	7.80854e-16	XM_958104.2, XM_958105.2
NC_026503.1	4241600	4243199	206	55.4077	435	83.9523	0.661673	1.96838e-16	7.84982e-16	XM_953054.3, XM_953055.2, XM_953056.3
NC_026505.1	2553000	2556599	397	106.781	754	145.517	0.734676	2.56942e-16	8.20814e-16	XM_956127.1
NC_026507.1	1792000	1796399	523	140.671	958	184.888	0.761504	2.44473e-16	8.27896e-16	XM_954872.2, XM_954871.2, XM_954870.2, XM_954868.2
NC_026505.1	3717000	3718399	198	53.2559	421	81.2504	0.657204	2.08939e-16	8.30306e-16	XM_956337.2, XM_011396210.1, XM_011396211.1
NC_026505.1	3192600	3206999	1619	435.461	2651	511.626	0.851336	2.8505e-16	9.09722e-16	XM_956466.3, XM_956468.3, XM_956469.2
NC_026503.1	4166000	4168399	388	104.36	739	142.622	0.732618	2.80843e-16	9.49548e-16	XM_953929.2, XM_011395672.1, XM_011395673.1
NC_026501.1	6068800	6071199	483	129.912	893	172.343	0.754514	2.99026e-16	1.01022e-15	XM_953391.3, XM_953390.2
NC_026506.1	890800	893199	302	81.2287	597	115.217	0.706157	2.74403e-16	1.08586e-15	XM_955339.2, XM_011396617.1, XM_011396618.1, XM_011396619.1, XM_011396620.1
NC_026503.1	3130200	3132599	294	79.077	583	112.515	0.703994	3.44269e-16	1.09765e-15	XM_952616.2, XM_011395494.1, XM_011395493.1
NC_026504.1	2387800	2388599	105	28.2418	254	49.0204	0.579329	2.82815e-16	1.11757e-15	XM_957449.2, XM_957448.2
NC_026506.1	2634000	2636599	439	118.078	822	158.641	0.745096	2.88267e-16	1.13752e-15	XM_952588.3, XM_952589.2, XM_952590.3, XM_952591.2
NC_026505.1	4779400	4782599	423	113.774	796	153.623	0.741425	2.8951e-16	1.14163e-15	XM_950897.2, XM_950896.3, XM_011396225.1, XM_011396224.1, XM_011396226.1
NC_026504.1	4077200	4079999	466	125.34	865	166.94	0.751551	3.53835e-16	1.1916e-15	XM_001728270.2, XM_956678.2
NC_026505.1	3014000	3016799	557	149.816	1011	195.117	0.768446	3.56613e-16	1.19906e-15	XM_955957.3, XM_955958.2, XM_011396169.1
NC_026501.1	1568400	1571599	484	130.181	894	172.536	0.755228	3.56349e-16	1.19912e-15	XM_959575.3
NC_026506.1	1663000	1664199	96	25.8211	237	45.7395	0.568008	3.07672e-16	1.20986e-15	XM_955380.3, XM_011396787.1, XM_955379.1
NC_026501.1	6696800	6698799	278	74.7735	556	107.305	0.698085	3.68395e-16	1.23671e-15	XM_959661.3, XM_959660.2
NC_026501.1	8739800	8741799	190	51.1042	406	78.3554	0.654031	3.35679e-16	1.31632e-15	XM_960494.3, XM_960493.2, XM_960492.2
NC_026506.1	2113200	2113799	63	16.9451	173	33.3879	0.512614	3.386e-16	1.32685e-15	XM_952452.3, XM_952453.3, XM_952454.3
NC_026503.1	2540400	2541999	255	68.5872	517	99.7777	0.688763	4.01282e-16	1.34129e-15	XM_951297.3, XM_951298.3
NC_026501.1	154000	159599	772	207.644	1350	260.542	0.797414	4.02762e-16	1.34465e-15	XM_960104.3, XM_001728006.2, XM_960105.2
NC_026501.1	3213000	3223799	1616	434.654	2644	510.275	0.852009	4.26377e-16	1.35287e-15	XM_960369.3, XM_960370.2, XM_011394702.1, XM_011394701.1, XM_960372.2
NC_026503.1	2466200	2467999	303	81.4977	598	115.41	0.707304	3.47929e-16	1.36151e-15	XM_011395736.1, XM_950709.2
NC_026501.1	4513800	4516799	599	161.113	1077	207.854	0.775697	4.46237e-16	1.41179e-15	XM_011395076.1, XM_958768.2
NC_026506.1	1387200	1389999	400	107.588	757	146.096	0.737284	4.65634e-16	1.5509e-15	XM_955464.2, XM_955463.3
NC_026507.1	4007400	4009199	266	71.5458	535	103.252	0.694234	4.98036e-16	1.56963e-15	XM_955004.3, XM_955005.2
NC_026505.1	3382800	3384399	171	45.9938	372	71.7937	0.642657	4.73664e-16	1.57517e-15	XM_955480.3, XM_955481.3
NC_026505.1	4627800	4634999	1243	334.329	2076	400.655	0.834725	5.30434e-16	1.67013e-15	XM_951656.3, XM_011396243.1, XM_011396244.1, XM_951654.2
NC_026501.1	6739200	6744599	602	161.92	1081	208.626	0.776693	5.43377e-16	1.70924e-15	XM_959652.2, XM_959651.3, XM_011394553.1, XM_011394554.1, XM_011394551.1, XM_011394550.1, XM_011394552.1
NC_026501.1	5142200	5146799	778	209.258	1359	262.278	0.798285	4.40268e-16	1.71452e-15	XM_959330.2, XM_959331.2, XM_959333.3
NC_026502.1	3851600	3855199	488	131.257	899	173.501	0.757227	5.36985e-16	1.78435e-15	XM_958507.2, XM_958509.2
NC_026506.1	1549000	1550999	227	61.056	469	90.5141	0.676078	4.67442e-16	1.81783e-15	XM_955417.2
NC_026501.1	2462000	2463599	193	51.9111	410	79.1274	0.657839	5.67292e-16	1.88212e-15	XM_959982.2, XM_011394655.1, XM_011394656.1, XM_011394654.1
NC_026502.1	2069600	2073599	584	157.078	1052	203.029	0.77426	6.05266e-16	2.00341e-15	XM_958428.2, XM_958427.2, XM_958426.2, XM_958425.2
NC_026503.1	3650000	3654399	737	198.23	1294	249.734	0.79423	5.29158e-16	2.05217e-15	XM_001728455.2, XM_001728456.2, XM_952175.2
NC_026506.1	4024800	4025999	108	29.0487	258	49.7924	0.586525	6.76183e-16	2.10682e-15	NULL
NC_026505.1	3884600	3886399	239	64.2837	489	94.3739	0.682613	5.60051e-16	2.16899e-15	XM_955529.3
NC_026503.1	3796800	3799399	365	98.1738	699	134.903	0.72869	5.87768e-16	2.27322e-15	XM_951592.2, XM_011395538.1, XM_011395539.1
NC_026505.1	2443600	2447999	915	246.107	1570	303	0.812604	7.20506e-16	2.3756e-15	XM_956091.2, XM_956092.2, XM_956093.3
NC_026504.1	4664000	4664399	92	24.7452	228	44.0026	0.565988	7.22633e-16	2.38077e-15	XM_957504.3, XM_957505.2, XM_957506.2
NC_026507.1	639200	640599	142	38.1936	320	61.758	0.620856	6.18357e-16	2.3866e-15	XM_954132.2, XM_954133.2, XM_954134.3, XM_954135.2
NC_026501.1	8964000	8969399	1074	288.873	1815	350.284	0.824997	7.76459e-16	2.41467e-15	XM_958600.2, XM_958597.3
NC_026501.1	8326200	8329999	356	95.7531	684	132.008	0.726335	6.30222e-16	2.43073e-15	XM_001728340.2, XM_958955.2
NC_026501.1	252200	253599	251	67.5113	509	98.2338	0.688636	6.42312e-16	2.47567e-15	XM_960135.2, XM_960136.3
NC_026502.1	2365600	2370399	1017	273.542	1728	333.493	0.820564	6.68896e-16	2.57285e-15	XM_951389.3, XM_951388.2
NC_026503.1	1767600	1769599	174	46.8007	376	72.5656	0.646929	8.36594e-16	2.74346e-15	XM_957626.2, XM_957894.2
NC_026504.1	1984800	1986999	240	64.5526	490	94.5669	0.684062	7.35727e-16	2.82606e-15	XM_959343.2, XM_959342.2
NC_026503.1	1224800	1229199	583	156.809	1049	202.45	0.775145	8.74284e-16	2.86264e-15	XM_957721.2, XM_011395719.1, XM_957723.2
NC_026504.1	4820400	4825799	818	220.017	1418	273.665	0.80438	9.56213e-16	2.95409e-15	XM_957541.2, XM_957542.1, XM_957543.3, XM_957544.3, XM_957545.2
NC_026501.1	8048800	8051799	689	185.32	1217	234.873	0.789517	7.76479e-16	2.98056e-15	XM_011394478.1, XM_011394479.1, XM_959617.3, XM_011395122.1, XM_001728403.2, XM_959616.3
NC_026504.1	3631400	3633199	262	70.47	527	101.708	0.694195	7.97799e-16	3.05823e-15	XM_011395784.1, XM_011395783.1, XM_951043.2
NC_026501.1	7682200	7682599	45	12.1036	135	26.0542	0.471388	8.05516e-16	3.08362e-15	XM_960701.2, XM_960700.2
NC_026504.1	2447400	2450999	632	169.989	1126	217.311	0.782779	1.02588e-15	3.16633e-15	XM_957432.2, XM_957431.3, XM_957430.2
NC_026506.1	763600	764799	112	30.1246	265	51.1433	0.592047	8.31052e-16	3.1749e-15	XM_011396605.1, XM_011396606.1, XM_955128.2
NC_026505.1	4753800	4771199	2448	658.437	3885	749.781	0.878305	1.03758e-15	3.19943e-15	XM_001728475.2, XM_001728474.2, XM_011396228.1, XM_011396227.1, XM_950902.3, XM_950901.2, XM_950900.2, XM_950899.2, XM_950898.2
NC_026504.1	3238800	3241799	446	119.96	829	159.992	0.750566	1.04308e-15	3.21341e-15	XM_951949.2, XM_011395800.1, XM_011395801.1
NC_026502.1	1429200	1437199	887	238.576	1525	294.315	0.810995	1.01049e-15	3.30351e-15	XM_958262.3, XM_958266.1, XM_958268.1
NC_026507.1	472400	472999	89	23.9383	222	42.8446	0.562467	8.77014e-16	3.34595e-15	NULL
NC_026505.1	5296800	5298599	337	90.6427	651	125.639	0.722485	1.10919e-15	3.41384e-15	XM_956130.2, XM_956131.3
NC_026501.1	9658200	9659999	287	77.1942	568	109.62	0.705407	1.12336e-15	3.45424e-15	XM_959747.2, XM_959748.3
NC_026501.1	9072800	9075199	256	68.8561	516	99.5848	0.692791	1.11179e-15	3.62632e-15	XM_959365.2, XM_959364.2, XM_959363.3
NC_026502.1	1946000	1946799	75	20.1727	195	37.6338	0.540402	9.82778e-16	3.73933e-15	XM_958533.3, XM_958532.1, XM_011395287.1, XM_011395288.1
NC_026502.1	2102200	2102599	74	19.9037	193	37.2478	0.53879	1.0211e-15	3.87992e-15	XM_958416.3
NC_026502.1	2622000	2635799	1979	532.29	3183	614.299	0.866666	1.30857e-15	4.0162e-15	XM_011395189.1, XM_011395190.1, XM_950946.2, XM_950945.2, XM_011395188.1, XM_011395187.1
NC_026502.1	1698400	1700399	166	44.6489	361	69.6707	0.642936	1.29357e-15	4.19348e-15	XM_011395381.1, XM_011395380.1, XM_958375.2
NC_026501.1	6226200	6227599	141	37.9247	317	61.179	0.62233	1.11715e-15	4.24202e-15	XM_953041.2, XM_953040.2
NC_026501.1	6585000	6586399	212	57.0215	441	85.1102	0.67161	1.19303e-15	4.52403e-15	XM_960057.3, XM_960056.3
NC_026504.1	1316400	1324199	858	230.776	1478	285.245	0.80944	1.55046e-15	4.74973e-15	XM_957354.2, XM_011395972.1, XM_011395973.1, XM_957352.3, XM_957351.2
NC_026501.1	2513200	2513999	80	21.5175	204	39.3707	0.550669	1.46699e-15	4.75206e-15	XM_959995.3, XM_959996.3
NC_026501.1	7074600	7076999	373	100.326	709	136.833	0.73413	1.58714e-15	4.85758e-15	XM_959264.2, XM_959263.3, XM_959262.3
NC_026501.1	9534000	9535199	142	38.1936	318	61.372	0.624748	1.63766e-15	5.00751e-15	XM_958937.3
NC_026502.1	2555400	2557799	410	110.277	769	148.412	0.743893	1.72876e-15	5.28118e-15	XM_952078.3, XM_952077.2
NC_026506.1	2407800	2409799	306	82.3046	599	115.603	0.713094	1.4086e-15	5.32358e-15	XM_952524.3, XM_952525.2
NC_026501.1	1777600	1780399	357	96.0221	683	131.815	0.729435	1.48702e-15	5.61619e-15	XM_959256.2, XM_959255.3
NC_026502.1	318600	320399	201	54.0628	421	81.2504	0.667112	1.87273e-15	5.71566e-15	XM_951725.3, XM_951724.3
NC_026504.1	3144000	3146399	372	100.057	707	136.447	0.734235	1.78129e-15	5.75704e-15	XM_951826.2, XM_951825.2, XM_951824.3
NC_026507.1	724800	727799	494	132.871	904	174.466	0.762283	1.97081e-15	6.00384e-15	XM_954160.2, XM_011396954.1, XM_011396955.1, XM_011396953.1, XM_011396956.1
NC_026505.1	349600	351599	136	36.5798	307	59.2491	0.619911	1.86359e-15	6.01843e-15	XM_953603.2, XM_953602.3, XM_953601.2
NC_026502.1	726400	727799	142	38.1936	318	61.372	0.624748	1.63766e-15	6.16858e-15	XM_951629.3, XM_951628.2
NC_026502.1	1531800	1535999	543	146.05	982	189.52	0.771267	2.12448e-15	6.45401e-15	XM_011395271.1, XM_958399.3
NC_026501.1	8699400	8700999	226	60.7871	464	89.5491	0.68035	1.73427e-15	6.52812e-15	XM_960507.1, XM_960506.2, XM_960505.2
NC_026501.1	837600	844199	674	181.285	1189	229.47	0.790526	2.2439e-15	6.81052e-15	XM_011394933.1, XM_011394932.1, XM_959819.2, XM_959820.2, XM_959821.3
NC_026501.1	6146800	6147599	119	32.0074	276	53.2663	0.603755	2.16586e-15	6.96285e-15	XM_953781.3, XM_953780.3
NC_026504.1	4346400	4348799	240	64.5526	487	93.9879	0.688267	2.3427e-15	7.10381e-15	XM_957397.2, XM_957396.2, XM_957395.2
NC_026505.1	4731600	4734399	348	93.6013	667	128.727	0.728129	2.21261e-15	7.1051e-15	XM_950871.3, XM_950870.2, XM_001728478.2, XM_011396229.1
NC_026503.1	2730000	2741999	1500	403.454	2458	474.379	0.85071	2.4051e-15	7.2863e-15	XM_951089.2, XM_011395742.1, XM_011395456.1, XM_011395457.1, XM_951092.2, XM_951093.3, XM_011395458.1, XM_011395459.1
NC_026501.1	6203800	6206599	484	130.181	888	171.378	0.760326	1.9509e-15	7.33376e-15	XM_952901.3
NC_026505.1	5733000	5746199	1515	407.489	2480	478.624	0.851593	2.69376e-15	8.13829e-15	XM_955515.3, XM_955516.3, XM_001728027.2, XM_955702.2, XM_955703.2, XM_955704.2, XM_011396445.1, XM_011396446.1
NC_026501.1	6866400	6866999	61	16.4071	166	32.037	0.51741	2.69327e-15	8.1443e-15	XM_011394543.1
NC_026503.1	4948800	4950799	172	46.2627	370	71.4077	0.649878	2.54732e-15	8.14605e-15	XM_957943.3, XM_957942.2
NC_026504.1	3990600	3991199	59	15.8692	162	31.265	0.513007	2.71692e-15	8.20071e-15	XM_957616.2, XM_011395990.1, XM_011395989.1
NC_026505.1	2272000	2273999	334	89.8358	644	124.288	0.723844	2.19331e-15	8.2231e-15	NULL
NC_026501.1	8349600	8350999	139	37.3867	312	60.214	0.623366	2.23453e-15	8.3665e-15	XM_958953.2, XM_958952.3, XM_958951.2
NC_026504.1	1861800	1874999	2048	550.849	3281	633.212	0.870088	2.80305e-15	8.45291e-15	XM_956723.2, XM_956724.2, XM_956725.3, XM_956726.3, XM_956727.2, XM_011396076.1
NC_026501.1	9522000	9524199	328	88.2219	634	122.358	0.722074	2.27427e-15	8.50964e-15	NULL
NC_026503.1	4008000	4012199	973	261.707	1653	319.019	0.820697	2.83777e-15	8.54193e-15	XM_951072.3, XM_951073.3
NC_026502.1	735000	739199	395	106.243	743	143.394	0.741792	2.8371e-15	8.54774e-15	XM_951626.2
NC_026505.1	2332000	2334799	342	91.9875	657	126.797	0.726487	2.31658e-15	8.65646e-15	XM_956015.3
NC_026501.1	6756000	6761599	762	204.955	1326	255.91	0.801333	2.72673e-15	8.70669e-15	XM_011394548.1, XM_011394549.1, XM_011394547.1, XM_011394546.1
NC_026502.1	2722000	2726799	577	155.195	1035	199.748	0.777549	2.78218e-15	8.87707e-15	XM_951797.2, XM_011395182.1, XM_951793.3
NC_026501.1	3286200	3286599	34	9.14496	110	21.2293	0.439445	2.55618e-15	9.53914e-15	XM_960393.2
NC_026505.1	3590400	3598799	1336	359.343	2208	426.13	0.84352	3.0086e-15	9.58513e-15	XM_956299.2, XM_956300.2, XM_956301.3, XM_956302.2
NC_026506.1	2371600	2373599	257	69.1251	515	99.3918	0.696834	3.02707e-15	9.63673e-15	XM_951484.3, XM_951485.2, XM_951486.2
NC_026507.1	3723600	3724799	221	59.4422	454	87.6191	0.679988	3.11476e-15	9.90849e-15	XM_954638.2, XM_954639.3
NC_026506.1	716400	718399	444	119.422	822	158.641	0.753563	3.12957e-15	9.94816e-15	XM_001728244.2, XM_001728245.2
NC_026505.1	4607600	4611999	969	260.631	1646	317.668	0.820801	3.35713e-15	1.06635e-14	XM_951661.2, XM_951660.2
NC_026506.1	3199400	3199799	78	20.9796	199	38.4057	0.550499	3.01034e-15	1.11747e-14	XM_953544.3
NC_026503.1	5177800	5178599	154	41.4213	338	65.2319	0.637223	3.03871e-15	1.12726e-14	XM_951005.1
NC_026507.1	3574000	3574799	101	27.1659	242	46.7045	0.584997	3.6217e-15	1.14696e-14	XM_954557.2, XM_954558.3
NC_026503.1	4066800	4069199	395	106.243	742	143.201	0.74279	3.84854e-15	1.15316e-14	XM_011395562.1, XM_011395563.1, XM_011395561.1, XM_950696.2
NC_026501.1	6214000	6219199	530	142.554	959	185.081	0.770873	3.90631e-15	1.23525e-14	XM_952898.2, XM_952897.2
NC_026501.1	2839800	2843399	512	137.712	930	179.484	0.76794	4.22801e-15	1.26455e-14	XM_011394674.1, XM_011394675.1, XM_959902.2
NC_026503.1	5173200	5179799	721	193.927	1260	243.172	0.797961	4.23805e-15	1.2664e-14	XM_951005.1
NC_026503.1	3821200	3821999	133	35.7729	300	57.8981	0.620437	4.1376e-15	1.30645e-14	XM_951597.2, XM_951598.2
NC_026503.1	587400	589199	308	82.8426	599	115.603	0.717739	4.39179e-15	1.30996e-14	XM_957977.3, XM_011395715.1, XM_001728082.2
NC_026505.1	2258400	2260199	341	91.7185	654	126.218	0.727687	3.60628e-15	1.3308e-14	XM_956422.3, XM_011396522.1, XM_011396521.1, XM_956423.3
NC_026502.1	1088800	1092399	596	160.306	1064	205.345	0.78124	3.67532e-15	1.35539e-14	XM_950801.2, XM_950800.2, XM_950799.3
NC_026504.1	3985200	3988799	567	152.506	1018	196.468	0.776844	3.72931e-15	1.37351e-14	XM_957615.2, XM_957616.2
NC_026502.1	2980400	2984799	541	145.512	976	188.362	0.773151	4.47095e-15	1.40961e-14	XM_951423.3, XM_951419.2, XM_951417.3
NC_026502.1	2329200	2333999	538	144.706	971	187.397	0.772827	4.74693e-15	1.41076e-14	XM_951402.2, XM_951401.2, XM_951400.2, XM_951399.2
NC_026504.1	5665600	5665999	38	10.2208	118	22.7733	0.456749	4.50537e-15	1.41941e-14	XM_956906.3
NC_026505.1	5440800	5445599	747	200.92	1301	251.085	0.800664	3.90107e-15	1.43489e-14	XM_011396343.1, XM_011396342.1, XM_011396344.1, XM_956168.2
NC_026503.1	1860400	1865599	996	267.893	1686	325.387	0.823644	4.60443e-15	1.44954e-14	XM_957915.2, XM_957916.3, XM_011395704.1, XM_011395705.1
NC_026501.1	2451000	2455199	518	139.326	939	181.221	0.769483	4.93218e-15	1.46449e-14	XM_959979.2, XM_959980.2
NC_026501.1	2042800	2043599	67	18.0209	177	34.1599	0.532413	4.69649e-15	1.47634e-14	XM_960455.2, XM_960454.2
NC_026505.1	691200	693199	250	67.2423	502	96.8828	0.695449	4.76692e-15	1.49737e-14	XM_952884.3, XM_952883.3
NC_026501.1	3403200	3408399	754	202.803	1311	253.015	0.801997	4.81047e-15	1.50882e-14	XM_011394716.1, XM_011394717.1, XM_011394718.1, XM_960038.3, XM_011395065.1
NC_026504.1	3215200	3217199	189	50.8352	398	76.8115	0.663652	4.91686e-15	1.54105e-14	XM_951958.3, XM_951957.3
NC_026501.1	1287000	1287599	62	16.6761	167	32.2299	0.522626	5.24975e-15	1.55457e-14	XM_959002.2, XM_959001.2
NC_026506.1	1043600	1048999	707	190.161	1238	238.926	0.796382	4.32446e-15	1.58751e-14	XM_955313.3
NC_026506.1	1416800	1418399	206	55.4077	427	82.4083	0.674041	5.40834e-15	1.69011e-14	XM_955457.2, XM_011396668.1, XM_011396669.1
NC_026505.1	5368000	5372199	768	206.568	1333	257.261	0.803397	4.63417e-15	1.69568e-14	XM_956150.3, XM_956152.3
NC_026504.1	2087200	2088799	157	42.2282	342	66.0038	0.641982	5.49089e-15	1.71464e-14	XM_956880.3, XM_956879.3, XM_956878.3
NC_026505.1	3674800	3677999	345	92.7944	659	127.183	0.73062	5.98069e-15	1.86622e-14	XM_956321.3, XM_956322.2
NC_026504.1	497200	499199	271	72.8907	537	103.638	0.704606	5.17427e-15	1.88841e-14	XM_954023.2
NC_026502.1	755200	755599	41	11.0277	124	23.9312	0.468273	6.1309e-15	1.91169e-14	XM_951620.2, XM_951619.2
NC_026501.1	5176200	5176799	115	30.9315	267	51.5293	0.60323	5.29834e-15	1.93244e-14	XM_959117.3, XM_011394836.1, XM_011394835.1, XM_011394837.1
NC_026502.1	1550400	1552399	164	44.111	354	68.3198	0.647762	6.23309e-15	1.94213e-14	XM_958405.2, XM_958406.3
NC_026502.1	2389400	2390399	96	25.8211	232	44.7745	0.580197	5.39603e-15	1.96552e-14	XM_951381.2, XM_951380.2
NC_026503.1	18400	20399	225	60.5181	459	88.5841	0.684716	6.31868e-15	1.96736e-14	XM_953424.2, XM_953423.2
NC_026504.1	3237600	3241599	545	146.588	981	189.327	0.774891	6.38141e-15	1.98398e-14	XM_951950.1, XM_951949.2, XM_011395800.1, XM_011395801.1
NC_026501.1	6149200	6149999	113	30.3935	263	50.7573	0.601812	6.38037e-15	1.98511e-14	XM_953780.3, XM_011394855.1, XM_011394854.1
NC_026504.1	2152400	2154199	236	63.4768	478	92.251	0.689561	5.49792e-15	1.99876e-14	XM_011395964.1, XM_011395963.1
NC_026505.1	1807600	1811599	422	113.505	784	151.307	0.750983	6.47109e-15	2.00892e-14	XM_956235.3, XM_956236.2, XM_956237.2
NC_026502.1	2072200	2073399	169	45.4558	363	70.0567	0.650889	5.55084e-15	2.0167e-14	XM_958426.2, XM_958425.2
NC_026504.1	1935000	1936799	326	87.684	628	121.2	0.724531	5.57644e-15	2.02469e-14	XM_959357.2, XM_959356.3, XM_011396023.1, XM_011396024.1
NC_026507.1	1794800	1796599	242	65.0906	488	94.1809	0.692559	5.7871e-15	2.09983e-14	XM_954871.2, XM_954870.2, XM_954868.2
NC_026504.1	5786400	5787799	285	76.6563	560	108.076	0.710498	5.85466e-15	2.12297e-14	XM_011395834.1, XM_011395835.1, XM_011395836.1, XM_957104.2
NC_026501.1	5824600	5827799	361	97.0979	685	132.201	0.735435	6.33624e-15	2.29023e-14	XM_954055.3, XM_954056.3
NC_026505.1	5252000	5254599	299	80.4218	583	112.515	0.715926	6.38084e-15	2.30487e-14	XM_955752.3
NC_026507.1	3811000	3817599	1279	344.012	2117	408.568	0.842255	6.4114e-15	2.31443e-14	XM_954950.3, XM_954951.2, XM_954952.3
NC_026504.1	2565800	2566599	107	28.7797	252	48.6344	0.594926	6.46291e-15	2.33153e-14	XM_956814.3, XM_956813.2
NC_026501.1	7530400	7531199	122	32.8143	279	53.8452	0.612219	7.56517e-15	2.34003e-14	XM_960740.3, XM_960739.3
NC_026501.1	3232400	3233199	118	31.7384	272	52.4943	0.607497	6.69543e-15	2.41387e-14	XM_960375.3, XM_960376.2
NC_026502.1	2948400	2949599	140	37.6557	311	60.021	0.629831	8.52647e-15	2.5068e-14	XM_011395399.1, XM_951433.3
NC_026501.1	5728600	5734799	695	186.934	1217	234.873	0.796382	7.22611e-15	2.6002e-14	XM_958614.3, XM_011395091.1
NC_026505.1	813800	817599	507	136.367	920	177.554	0.768712	7.28752e-15	2.62062e-14	XM_955548.2, XM_011396468.1, XM_011396467.1, XM_955546.3
NC_026505.1	3721200	3729999	1166	313.618	1943	374.987	0.836631	8.90622e-15	2.74684e-14	XM_011396210.1, XM_011396211.1, XM_956339.1, XM_956340.2, XM_956341.2
NC_026502.1	955200	957199	212	57.0215	436	84.1453	0.679294	8.93641e-15	2.75415e-14	XM_951207.3
NC_026503.1	4354000	4355199	220	59.1733	450	86.8472	0.682929	7.69574e-15	2.76389e-14	XM_953513.2
NC_026505.1	5072600	5072999	71	19.0968	184	35.5108	0.542401	7.76907e-15	2.7849e-14	XM_011396322.1, XM_011396321.1
NC_026504.1	4594200	4604399	1003	269.776	1693	326.738	0.826	9.64688e-15	2.83113e-14	XM_957021.2, XM_957020.2, XM_957019.2, XM_957018.3
NC_026501.1	7123800	7130999	1067	286.99	1791	345.652	0.830602	1.00001e-14	2.93218e-14	XM_958708.2, XM_001728421.1, XM_959863.2, XM_959862.2, XM_959861.2
NC_026503.1	3007600	3009999	371	99.7876	700	135.096	0.739579	9.53417e-15	2.93625e-14	XM_951498.2, XM_011395483.1, XM_011395484.1
NC_026501.1	5300600	5303399	486	130.719	886	170.992	0.765182	8.24285e-15	2.94911e-14	XM_959404.2, XM_959405.2
NC_026504.1	5554600	5556799	279	75.0424	549	105.954	0.709504	8.35214e-15	2.98631e-14	XM_956734.3, XM_011396139.1, XM_956733.2
NC_026503.1	1980600	1980999	69	18.5589	180	34.7389	0.538988	8.40101e-15	3.00188e-14	XM_957988.3
NC_026505.1	4866000	4872799	794	213.562	1370	264.401	0.808145	9.95454e-15	3.06127e-14	XM_956170.1, XM_956171.2, XM_956172.2, XM_956173.2
NC_026501.1	3315000	3316799	243	65.3595	488	94.1809	0.695409	1.08849e-14	3.18592e-14	XM_960012.2
NC_026504.1	5893600	5896399	265	71.2769	525	101.322	0.704783	1.04983e-14	3.21918e-14	XM_956780.2, XM_956779.3
NC_026505.1	4717200	4719199	340	91.4496	649	125.253	0.73114	1.06785e-14	3.27206e-14	XM_950874.2, XM_950873.2
NC_026506.1	2041800	2043599	241	64.8216	485	93.6019	0.693967	9.48241e-15	3.38186e-14	XM_952432.2, XM_952433.3
NC_026503.1	4459600	4463199	425	114.312	787	151.886	0.75343	1.10688e-14	3.38921e-14	XM_953955.3, XM_953954.2
NC_026501.1	3192000	3194199	352	94.6772	669	129.113	0.734276	9.52541e-15	3.39505e-14	XM_960364.2, XM_960365.2
NC_026501.1	7722600	7723199	102	27.4349	242	46.7045	0.590732	9.9805e-15	3.55276e-14	XM_960691.3, XM_960690.2
NC_026501.1	5133600	5134799	127	34.1591	287	55.3892	0.619408	1.24742e-14	3.64783e-14	XM_959327.2, XM_959328.2
[truncated: 1,975 more rows]

## Sheet: increasingAC
chromosome	start	end	mutCounts	normMutCounts	wtCounts	normWTcounts	foldChangeMutvsWT	pvalue	FDR	genes
NW_011929471.1	0	1599	8496	2285.16	4105	792.239	2.88407	0	0	NULL
NC_026504.1	5080200	5090999	1247	335.405	813	156.904	2.13673	6.09046e-126	2.00011e-122	XM_956954.2, XM_956953.1, XM_956952.2, XM_956951.1, XM_956950.2
NC_026502.1	1707000	1720799	1957	526.373	1546	298.368	1.76393	5.50263e-117	9.03531e-114	XM_958377.1, XM_011395352.1, XM_958378.3, XM_958379.2, XM_958381.1
NC_026504.1	3492600	3504599	1615	434.385	1229	237.189	1.83103	1.23239e-108	1.34906e-105	XM_001728487.2, XM_952382.2, XM_952381.1, XM_952380.1, XM_952379.2, XM_952378.2
NC_026505.1	120400	129599	1182	317.922	804	155.167	2.04809	4.15463e-108	8.82859e-105	XM_955892.3, XM_011396494.1, XM_011396495.1, XM_955890.2
NC_026505.1	1709400	1720199	1443	388.123	1064	205.345	1.88963	1.68785e-106	1.38573e-103	XM_955493.3
NC_026504.1	5077200	5085999	1053	283.225	694	133.938	2.11356	4.20305e-104	5.95431e-101	XM_956955.1, XM_956954.2, XM_956953.1, XM_956952.2, XM_956951.1
NC_026505.1	1711600	1721199	1339	360.15	982	189.52	1.89981	1.73755e-100	4.89555e-97	XM_955493.3
NC_026502.1	1710400	1720799	1614	434.117	1288	248.576	1.74614	7.62248e-94	6.47911e-91	XM_958378.3, XM_958379.2, XM_958381.1
NC_026505.1	1682400	1689599	1075	289.142	753	145.324	1.98884	1.33058e-91	8.73922e-89	XM_953566.3, XM_953565.1
NC_026505.1	110400	129599	2474	665.43	2242	432.692	1.53782	3.28372e-89	1.79729e-86	XM_011396430.1, XM_011396431.1, XM_955893.3, XM_955892.3, XM_011396494.1, XM_011396495.1, XM_955890.2
NC_026501.1	6989400	6997799	954	256.597	656	126.604	2.0258	2.00087e-85	9.38692e-83	XM_958868.1, XM_958867.1, XM_958866.1, XM_958865.2
NC_026505.1	3410400	3425399	2530	680.492	2344	452.377	1.50421	7.90655e-83	3.24564e-80	XM_955684.2, XM_011396531.1, XM_955685.2, XM_955686.1
NC_026504.1	3328000	3335599	967	260.093	695	134.131	1.93832	2.57206e-77	1.36641e-74	XM_950813.3, XM_952431.1, XM_952430.3, XM_952429.2
NC_026502.1	4159200	4168799	1220	328.143	958	184.888	1.77442	3.2106e-75	1.17151e-72	XM_953824.3, XM_953825.1
NC_026505.1	279600	286199	825	221.9	569	109.813	2.0196	1.18727e-73	3.899e-71	XM_952989.3, XM_952987.3
NC_026507.1	1554000	1556799	555	149.278	326	62.9159	2.36966	1.90046e-71	2.67727e-68	XM_951849.3
NC_026507.1	111600	117599	669	179.94	430	82.9873	2.16649	6.34628e-71	1.73676e-68	XM_953401.1, XM_953400.2, XM_953399.2
NC_026505.1	123800	129399	767	206.299	523	100.936	2.04263	1.40229e-70	1.58038e-67	XM_011396495.1, XM_955890.2
NC_026507.1	1551000	1556399	851	228.893	607	117.147	1.95297	1.0703e-69	2.70375e-67	XM_951849.3
NC_026501.1	8121000	8127599	812	218.403	575	110.971	1.96711	7.19516e-68	1.68778e-65	XM_958985.2, XM_958984.1, XM_958633.2
NC_026503.1	381000	387599	787	211.679	553	106.726	1.98233	3.6393e-67	7.96763e-65	XM_011395712.1, XM_957650.1, XM_957651.1
NC_026503.1	1537800	1545599	976	262.514	755	145.71	1.80108	1.8708e-63	3.83982e-61	XM_952272.2, XM_952273.1, XM_952274.1, XM_011395723.1
NC_026501.1	4757400	4763999	885	238.038	665	128.341	1.85404	7.72676e-63	1.49263e-60	XM_959473.2, XM_959474.2, XM_959475.1, XM_959476.2, XM_959477.2
NC_026504.1	5083200	5086399	409	110.008	224	43.2306	2.53957	1.05257e-60	9.88539e-58	XM_956953.1, XM_956952.2, XM_956951.1
NC_026501.1	3078600	3084599	800	215.175	593	114.445	1.87934	3.1015e-59	5.65851e-57	XM_960335.2
NC_026507.1	4077600	4085399	991	266.549	793	153.044	1.74121	5.13257e-58	8.87125e-56	XM_954756.2, XM_954757.3
NC_026502.1	4237000	4241599	820	220.555	618	119.27	1.84847	6.68899e-58	5.38464e-55	XM_953843.2, XM_953844.2
NC_026504.1	1703800	1709799	806	216.789	604	116.568	1.85899	7.09654e-58	4.99862e-55	XM_956848.1, XM_956849.2, XM_956850.3
NC_026504.1	108800	112799	442	118.884	259	49.9854	2.3746	1.16909e-57	3.82204e-55	XM_953636.2, XM_953637.2, XM_953638.1
NC_026505.1	1671600	1674799	503	135.292	317	61.179	2.20883	2.90048e-56	1.81602e-53	XM_011396520.1, XM_953569.1
NC_026504.1	1673200	1677999	571	153.581	381	73.5306	2.08685	6.19103e-56	1.87942e-53	XM_956649.2, XM_956650.3, XM_956651.2, XM_956842.1
NC_026503.1	4857000	4861799	549	147.664	361	69.6707	2.11745	1.03482e-55	1.69917e-53	XM_957745.1, XM_957744.1, XM_011395769.1, XM_957743.3
NC_026502.1	3717600	3724799	1090	293.177	908	175.238	1.67271	1.1664e-55	1.82403e-53	XM_958464.3, XM_958465.3, XM_958467.3
NC_026501.1	6954600	6958199	544	146.319	358	69.0917	2.11574	3.9994e-55	5.97002e-53	XM_001728423.2, XM_958879.1, XM_958878.1
NC_026501.1	3071200	3076399	922	247.99	739	142.622	1.73832	7.46739e-54	1.98353e-51	XM_960331.3, XM_960332.3, XM_960333.2, XM_960334.2
NC_026505.1	5257200	5263199	675	181.554	489	94.3739	1.92269	1.51491e-53	2.0729e-51	XM_955752.3, XM_955753.2
NC_026501.1	9768200	9772199	683	183.706	497	95.9179	1.9142	1.61669e-53	9.11004e-51	XM_011394999.1, XM_011394998.1, XM_952931.3
NC_026501.1	8653800	8668799	1873	503.78	1792	345.845	1.45663	2.19732e-53	2.8864e-51	XM_960520.2, XM_960519.3, XM_960518.1, XM_960517.2, XM_960516.2
NC_026501.1	638600	642399	613	164.878	429	82.7943	1.99003	2.28544e-53	1.17077e-50	XM_959528.2, XM_959527.1
NC_026504.1	5094600	5099999	614	165.147	431	83.1803	1.98404	4.77259e-53	6.02815e-51	XM_956948.1, XM_011396133.1, XM_956947.1, XM_956946.2
NC_026501.1	9258600	9270599	1163	312.811	1002	193.38	1.61738	1.58074e-52	1.92265e-50	XM_959171.1, XM_011395140.1, XM_011395141.1
NC_026507.1	3674400	3677999	619	166.492	438	84.5312	1.96828	2.16589e-52	2.54028e-50	XM_954487.2, XM_954488.3
NC_026504.1	5068200	5073599	631	169.72	452	87.2332	1.94437	1.04507e-51	1.18345e-49	XM_956958.2, XM_956957.2, XM_956956.1, XM_956955.1
NC_026504.1	3190400	3194799	729	196.079	552	106.533	1.83974	4.80456e-51	1.13441e-48	XM_011396097.1, XM_011395804.1, XM_011395805.1, XM_011396098.1, XM_951966.2, XM_011396099.1
NC_026505.1	796400	804399	1272	342.129	1130	218.083	1.56865	6.61826e-51	1.4804e-48	XM_955552.3, XM_011396509.1
NC_026505.1	6030000	6040799	1151	309.584	998	192.608	1.60711	8.60563e-51	9.42029e-49	XM_953364.1, XM_953365.1, XM_953366.2, XM_953367.1, XM_953368.1, XM_953369.1, XM_953370.1
NC_026505.1	1520400	1526399	865	232.658	694	133.938	1.73657	1.66647e-50	3.54126e-48	XM_953759.2, XM_953758.1, XM_953757.3
NC_026505.1	558000	561599	386	103.822	227	43.8096	2.36557	2.66207e-50	2.73195e-48	XM_953440.1
NC_026507.1	1344000	1349399	708	190.43	535	103.252	1.84349	6.25739e-50	6.22705e-48	XM_953872.2
NC_026501.1	971000	974199	504	135.561	336	64.8459	2.08844	9.60891e-50	3.60975e-47	XM_959155.3, XM_011395032.1
NC_026505.1	88200	91799	474	127.491	308	59.4421	2.14237	1.00056e-49	9.66427e-48	XM_955507.3, XM_955900.3, XM_955899.1
NC_026503.1	3594800	3598999	651	175.099	479	92.444	1.89307	1.28512e-49	4.25979e-47	XM_952159.3, XM_952160.1, XM_952161.3
NC_026506.1	1469200	1471599	391	105.167	234	45.1605	2.32476	3.34166e-49	6.45548e-47	XM_011396665.1, XM_011396664.1, XM_001728190.2, XM_955441.1
NC_026506.1	233600	238399	614	165.147	444	85.6892	1.92608	3.78466e-49	6.99339e-47	XM_955250.2, XM_011396695.1, XM_011396696.1, XM_955248.1
NC_026501.1	1086400	1090799	624	167.837	454	87.6191	1.91438	4.12217e-49	1.29047e-46	XM_959413.3, XM_959412.3, XM_959411.1
NC_026506.1	1322400	1328799	857	230.507	693	133.745	1.72301	8.11255e-49	1.37913e-46	XM_955046.2, XM_011396784.1, XM_955045.2, XM_955044.1
NC_026502.1	1716200	1720799	826	222.169	665	128.341	1.73058	8.41503e-48	2.37094e-45	XM_958381.1
NC_026505.1	421600	424599	428	115.119	272	52.4943	2.19005	2.29005e-47	5.61062e-45	XM_953451.2
NC_026503.1	4496400	4502399	686	184.513	525	101.322	1.82025	1.01962e-46	8.81163e-45	XM_953946.1, XM_953945.1
NC_026501.1	7410000	7413599	490	131.795	332	64.0739	2.05493	1.25416e-46	1.05607e-44	XM_959465.1, XM_959464.2
NC_026507.1	1260800	1267999	923	248.259	775	149.57	1.65947	3.38485e-46	4.49551e-44	XM_953641.2, XM_011396991.1, XM_011396990.1, XM_953639.2
NC_026502.1	8800	13199	735	197.692	579	111.743	1.76852	8.86274e-46	1.14141e-43	XM_958050.3, XM_011395344.1, XM_958048.3
NC_026504.1	5038200	5045399	1152	309.853	1030	198.784	1.55858	3.82385e-45	3.13938e-43	XM_956647.1, XM_956646.1, XM_956962.2
NC_026507.1	1169600	1172799	419	112.698	271	52.3013	2.15199	1.11614e-44	1.28205e-42	XM_953072.2, XM_953071.2, XM_953070.3, XM_953069.3
NC_026507.1	3750400	3759599	1118	300.708	997	192.415	1.56264	2.4699e-44	2.76239e-42	XM_011397089.1, XM_954648.3, XM_954649.1, XM_954650.2
NC_026507.1	1166400	1176599	1206	324.377	1096	211.521	1.53342	4.02159e-44	3.1445e-42	XM_953072.2, XM_953071.2, XM_953070.3, XM_953069.3, XM_953068.2
NC_026501.1	4760000	4763999	596	160.306	444	85.6892	1.86971	4.21479e-44	4.47822e-42	XM_959474.2, XM_959475.1, XM_959476.2, XM_959477.2
NC_026505.1	1399800	1402199	362	97.3669	221	42.6516	2.27884	6.13665e-44	4.68669e-42	XM_954081.1
NC_026502.1	654600	662199	1111	298.825	994	191.836	1.55755	1.68484e-43	3.51633e-41	XM_011395354.1
NC_026507.1	166600	169999	479	128.836	333	64.2669	2.00288	6.76755e-43	1.36197e-40	XM_953492.1, XM_953493.2
NC_026505.1	829200	833599	593	159.499	447	86.2682	1.84786	1.77425e-42	3.44756e-40	XM_011396487.1, XM_955527.3
NC_026504.1	3499000	3503399	634	170.527	491	94.7599	1.79874	7.16001e-42	1.34489e-39	XM_952380.1, XM_952379.2
NC_026505.1	1408800	1410199	254	68.3182	133	25.6682	2.65213	1.12954e-41	1.98906e-39	XM_952805.2
NC_026504.1	1670400	1677599	820	220.555	687	132.587	1.66308	1.33038e-41	9.49773e-40	XM_956648.1, XM_956649.2, XM_956650.3, XM_956651.2
NC_026505.1	5430800	5433199	280	75.3114	155	29.914	2.51039	1.64889e-41	1.62971e-39	XM_956164.2, XM_956165.1, XM_956166.3
NC_026502.1	1734000	1736999	440	118.347	300	57.8981	2.04189	1.75508e-41	1.22632e-39	NULL
NC_026501.1	4155200	4159999	673	181.016	534	103.059	1.75576	3.48093e-41	3.36226e-39	XM_958666.2, XM_958667.2, XM_958668.3
NC_026504.1	733600	738399	537	144.437	396	76.4255	1.88865	4.46808e-41	4.21985e-39	XM_954274.3, XM_954275.1, XM_954276.2
NC_026505.1	4252200	4255399	458	123.188	320	61.758	1.99282	1.30246e-40	2.15863e-38	XM_955901.3, XM_955902.1, XM_955903.2
NC_026507.1	2004400	2006399	384	103.284	250	48.2484	2.1377	1.51437e-40	2.43814e-38	XM_954712.3, XM_954711.3
NC_026501.1	7272800	7275199	549	147.664	410	79.1274	1.86501	1.59583e-40	1.44303e-38	XM_959066.2, XM_011394525.1, XM_011394526.1
NC_026505.1	1661400	1675199	2105	566.18	2166	418.024	1.35444	1.85396e-40	1.24253e-38	XM_953572.3, XM_001728176.2, XM_011396519.1, XM_011396520.1, XM_953569.1
NC_026507.1	3553800	3556799	413	111.084	278	53.6523	2.06802	2.87074e-40	4.49351e-38	XM_954470.3
NC_026503.1	1541600	1545199	548	147.395	410	79.1274	1.86162	2.98965e-40	2.64708e-38	XM_952273.1, XM_952274.1, XM_011395723.1
NC_026504.1	5250000	5251799	363	97.6359	232	44.7745	2.17723	4.94285e-40	3.24647e-38	XM_952840.2
NC_026503.1	3097200	3100799	528	142.016	391	75.4605	1.88074	5.71414e-40	3.67946e-38	XM_952608.3, XM_011395746.1, XM_952609.2, XM_952610.2
NC_026506.1	347400	350999	441	118.615	306	59.0561	2.00652	7.42498e-40	4.68916e-38	XM_955043.3, XM_955042.2
NC_026503.1	4574400	4578599	477	128.298	341	65.8109	1.94788	7.63713e-40	4.73214e-38	XM_952890.1, XM_952889.3
NC_026505.1	2881200	2885399	562	151.161	426	82.2153	1.83755	9.57224e-40	1.41946e-37	XM_956609.2, XM_956610.1
NC_026504.1	1600600	1602999	323	86.8771	197	38.0198	2.28055	1.57677e-39	2.27823e-37	XM_957161.3, XM_957162.1
NC_026507.1	3365200	3367999	362	97.3669	233	44.9675	2.16197	2.52784e-39	2.10654e-37	XM_954499.2, XM_954498.3
NC_026505.1	77400	80399	437	117.54	304	58.6701	2.0014	2.86528e-39	4.03646e-37	XM_955509.2
NC_026501.1	8123800	8127999	509	136.905	375	72.3726	1.89035	3.77892e-39	5.19371e-37	XM_958984.1, XM_958633.2
NC_026503.1	385600	387599	276	74.2355	157	30.3	2.44333	5.55739e-39	4.41475e-37	XM_957650.1, XM_957651.1
NC_026505.1	2840400	2842399	276	74.2355	157	30.3	2.44333	5.55739e-39	4.41475e-37	XM_956594.3, XM_956595.2, XM_956596.2
NC_026503.1	4227600	4232799	655	176.175	525	101.322	1.73811	6.683e-39	5.16414e-37	XM_953053.2
NC_026501.1	5057400	5069399	1521	409.102	1491	287.754	1.42169	7.81547e-39	4.66655e-37	XM_958670.3, XM_958672.3
NC_026507.1	3741000	3743999	362	97.3669	235	45.3535	2.14365	1.34926e-38	7.91247e-37	XM_011397085.1, XM_954646.3, XM_011397086.1, XM_011397087.1
NC_026504.1	5879400	5882599	403	108.395	274	52.8803	2.04743	1.946e-38	2.38385e-36	XM_956784.2, XM_956783.3
NC_026501.1	212400	213799	240	64.5526	128	24.7032	2.60368	2.64887e-38	3.04621e-36	XM_960122.3, XM_960123.1
NC_026501.1	8730000	8731199	229	61.594	119	22.9663	2.6712	2.79483e-38	2.04794e-36	XM_960498.3, XM_960497.2
NC_026507.1	4081600	4085599	560	150.623	430	82.9873	1.81403	3.53147e-38	2.54386e-36	XM_954756.2, XM_954757.3
NC_026504.1	1775600	1777999	291	78.2701	172	33.1949	2.35232	4.05637e-38	2.87326e-36	XM_957252.3, XM_957253.1
NC_026504.1	4439200	4448399	1648	443.261	1645	317.475	1.39621	4.12374e-38	2.8731e-36	XM_011395934.1, XM_011395933.1, XM_957371.2, XM_957370.2
NC_026505.1	1726000	1730799	590	158.692	462	89.1631	1.77896	7.36346e-38	5.04754e-36	NULL
NC_026503.1	5050200	5063399	1721	462.896	1734	334.651	1.38323	9.87941e-38	5.69192e-36	XM_957670.2, XM_957669.2, XM_957668.2, XM_957667.1, XM_957666.1
NC_026506.1	2351000	2352799	254	68.3182	141	27.2121	2.50272	1.10749e-37	1.22367e-35	XM_011396752.1, XM_011396795.1
NC_026502.1	3489200	3493599	759	204.148	641	123.709	1.64983	1.28829e-37	8.69088e-36	XM_011395313.1, XM_011395312.1
NC_026506.1	420400	422599	350	94.1393	227	43.8096	2.14552	1.81567e-37	1.93044e-35	XM_955067.3, XM_955068.2
NC_026507.1	387000	392999	786	211.41	672	129.692	1.62974	3.14702e-37	1.75166e-35	XM_953885.2, XM_953886.2
NC_026505.1	2584800	2586799	261	70.201	148	28.5631	2.45061	3.3477e-37	2.22308e-35	XM_955497.2, XM_955498.2
NC_026504.1	1430600	1435599	752	202.265	638	123.13	1.6423	1.06786e-36	1.07453e-34	XM_956690.3, XM_956689.2
NC_026503.1	1059200	1062399	574	154.388	451	87.0402	1.77292	1.61352e-36	1.05499e-34	XM_957628.2, XM_957629.2
NC_026505.1	3416800	3425799	1550	416.902	1545	298.175	1.39818	3.04859e-36	3.01383e-34	XM_955686.1
NC_026505.1	2769000	2771999	368	98.9807	248	47.8624	2.06532	5.00209e-36	2.64949e-34	XM_956569.1, XM_956570.1, XM_956571.2
NC_026502.1	418200	422399	520	139.864	399	77.0045	1.81525	1.1092e-35	5.69157e-34	XM_950776.2, XM_950775.1
NC_026507.1	1619600	1622399	394	105.974	274	52.8803	2.00182	1.18737e-35	7.31353e-34	XM_954921.3
NC_026501.1	1742000	1743999	325	87.415	209	40.3357	2.16351	1.33038e-35	1.18995e-33	XM_959767.1
NC_026505.1	3065400	3069599	745	200.382	636	122.744	1.63215	1.37866e-35	6.96539e-34	XM_956429.3
NC_026506.1	429600	433199	576	154.926	457	88.1981	1.75578	1.42467e-35	7.0888e-34	XM_955070.1, XM_955071.2, XM_011396735.1
NC_026504.1	4082600	4087199	670	180.209	556	107.305	1.67891	1.62804e-35	1.43344e-33	XM_956678.2, XM_956677.2, XM_001728271.2, XM_001728272.1
NC_026501.1	541600	545199	563	151.43	444	85.6892	1.76636	1.83607e-35	1.59174e-33	XM_011394873.1, XM_011394874.1, XM_958822.3, XM_958821.2
NC_026504.1	373600	375599	257	69.1251	149	28.7561	2.39711	3.412e-35	2.04239e-33	XM_957656.3, XM_957657.3
NC_026505.1	2419600	2422799	603	162.189	487	93.9879	1.72495	3.8654e-35	2.28166e-33	XM_956084.3, XM_956085.3, XM_956086.2
NC_026502.1	4262800	4266799	578	155.464	461	88.9701	1.74661	4.05962e-35	2.36348e-33	XM_953268.2, XM_011395415.1, XM_953267.3
NC_026507.1	3400800	3406199	825	221.9	726	140.113	1.58345	4.96937e-35	2.43573e-33	XM_954490.2, XM_954489.3
NC_026504.1	1484400	1488399	706	189.892	597	115.217	1.6477	5.50791e-35	4.70258e-33	XM_956631.2, XM_956632.1
NC_026507.1	1588000	1590399	312	83.9184	199	38.4057	2.18109	7.09635e-35	3.96835e-33	XM_954934.3, XM_011396944.1
NC_026504.1	5013400	5015799	319	85.8012	206	39.7567	2.15446	1.13316e-34	9.53034e-33	XM_957092.2, XM_957093.2, XM_957094.1
NC_026504.1	2426400	2427599	259	69.6631	152	29.335	2.36833	1.20943e-34	5.75621e-33	XM_011396006.1, XM_011396007.1, XM_957438.2, XM_957437.3
NC_026501.1	7658400	7673999	1922	516.959	2002	386.373	1.33801	1.75172e-34	8.21809e-33	XM_011394506.1, XM_011394507.1, XM_960705.2, XM_960704.2, XM_960703.2
NC_026507.1	3754200	3759599	705	189.623	600	115.796	1.63716	3.67197e-34	1.69842e-32	XM_954649.1, XM_954650.2
NC_026501.1	2812800	2817599	610	164.071	500	96.4969	1.69966	7.1086e-34	3.11262e-32	XM_011394669.1, XM_011394670.1, XM_960622.2, XM_960623.3
NC_026505.1	2799000	2808599	1449	389.737	1446	279.069	1.39656	8.27382e-34	3.57516e-32	XM_956581.3, XM_011396483.1, XM_956582.2, XM_956583.2, XM_956584.3
NC_026505.1	707400	710999	419	112.698	305	58.8631	1.91288	1.14955e-33	4.90276e-32	XM_953746.2
NC_026502.1	333000	335599	442	118.884	328	63.3019	1.87658	1.25362e-33	9.4189e-32	XM_951720.2
NC_026506.1	153800	156999	359	96.56	247	47.6694	2.02307	1.56791e-33	1.16252e-31	XM_011396732.1, XM_955175.3, XM_011396733.1, XM_955174.1
NC_026507.1	1608600	1613399	700	188.279	598	115.41	1.63099	1.74606e-33	7.35134e-32	XM_954926.2, XM_954925.2, XM_011397060.1, XM_954924.2, XM_954923.1
NC_026506.1	231000	238199	864	232.39	779	150.342	1.54554	2.86449e-33	1.17587e-31	XM_011396699.1, XM_011396697.1, XM_011396698.1, XM_011396700.1, XM_955250.2, XM_011396695.1, XM_011396696.1, XM_955248.1
NC_026502.1	1538800	1547999	1532	412.061	1552	299.526	1.37572	8.17386e-33	4.18541e-31	XM_958399.3, XM_001728128.2, XM_958405.2
NC_026507.1	909200	911599	343	92.2565	234	45.1605	2.04009	8.76181e-33	4.43306e-31	XM_954609.1, XM_954608.2, XM_954607.3
NC_026501.1	7385000	7386399	273	73.4286	169	32.6159	2.24627	9.20549e-33	6.65038e-31	XM_959292.2
NC_026505.1	704000	714399	1177	316.577	1139	219.82	1.44012	1.5725e-32	7.86251e-31	XM_001727983.2, XM_953746.2, XM_953745.2, XM_953744.2
NC_026501.1	940800	942999	306	82.3046	200	38.5987	2.12864	1.74099e-32	1.24183e-30	XM_011394649.1, XM_011394648.1
NC_026501.1	400800	401999	197	52.987	104	20.0713	2.62806	2.12278e-32	8.20141e-31	XM_959953.3, XM_959952.3
NC_026502.1	4037400	4048799	1789	481.186	1863	359.547	1.33834	2.73206e-32	1.04327e-30	XM_958305.3, XM_958306.3, XM_958308.2, XM_958309.2, XM_958310.2
NC_026507.1	1838600	1839999	231	62.1319	133	25.6682	2.41292	2.83287e-32	1.97077e-30	NULL
NC_026505.1	2416600	2418599	284	76.3873	181	34.9319	2.18239	5.34722e-32	3.58709e-30	XM_011396293.1, XM_011396294.1, XM_956084.3
NC_026506.1	1780200	1783799	402	108.126	294	56.7402	1.90389	5.39357e-32	2.03592e-30	XM_952977.2, XM_952978.2
NC_026506.1	599200	601199	331	89.0288	225	43.4236	2.04734	5.54971e-32	2.71107e-30	XM_955275.3, XM_955276.2
NC_026503.1	448200	452399	531	142.823	426	82.2153	1.73637	7.40031e-32	2.70029e-30	XM_957694.1, XM_957695.1
NC_026505.1	3034200	3040199	1049	282.149	997	192.415	1.46628	8.36114e-32	5.47849e-30	XM_955964.3, XM_955965.3
NC_026505.1	5302000	5303799	239	64.2837	142	27.4051	2.33902	2.13433e-31	1.3667e-29	XM_956132.1
NC_026504.1	5154600	5157599	354	95.2151	249	48.0554	1.97901	2.24621e-31	7.93179e-30	XM_956760.3, XM_956759.2, XM_956905.2
NC_026503.1	4209400	4214799	760	204.417	675	130.271	1.56891	2.58695e-31	1.63792e-29	XM_952913.2, XM_952915.3
NC_026505.1	778000	782399	558	150.085	457	88.1981	1.70101	2.9742e-31	1.38905e-29	XM_953729.1, XM_953728.1
NC_026501.1	5523600	5526599	447	120.229	342	66.0038	1.8203	3.12575e-31	1.09202e-29	XM_958837.3, XM_958836.2
NC_026501.1	5908800	5909799	154	41.4213	72	13.8955	2.95916	3.97144e-31	2.45924e-29	XM_954076.3, XM_954077.2
NC_026504.1	3811200	3817999	950	255.521	889	171.571	1.48919	4.32384e-31	1.99743e-29	XM_957563.3, XM_957564.3
NC_026501.1	8688400	8690199	268	72.0838	169	32.6159	2.20528	5.30314e-31	3.24818e-29	XM_960510.1, XM_960509.3, XM_960508.2
NC_026501.1	7668200	7671399	444	119.422	340	65.6179	1.81872	5.84037e-31	3.53876e-29	XM_960705.2, XM_960704.2
NC_026503.1	199600	200799	175	47.0696	89	17.1764	2.7254	7.64805e-31	4.48925e-29	XM_953975.1
NC_026504.1	799800	802799	389	104.629	286	55.1962	1.89384	1.33072e-30	4.55216e-29	XM_954292.3, XM_954293.1
NC_026507.1	3440400	3442799	408	109.739	306	59.0561	1.85671	2.52016e-30	8.44509e-29	XM_954573.2, XM_954574.3
NC_026507.1	376800	378599	318	85.5322	218	42.0726	2.03005	3.29205e-30	1.09203e-28	XM_953882.2
NC_026505.1	1482000	1485999	433	116.464	332	64.0739	1.81637	3.88496e-30	2.18918e-28	XM_001728174.2, XM_953766.2
NC_026505.1	1633200	1635399	306	82.3046	207	39.9497	2.057	4.56529e-30	2.54707e-28	XM_953581.2, XM_953580.1
NC_026505.1	318400	320399	275	73.9666	178	34.3529	2.1489	4.80441e-30	2.12695e-28	XM_011396425.1, XM_011396424.1, XM_953609.2
NC_026502.1	1683200	1683999	129	34.697	55	10.6147	3.2353	5.14885e-30	2.25594e-28	XM_958364.3, XM_958365.2
NC_026504.1	5072800	5075599	315	84.7253	216	41.6866	2.02949	6.3139e-30	3.45425e-28	XM_956956.1, XM_956955.1
NC_026504.1	526000	529599	637	171.333	549	105.954	1.61666	1.0266e-29	5.45744e-28	XM_954029.2
NC_026505.1	2943400	2946799	448	120.498	349	67.3548	1.78788	1.0272e-29	5.40959e-28	XM_956628.3, XM_956630.3, XM_955926.3
NC_026506.1	3500400	3507599	890	239.383	830	160.185	1.49429	1.06147e-29	3.48587e-28	XM_953016.3, XM_953015.3, XM_953014.2, XM_953013.3
NC_026502.1	588600	592999	804	216.251	737	142.236	1.52019	4.46916e-29	2.31044e-27	XM_011395356.1, XM_951264.3, XM_011395367.1
NC_026501.1	2038400	2040399	246	66.1665	154	29.721	2.22088	4.5168e-29	1.91964e-27	XM_960456.2, XM_960455.2
NC_026504.1	2855600	2856999	196	52.718	110	21.2293	2.47345	4.96982e-29	2.52297e-27	XM_957280.2
NC_026507.1	162000	169799	1173	315.501	1161	224.066	1.40806	5.63243e-29	1.83138e-27	XM_011396993.1, XM_011396992.1, XM_953492.1, XM_953493.2
NC_026501.1	2484000	2485799	277	74.5045	183	35.3178	2.10565	6.33678e-29	2.04019e-27	XM_959987.1, XM_959988.2
NC_026505.1	543800	547199	479	128.836	385	74.3026	1.73306	8.8327e-29	4.36599e-27	XM_953436.2, XM_011396503.1, XM_953437.1
NC_026505.1	5206200	5210999	699	188.01	622	120.042	1.56592	9.28611e-29	2.96074e-27	XM_956075.2, XM_956076.1
NC_026501.1	1444000	1446399	399	107.319	303	58.4771	1.83377	1.05653e-28	4.44581e-27	XM_959512.3, XM_959511.1
NC_026501.1	5306400	5317199	1511	406.413	1564	301.842	1.34647	1.29211e-28	4.08008e-27	XM_959405.2, XM_959406.2, XM_011394849.1, XM_011394848.1, XM_959409.3
NC_026507.1	1872000	1873199	196	52.718	111	21.4223	2.45136	1.45072e-28	4.53731e-27	XM_954452.2, XM_954451.3, XM_011396934.1
NC_026501.1	7182400	7183599	177	47.6076	95	18.3344	2.58409	1.52395e-28	6.28813e-27	XM_959849.2
NC_026505.1	5309400	5311799	329	88.4909	234	45.1605	1.95707	1.60225e-28	4.96394e-27	XM_011396337.1, XM_011396546.1
NC_026505.1	2786400	2789999	530	142.554	440	84.9172	1.67809	1.67753e-28	5.14861e-27	XM_011396158.1, XM_011396157.1, XM_956577.2, XM_956578.2
NC_026501.1	9276600	9278599	348	93.6013	253	48.8274	1.91492	2.02235e-28	9.90951e-27	XM_959167.3
NC_026503.1	341200	343999	351	94.4082	256	49.4064	1.90884	2.06789e-28	8.29106e-27	XM_953025.2, XM_953026.1, XM_953027.2
NC_026507.1	467400	469999	499	134.216	408	78.7414	1.70375	2.5274e-28	1.21726e-26	XM_953463.2, XM_953464.2
NC_026503.1	2445000	2446799	344	92.5254	250	48.2484	1.9156	3.81231e-28	1.15922e-26	XM_950712.3
NC_026507.1	1238400	1241199	387	104.091	293	56.5472	1.83926	3.87517e-28	1.49723e-26	XM_953650.3
NC_026506.1	64800	67199	282	75.8494	190	36.6688	2.06496	3.88871e-28	1.17161e-26	XM_955215.3, XM_955214.2, XM_955213.2
NC_026504.1	3650400	3653199	377	101.401	283	54.6172	1.85495	4.07263e-28	1.54542e-26	XM_950736.1, XM_950735.2, XM_950734.3
NC_026507.1	152800	156799	648	174.292	570	110.006	1.58405	5.17718e-28	1.94717e-26	XM_952765.2, XM_952766.1
NC_026501.1	9262000	9263599	260	69.932	170	32.8089	2.12718	6.5646e-28	2.44733e-26	XM_011395140.1
NC_026502.1	924800	927399	433	116.464	342	66.0038	1.76342	1.20927e-27	5.77478e-26	XM_951220.3, XM_951218.2, XM_951217.2
NC_026505.1	375000	376799	245	65.8975	157	30.3	2.16989	1.37639e-27	4.07214e-26	XM_953168.2, XM_953167.2
NC_026501.1	6979600	6981199	299	80.4218	208	40.1427	2.00048	1.46054e-27	5.30537e-26	XM_011395103.1, XM_958872.2, XM_958871.3
NC_026501.1	5849600	5853799	723	194.465	656	126.604	1.53579	1.76545e-27	8.35992e-26	XM_954061.3, XM_954062.2
NC_026507.1	264000	269399	888	238.845	843	162.694	1.46798	2.18926e-27	1.02804e-25	XM_011396997.1, XM_011396996.1, XM_953011.1
NC_026501.1	584000	588399	509	136.905	423	81.6363	1.67635	2.30794e-27	8.31248e-26	XM_959544.2, XM_959543.3, XM_959542.3
NC_026506.1	444800	448799	471	126.685	383	73.9166	1.71305	2.52636e-27	9.02272e-26	XM_955140.1, XM_955141.3
NC_026506.1	1040600	1042399	261	70.201	173	33.3879	2.09851	3.51548e-27	1.63717e-25	NULL
NC_026501.1	7267000	7268199	170	45.7248	92	17.7554	2.56255	4.00838e-27	1.85141e-25	XM_959068.1, XM_959067.1
NC_026503.1	267000	270599	388	104.36	298	57.5121	1.81317	4.25529e-27	1.23667e-25	XM_011395711.1, XM_953995.2
NC_026507.1	1316200	1318599	459	123.457	372	71.7937	1.71873	5.80969e-27	2.61901e-25	XM_954328.3
NC_026501.1	9758400	9760799	308	82.8426	219	42.2656	1.95747	7.38736e-27	3.30379e-25	XM_952927.1
NC_026504.1	3769800	3774599	766	206.031	708	136.64	1.50768	7.43072e-27	2.14057e-25	XM_957551.3, XM_957552.3
NC_026507.1	1781400	1783199	224	60.2491	140	27.0191	2.22394	9.33502e-27	4.07774e-25	XM_954875.3, XM_954874.3
NC_026504.1	2156400	2158799	335	90.1047	246	47.4765	1.89584	9.75902e-27	4.19787e-25	XM_957196.2
NC_026501.1	9652400	9654399	267	71.8148	180	34.7389	2.06355	1.01626e-26	3.5695e-25	XM_959745.2, XM_959746.3, XM_959747.2
NC_026506.1	1161200	1162799	219	58.9043	136	26.2471	2.23801	1.50086e-26	5.1859e-25	XM_955101.3
NC_026502.1	220400	222999	327	87.953	239	46.1255	1.90468	1.80418e-26	7.64401e-25	XM_951032.2
NC_026506.1	487200	488999	248	66.7044	163	31.458	2.116	2.02292e-26	8.50681e-25	XM_955151.2
NC_026506.1	1225400	1226799	187	50.2973	108	20.8433	2.40376	2.10937e-26	8.80466e-25	XM_955111.1, XM_955110.3
NC_026506.1	1145400	1146599	197	52.987	117	22.5803	2.33853	2.73869e-26	1.13474e-24	XM_955097.2, XM_955098.2
NC_026501.1	7863600	7869999	956	257.135	929	179.291	1.43413	2.80399e-26	9.53356e-25	XM_960652.2, XM_960651.3, XM_960650.1, XM_960649.3
NC_026503.1	5252800	5254799	269	72.3528	184	35.5108	2.034	5.06678e-26	1.69558e-24	XM_951013.1, XM_951012.2, XM_951011.2
NC_026502.1	3535600	3537199	215	57.8284	134	25.8612	2.22987	6.47485e-26	2.14985e-24	XM_958058.3
NC_026507.1	3361400	3363399	242	65.0906	159	30.686	2.11663	7.46106e-26	2.98178e-24	XM_954501.2, XM_001728301.2, XM_954500.2
NC_026507.1	3459400	3460599	168	45.1868	93	17.9484	2.50564	8.22489e-26	3.26389e-24	XM_954578.3
NC_026506.1	1138200	1151399	1783	479.572	1921	370.741	1.2936	8.29399e-26	2.26979e-24	XM_955097.2, XM_955098.2, XM_955099.3
NC_026505.1	5068200	5069199	228	61.325	147	28.3701	2.15642	1.70667e-25	6.72522e-24	XM_955634.3
NC_026503.1	4501200	4502399	173	46.5317	98	18.9134	2.44948	1.84087e-25	5.97229e-24	XM_953945.1
NC_026506.1	278400	285199	889	239.114	858	165.589	1.44396	2.14198e-25	6.89653e-24	XM_955240.2, XM_955239.3, XM_955238.2
NC_026501.1	6490000	6493199	349	93.8703	265	51.1433	1.83377	2.21935e-25	7.09191e-24	XM_960085.3, XM_011394574.1, XM_011394575.1
NC_026506.1	1064000	1069599	874	235.079	841	162.308	1.44829	2.34401e-25	7.43436e-24	XM_955316.3
NC_026507.1	155600	157599	272	73.1597	189	36.4758	2.00248	2.4562e-25	9.61159e-24	XM_952765.2, XM_952766.1
NC_026507.1	1998800	2010399	1643	441.917	1756	338.897	1.30404	2.84691e-25	8.9625e-24	XM_954713.3, XM_954712.3, XM_954711.3, XM_954710.2, XM_954536.2
NC_026501.1	8717000	8719399	359	96.56	276	53.2663	1.81127	3.68363e-25	1.43153e-23	XM_960502.2, XM_011395131.1, XM_011395130.1
NC_026503.1	3357000	3359199	311	83.6495	228	44.0026	1.8988	4.42122e-25	1.6948e-23	XM_952676.1, XM_952677.3, XM_952678.2
NC_026502.1	570400	572399	333	89.5668	250	48.2484	1.85452	4.47753e-25	1.39923e-23	XM_011395245.1, XM_951268.3
NC_026505.1	2348400	2351999	429	115.388	349	67.3548	1.71222	4.85596e-25	1.84887e-23	XM_011396283.1, XM_956020.3, XM_011396284.1, XM_011396285.1, XM_011396287.1, XM_011396286.1
NC_026505.1	284800	285999	183	49.2214	108	20.8433	2.35262	7.18208e-25	2.18027e-23	NULL
NC_026501.1	359400	360999	240	64.5526	160	30.879	2.08618	7.54844e-25	2.81692e-23	XM_959962.1
NC_026501.1	1626400	1629599	410	110.277	330	63.6879	1.73051	7.84462e-25	2.36451e-23	XM_959560.3, XM_959559.3, XM_959558.3, XM_959557.3
NC_026506.1	1823800	1824999	214	57.5594	136	26.2471	2.18714	8.503e-25	3.15226e-23	XM_955062.3
NC_026504.1	3161200	3164799	444	119.422	366	70.6357	1.68987	8.84742e-25	2.62948e-23	XM_951977.1, XM_951976.2
NC_026505.1	560600	561599	145	39.0006	76	14.6675	2.64254	9.96981e-25	3.67189e-23	XM_953440.1
NC_026507.1	2007600	2010399	467	125.609	391	75.4605	1.66387	1.15674e-24	4.2053e-23	XM_954711.3, XM_954710.2, XM_954536.2
NC_026504.1	2469600	2477999	1380	371.178	1444	278.683	1.33194	1.20798e-24	3.14841e-23	XM_957425.3, XM_957423.3
NC_026503.1	3126000	3128999	388	104.36	308	59.4421	1.75449	1.27832e-24	3.30552e-23	XM_952615.3, XM_952616.2
NC_026501.1	3073600	3076999	561	150.892	493	95.1459	1.58551	1.2858e-24	4.64455e-23	XM_960333.2, XM_960334.2
NC_026506.1	1165800	1171799	767	206.299	725	139.92	1.47429	2.12543e-24	5.41078e-23	XM_955102.3, XM_955015.3, XM_955016.3, XM_955017.2
NC_026506.1	3477200	3478799	274	73.6976	194	37.4408	1.96543	2.21939e-24	7.91536e-23	XM_953136.1, XM_953135.2
NC_026504.1	3495800	3497199	218	58.6353	141	27.2121	2.14939	2.62747e-24	9.31183e-23	XM_952381.1
NC_026505.1	1865200	1867399	320	86.0702	240	46.3185	1.8563	3.03717e-24	1.06965e-22	XM_956251.2, XM_956252.1
NC_026501.1	5033200	5035599	312	83.9184	232	44.7745	1.87218	3.07744e-24	8.77793e-23	XM_958640.3, XM_958641.3, XM_958642.2
NC_026505.1	882600	886799	576	154.926	512	98.8128	1.56754	3.67608e-24	1.27084e-22	XM_955668.1, XM_011396466.1, XM_011396513.1
NC_026507.1	1225800	1230599	575	154.657	511	98.6198	1.56788	3.83567e-24	9.68949e-23	XM_011397024.1, XM_953654.1, XM_953653.2, XM_953652.3
NC_026506.1	417600	422399	669	179.94	617	119.077	1.51094	6.24795e-24	1.56628e-22	XM_955067.3
NC_026504.1	2139800	2141799	257	69.1251	179	34.5459	1.99759	6.36736e-24	2.17455e-22	XM_957200.2, XM_011396081.1, XM_011396080.1
NC_026505.1	3030000	3047999	2425	652.251	2739	528.61	1.23396	6.61385e-24	1.64544e-22	XM_955963.2, XM_955964.3, XM_955965.3, XM_955967.1
NC_026505.1	2974800	2989199	1996	536.863	2205	425.551	1.26163	6.91019e-24	1.93213e-22	XM_011396164.1, XM_011396163.1, XM_955937.1, XM_011396165.1, XM_011396166.1, XM_955941.3, XM_955946.3, XM_955948.2
NC_026506.1	148400	152399	539	144.974	473	91.286	1.58772	7.41803e-24	2.06056e-22	XM_955176.2, XM_011396731.1, XM_011396732.1
NC_026504.1	4989200	4992799	544	146.319	480	92.637	1.57911	1.4113e-23	3.86969e-22	XM_957082.2, XM_957083.2, XM_957084.2
NC_026505.1	2940600	2948399	1055	283.763	1067	205.924	1.37801	1.91763e-23	4.73497e-22	XM_956626.3, XM_956627.2, XM_956628.3, XM_956630.3, XM_955926.3, XM_955927.2
NC_026503.1	429600	430799	198	53.2559	125	24.1242	2.20111	2.02327e-23	4.95851e-22	XM_011395565.1
NC_026506.1	3298000	3299599	293	78.808	216	41.6866	1.8882	2.05887e-23	5.57337e-22	NULL
NC_026502.1	330000	338399	1267	340.784	1320	254.752	1.33775	2.12799e-23	5.13846e-22	XM_951722.3, XM_951721.2, XM_951720.2, XM_951719.3
NC_026504.1	1944000	1947599	421	113.236	348	67.1618	1.68518	2.14554e-23	5.14302e-22	XM_959353.2, XM_959352.1, XM_959351.3
[truncated: 677 more rows]
