# Supplementary material for: A crucial role for dynamic expression of components encoding the negative arm of the circadian clock
Source: Nat Commun. 2023 Jun 8;14:3371. doi: 10.1038/s41467-023-38817-7 (PMC10250352; doi:10.1038/s41467-023-38817-7)
Supplement: Supplementary file 7 — Source Data [file 41467_2023_38817_MOESM7_ESM.xlsx]

## Sheet: Figure 1
Figure 1b						Figure 1d RT-PCR						Figure 1e										Figure 1h
		average	SEM			328-4 D8	20.5438	15.3802	5.1636	0.0278998		CT of frq	CT of ncu09482				CT of wc-1	CT of ncu09482
WT (661-4a)	20 °C	21.3	0.3				20.4936	15.3624	5.1312	0.0285335		23.2887	15.5366	7.7521	0.00463858		24.1017	15.5366	8.5651	0.00264027
	25 °C	21.2	0.1				20.5826	15.2762	5.3064	0.0252705		23.1558	15.3427	7.8131	0.00444654		24.006	16.1593	7.8467	0.00434418
	30 °C	19.8	0.2			Δbrd-8 D8	22.6908	15.1526	7.5382	0.00537992		23.1413	15.3687	7.7726	0.00457314		23.9484	15.2749	8.6735	0.00244916
							22.6836	15.3144	7.3692	0.00604853		21.7354	16.1265	5.6089	0.0204905		20.5019	15.3427	5.1592	0.027985
							22.4624	15.2219	7.2405	0.00661291		21.8395	16.1593	5.6802	0.0195025		20.4933	16.1486	4.3447	0.049217
∆eaf-8	20 °C	22.5	0			328-4 D12	20.5294	15.3683	5.1611	0.0279482		21.8478	16.1486	5.6992	0.0192473		20.5375	15.5039	5.0336	0.0305306
	25 °C	24.3	0				20.3869	15.3245	5.0624	0.0299272		23.0637	15.2923	7.7714	0.00457694		23.5105	15.3687	8.1418	0.00354058
	30 °C	20.3	0				20.4284	15.1764	5.252	0.0262416		23.0517	15.3095	7.7422	0.00467052		23.54	15.2923	8.2477	0.00328999
						Δbrd-8 D12	22.6114	15.1129	7.4985	0.00553002		23.1458	15.2749	7.8709	0.00427192		23.4805	15.5056	7.9749	0.00397481
							22.5914	15.2686	7.3228	0.00624622		22.6394	15.5039	7.1355	0.00711214		21.6026	16.1265	5.4761	0.0224662
							22.2824	15.1326	7.1498	0.007042		22.6651	15.5056	7.1595	0.00699481		21.5158	15.3095	6.2063	0.0135431
						328-4 D16	20.4317	15.3295	5.1022	0.0291129		22.6606	15.5598	7.1008	0.00728528		21.6257	15.5598	6.0659	0.0149273
							20.3934	15.2812	5.1122	0.0289118
							20.457	15.1817	5.2753	0.0258212
						Δbrd-8 D16	22.3571	15.1027	7.2544	0.0065495
							22.4538	15.2689	7.1849	0.00687273
							22.2427	15.1328	7.1099	0.00723947
Figure 1c												Figure 1f
Figure 1d WB

## Sheet: Figure 2
Figure 2c
esa-1				VID-21			EAF-6				YAF-9		EAF-7				EAF-3				BYE-1
Figure 2a with a marker

## Sheet: Figure 3
Figure 3b										Figure 3c

## Sheet: Figure 4
Figure 4b, 4c, 4d									Figure 4e												Figure 4f, 4g, 4h									Figure 4i													Figure 4j
Sample	Target	Cт		Sample	Target	Cт			Sample	Target	Cт			Sample	Target	Cт					Sample	Target	Cт		Sample	Target	Cт			Target	treatment	328-4			BRD-8 V5			BRD-8 V5, Δwc-1					Target	treatment	328-4			BRD-8 V5
328-4 H4	frq1	25.1186		328-4 H4	frq5	26.3856			328-4 wc-2 IP	frq1	26.9612			328-4 D12 input	frq1	20.2894					328-4 D12 input	frq1	19.8707		328-4 D12 input	frq5	19.1799			c box	input	15.5956	15.5713	15.583	15.5338	15.5637	15.5243	15.4819	15.5304	15.4547			frq1	input	16.0873	16.041	16.0702	15.8701	15.8747
328-4 H4	frq1	25.1516		328-4 H4	frq5	26.2638			328-4 wc-2 IP	frq1	26.7889			328-4 D12 input	frq1	20.1331					328-4 D12 input	frq1	19.9362		328-4 D12 input	frq5	19.0863				chip V5	31.5723	31.1072	31.1671	28.107	28.2814	28.1829	28.1402	28.183	28.2742				chip V5	32.2607	32.5569	31.8925	29.2815	29.1834
328-4 H4	frq1	25.1019		328-4 H4	frq5	26.0254			328-4 wc-2 IP	frq1	26.8479			328-4 D12 input	frq1	20.2681					328-4 D12 input	frq1	19.8759		328-4 D12 input	frq5	19.1512			pLRE	input	15.5759	15.5559	15.521	15.6327	15.5986	15.5286	15.5965	15.515	15.5506			frq2	in	16.1206	16.0732	16.0588	16.0545	15.9201
328-4 H4	frq2	24.2113		328-4 H4	frq6	25.2082			328-4 wc-2 IP	frq2	27.4716			328-4 D12 input	frq2	19.9438					328-4 D12 input	frq2	19.7456		328-4 D12 input	frq6	19.6888				chip V5	30.4007	31.2784	30.4332	27.8072	28.5482	28.2465	28.9703	28.6054	28.5386				chip V5	31.3198	31.1177	31.691	28.557	28.9289
328-4 H4	frq2	24.191		328-4 H4	frq6	25.1684			328-4 wc-2 IP	frq2	27.5388			328-4 D12 input	frq2	19.9982					328-4 D12 input	frq2	19.6779		328-4 D12 input	frq6	19.6255																frq3	in	15.8147	15.8776	15.889	15.6821	15.7025
328-4 H4	frq2	24.2573		328-4 H4	frq6	25.0672			328-4 wc-2 IP	frq2	27.7549			328-4 D12 input	frq2	19.9834					328-4 D12 input	frq2	19.8815		328-4 D12 input	frq6	19.6504																	chip V5	31.0893	30.8811	31.148	28.5554	28.5428
328-4 H4	frq3	25.2405		328-4 H4	frq7	25.6715			328-4 wc-2 IP	c-box	26.5433			328-4 D12 input	c-box	19.8438					328-4 D12 input	frq3	19.0699		328-4 D12 input	frq7	18.8543																frq4	in	15.719	15.8214	15.8248	15.6916	15.6944
328-4 H4	frq3	25.1109		328-4 H4	frq7	25.7837			328-4 wc-2 IP	c-box	26.45			328-4 D12 input	c-box	19.809					328-4 D12 input	frq3	19.0126		328-4 D12 input	frq7	18.8981																	chip V5	31.8499	32.2093	31.3549	28.9989	28.7914
328-4 H4	frq3	25.0736		328-4 H4	frq7	25.7829			328-4 wc-2 IP	c-box	26.6361			328-4 D12 input	c-box	19.8259					328-4 D12 input	frq3	19.1105		328-4 D12 input	frq7	18.9187																frq5	in	16.4475	16.3191	16.2937	16.2693	16.2173
328-4 H4	frq4	25.1856		328-4 H4	frq8	24.0581			328-4 wc-2 IP	plre	27.9729			328-4 D12 input	plre	20.2621					328-4 D12 input	frq4	19.9884		328-4 D12 input	frq8	19.8697																	chip V5	32.3377	32.5658	32.1527	29.6614	29.7945
328-4 H4	frq4	25.1879		328-4 H4	frq8	24.023			328-4 wc-2 IP	plre	27.9426			328-4 D12 input	plre	20.2118					328-4 D12 input	frq4	19.728		328-4 D12 input	frq8	19.9304				WT H4					brd-8 H4							frq6	in	16.0342	15.9908	15.9112	16.0117	15.8189
328-4 H4	frq4	25.2869		328-4 H4	frq8	24.1215			328-4 wc-2 IP	plre	27.7545			328-4 D12 input	plre	20.1995					328-4 D12 input	frq4	19.7611		328-4 D12 input	frq8	19.7278				19.8707	24.9751	-10.4244	0.0727682		19.4319	25.1086	-10.9967	0.0489399					chip V5	31.0661	31.7218	31.2577	28.8237	28.957
328-4 H4 Acetyl	frq1	25.6966		328-4 H4 Acetyl	frq5	26.6433			381 wc-2 IP	frq1	26.0748			381 D12 input	frq1	19.874					381 D12 input	frq1	19.4319		381 D12 input	frq5	18.7015				19.9362	24.9371	-10.3208	0.0781847		19.3851	25.0506	-10.9855	0.0493213				frq7	in	16.1515	16.1567	16.1998	16.0722	16.067
328-4 H4 Acetyl	frq1	25.5028		328-4 H4 Acetyl	frq5	26.4106			381 wc-2 IP	frq1	26.1374			381 D12 input	frq1	19.9568					381 D12 input	frq1	19.3851		381 D12 input	frq5	18.6267				19.8759	24.899	-10.3431	0.0769856		19.4188	25.0801	-10.9814	0.0494631					chip V5	33.319	32.7187	31.139	29.2846	29.3529
328-4 H4 Acetyl	frq1	25.6947		328-4 H4 Acetyl	frq5	26.4567			381 wc-2 IP	frq1	26.0645			381 D12 input	frq1	19.7701					381 D12 input	frq1	19.4188		381 D12 input	frq5	18.6993				19.7456	24.0801	-9.6545	0.124081		19.2291	24.5615	-10.6525	0.0621287				frq8	in	15.7889	15.7916	15.8815	15.6927	15.6983
328-4 H4 Acetyl	frq2	25.435		328-4 H4 Acetyl	frq6	25.7489			381 wc-2 IP	frq2	26.7395			381 D12 input	frq2	19.6925					381 D12 input	frq2	19.2291		381 D12 input	frq6	19.1958				19.6779	24.0622	-9.70432	0.119869		19.1683	24.5754	-10.7271	0.0589958					chip	31.1264	31.845	31.0244	28.9348	29.0852
328-4 H4 Acetyl	frq2	25.3756		328-4 H4 Acetyl	frq6	25.5705			381 wc-2 IP	frq2	26.7409			381 D12 input	frq2	19.7142					381 D12 input	frq2	19.1683		381 D12 input	frq6	19.1444				19.8815	23.9706	-9.40904	0.147095		19.3442	24.5408	-10.5166	0.0682633
328-4 H4 Acetyl	frq2	25.2874		328-4 H4 Acetyl	frq6	25.4861			381 wc-2 IP	frq2	26.8875			381 D12 input	frq2	19.6707					381 D12 input	frq2	19.3442		381 D12 input	frq6	19.1912				19.0699	23.71	-9.96013	0.100393		18.8785	23.8534	-10.2949	0.0796011
328-4 H4 Acetyl	frq3	26.0878		328-4 H4 Acetyl	frq7	25.5431			381 wc-2 IP	c-box	25.8761			381 D12 input	c-box	19.3552					381 D12 input	frq3	18.8785		381 D12 input	frq7	18.3821				19.0126	23.6824	-9.98978	0.0983503		18.6894	23.8433	-10.4739	0.0703148
328-4 H4 Acetyl	frq3	25.9329		328-4 H4 Acetyl	frq7	25.5543			381 wc-2 IP	c-box	25.8068			381 D12 input	c-box	19.3439					381 D12 input	frq3	18.6894		381 D12 input	frq7	18.3798				19.1105	23.6472	-9.85677	0.107849		18.6901	23.9287	-10.5586	0.0663045
328-4 H4 Acetyl	frq3	25.7066		328-4 H4 Acetyl	frq7	25.8071			381 wc-2 IP	c-box	25.8579			381 D12 input	c-box	19.4499					381 D12 input	frq3	18.6901		381 D12 input	frq7	18.4293				19.9884	24.7724	-10.104	0.0908637		19.3468	24.8772	-10.8504	0.0541614
328-4 H4 Acetyl	frq4	25.9246		328-4 H4 Acetyl	frq8	25.4968			381 wc-2 IP	plre	27.2131			381 D12 input	plre	19.8766					381 D12 input	frq4	19.3468		381 D12 input	frq8	19.487				19.728	24.7101	-10.3021	0.0792052		19.3535	24.9573	-10.9238	0.0514754
328-4 H4 Acetyl	frq4	26.0305		328-4 H4 Acetyl	frq8	25.4808			381 wc-2 IP	plre	27.0563			381 D12 input	plre	19.8781					381 D12 input	frq4	19.3535		381 D12 input	frq8	19.4054				19.7611	24.7523	-10.3112	0.0787071		19.3368	25.1302	-11.1134	0.0451366
328-4 H4 Acetyl	frq4	26.0252		328-4 H4 Acetyl	frq8	25.594			381 wc-2 IP	plre	26.9834			381 D12 input	plre	19.8848					381 D12 input	frq4	19.3368		381 D12 input	frq8	19.4716				19.1799	24.0927	-10.2328	0.0831028		18.7015	24.3807	-10.9993	0.0488525
328-4 PolII	frq1	25.4359		328-4 PolII	frq5	26.227															328-4 polyII IP	frq1	26.9245		328-4 polyII IP	frq5	25.8771				19.0863	24.0783	-10.312	0.0786627		18.6267	24.2951	-10.9885	0.04922
328-4 PolII	frq1	25.3662		328-4 PolII	frq5	26.2609															328-4 polyII IP	frq1	26.7166		328-4 polyII IP	frq5	25.8994				19.1512	24.262	-10.4308	0.072447		18.6993	24.4278	-11.0484	0.0472162
328-4 PolII	frq1	25.3803		328-4 PolII	frq5	26.1227															328-4 polyII IP	frq1	26.8739		328-4 polyII IP	frq5	25.9121				19.6888	24.8164	-10.4476	0.0716086		19.1958	24.8933	-11.0176	0.0482375
328-4 PolII	frq2	25.5365		328-4 PolII	frq6	25.5746															328-4 polyII IP	frq2	26.6427		328-4 polyII IP	frq6	26.3729				19.6255	24.7529	-10.4474	0.0716194		19.1444	24.8989	-11.0746	0.0463687
328-4 PolII	frq2	25.5172		328-4 PolII	frq6	25.5487			20.2894	26.9612	-11.9918	0.024553									328-4 polyII IP	frq2	26.6177		328-4 polyII IP	frq6	26.1503				19.6504	24.8133	-10.483	0.0698726		19.1912	24.8739	-11.0027	0.0487376
328-4 PolII	frq2	25.6208		328-4 PolII	frq6	25.5893			20.1331	26.7889	-11.9758	0.0248272									328-4 polyII IP	frq2	26.682		328-4 polyII IP	frq6	26.2158				18.8543	24.0872	-10.5528	0.066571		18.3821	24.3611	-11.299	0.0396877
328-4 PolII	frq3	26.397		328-4 PolII	frq7	25.9688			20.2681	26.8479	-11.8998	0.0261703									328-4 polyII IP	frq3	25.9716		328-4 polyII IP	frq7	25.5351				18.8981	24.2611	-10.683	0.0608259		18.3798	24.3737	-11.314	0.039278
328-4 PolII	frq3	26.522		328-4 PolII	frq7	25.9666			19.9438	27.4716	-12.8478	0.0135655									328-4 polyII IP	frq3	25.9848		328-4 polyII IP	frq7	25.3912				18.9187	24.1656	-10.5669	0.0659261		18.4293	24.3802	-11.2709	0.0404687
328-4 PolII	frq3	26.3932		328-4 PolII	frq7	26.0133			19.9982	27.5388	-12.8606	0.0134452									328-4 polyII IP	frq3	25.9537		328-4 polyII IP	frq7	25.638				19.8697	24.5713	-10.0216	0.0962062		19.487	24.5283	-10.3613	0.0760215
328-4 PolII	frq4	26.1086		328-4 PolII	frq8	25.7834			19.9834	27.7549	-13.0915	0.011457									328-4 polyII IP	frq4	26.7197		328-4 polyII IP	frq8	26.6715				19.9304	24.5314	-9.92101	0.103152		19.4054	24.6558	-10.5703	0.0657678
328-4 PolII	frq4	26.0713		328-4 PolII	frq8	25.9757			19.8438	26.5433	-12.0194	0.0240877									328-4 polyII IP	frq4	26.5449		328-4 polyII IP	frq8	26.7309				19.7278	24.6143	-10.2065	0.0846325		19.4716	24.6026	-10.4511	0.0714363
328-4 PolII	frq4	26.1753		328-4 PolII	frq8	26.0526			19.809	26.45	-11.961	0.0250834									328-4 polyII IP	frq4	26.4696		328-4 polyII IP	frq8	26.7739
delta 82 H4	frq1	24.2525		delta 82 H4	frq5	25.1585			19.8259	26.6361	-12.1302	0.0223075									381 polyII IP	frq1	27.6273		381 polyII IP	frq5	26.8666
delta 82 H4	frq1	24.1978		delta 82 H4	frq5	24.9265			20.2621	27.9729	-13.0309	0.0119487									381 polyII IP	frq1	27.644		381 polyII IP	frq5	26.5602				WT AcH4					brd-8 AcH4
delta 82 H4	frq1	24.2228		delta 82 H4	frq5	24.9054			20.2118	27.9426	-13.0508	0.0117849									381 polyII IP	frq1	27.637		381 polyII IP	frq5	26.7499				19.8707	26.8986	-12.3479	0.0191827		19.4319	27.8766	-13.7648	0.00718442
delta 82 H4	frq2	23.609		delta 82 H4	frq6	24.1059			20.1995	27.7545	-12.875	0.0133115									381 polyII IP	frq2	27.4906		381 polyII IP	frq6	27.1083				19.9362	26.9288	-12.3126	0.0196584		19.3851	27.9166	-13.8515	0.00676532
delta 82 H4	frq2	23.5698		delta 82 H4	frq6	24.1811			19.874	26.0748	-11.5208	0.0340334									381 polyII IP	frq2	27.4694		381 polyII IP	frq6	26.8553				19.8759	26.8872	-12.3313	0.0194051		19.4188	27.6157	-13.5169	0.00853087
delta 82 H4	frq2	23.5413		delta 82 H4	frq6	24.0597			19.9568	26.1374	-11.5006	0.0345121									381 polyII IP	frq2	27.2739		381 polyII IP	frq6	27.0895				19.7456	26.6763	-12.2507	0.0205201		19.2291	27.4933	-13.5843	0.00814192
delta 82 H4	frq3	23.9909		delta 82 H4	frq7	24.4003			19.7701	26.0645	-11.6145	0.0318933									381 polyII IP	frq3	26.8807		381 polyII IP	frq7	26.2071				19.6779	26.7315	-12.3736	0.0188439		19.1683	27.5458	-13.6975	0.00752718
delta 82 H4	frq3	24.0464		delta 82 H4	frq7	24.3756			19.6925	26.7395	-12.367	0.0189301									381 polyII IP	frq3	26.7505		381 polyII IP	frq7	26.5536				19.8815	26.6781	-12.1166	0.0225183		19.3442	27.5548	-13.5305	0.00845105
delta 82 H4	frq3	24.0468		delta 82 H4	frq7	24.3794			19.7142	26.7409	-12.3467	0.0191981									381 polyII IP	frq3	26.7589		381 polyII IP	frq7	26.389				19.0699	26.0894	-12.3395	0.0192947		18.8785	26.8626	-13.3041	0.00988696
delta 82 H4	frq4	23.6805		delta 82 H4	frq8	23.7396			19.6707	26.8875	-12.5368	0.0168289									381 polyII IP	frq4	27.3026		381 polyII IP	frq8	27.6821				19.0126	26.0904	-12.3978	0.0185308		18.6894	26.8112	-13.4418	0.00898683
delta 82 H4	frq4	23.6559		delta 82 H4	frq8	23.6535			19.3552	25.8761	-11.841	0.0272594									381 polyII IP	frq4	27.3274		381 polyII IP	frq8	27.395				19.1105	26.0188	-12.2283	0.0208406		18.6901	26.8533	-13.4832	0.00873254
delta 82 H4	frq4	23.7214		delta 82 H4	frq8	23.8403			19.3439	25.8068	-11.7829	0.028378									381 polyII IP	frq4	27.331		381 polyII IP	frq8	27.4583				19.9884	26.957	-12.2886	0.0199883		19.3468	27.7157	-13.689	0.00757194
delta 82 Acetyl	frq1	26.4565		delta 82 Acetyl	frq5	27.2432			19.4499	25.8579	-11.728	0.029479									328-4 H4 IP	frq1	24.9751		328-4 H4 IP	frq5	24.0927				19.728	26.9235	-12.5155	0.0170788		19.3535	27.5262	-13.4927	0.00867519
delta 82 Acetyl	frq1	26.415		delta 82 Acetyl	frq5	27.2181			19.8766	27.2131	-12.6565	0.0154887									328-4 H4 IP	frq1	24.9371		328-4 H4 IP	frq5	24.0783				19.7611	26.8612	-12.4202	0.0182454		19.3368	27.7713	-13.7546	0.00723535
delta 82 Acetyl	frq1	26.2799		delta 82 Acetyl	frq5	27.1505			19.8781	27.0563	-12.4982	0.0172852									328-4 H4 IP	frq1	24.899		328-4 H4 IP	frq5	24.262				19.1799	26.1724	-12.3125	0.0196588		18.7015	26.9697	-13.5883	0.00811937
delta 82 Acetyl	frq2	26.1126		delta 82 Acetyl	frq6	26.4323			19.8848	26.9834	-12.4186	0.0182655									328-4 H4 IP	frq2	24.0801		328-4 H4 IP	frq6	24.8164				19.0863	26.1829	-12.4166	0.0182909		18.6267	26.9239	-13.6172	0.00795793
delta 82 Acetyl	frq2	26.187		delta 82 Acetyl	frq6	26.3695															328-4 H4 IP	frq2	24.0622		328-4 H4 IP	frq6	24.7529				19.1512	26.227	-12.3958	0.0185564		18.6993	26.92	-13.5407	0.00839171
delta 82 Acetyl	frq2	26.0956		delta 82 Acetyl	frq6	26.507															328-4 H4 IP	frq2	23.9706		328-4 H4 IP	frq6	24.8133				19.6888	26.6199	-12.2511	0.0205145		19.1958	27.0601	-13.1843	0.0107431
delta 82 Acetyl	frq3	26.6692		delta 82 Acetyl	frq7	26.6654															328-4 H4 IP	frq3	23.71		328-4 H4 IP	frq7	24.0872				19.6255	26.5689	-12.2634	0.0203396		19.1444	27.1262	-13.3018	0.00990256
delta 82 Acetyl	frq3	26.5349		delta 82 Acetyl	frq7	26.493															328-4 H4 IP	frq3	23.6824		328-4 H4 IP	frq7	24.2611				19.6504	26.3935	-12.0631	0.0233688		19.1912	27.2954	-13.4242	0.00909709
delta 82 Acetyl	frq3	26.7008		delta 82 Acetyl	frq7	26.3776															328-4 H4 IP	frq3	23.6472		328-4 H4 IP	frq7	24.1656				18.8543	25.6949	-12.1606	0.0218422		18.3821	26.5478	-13.4857	0.00871784
delta 82 Acetyl	frq4	26.6871		delta 82 Acetyl	frq8	26.385															328-4 H4 IP	frq4	24.7724		328-4 H4 IP	frq8	24.5713				18.8981	25.8279	-12.2499	0.0205315		18.3798	26.5305	-13.4707	0.00880879
delta 82 Acetyl	frq4	26.773		delta 82 Acetyl	frq8	26.297															328-4 H4 IP	frq4	24.7101		328-4 H4 IP	frq8	24.5314				18.9187	25.8245	-12.2258	0.020877		18.4293	26.6088	-13.4994	0.00863506
delta 82 Acetyl	frq4	26.9796		delta 82 Acetyl	frq8	26.4682															328-4 H4 IP	frq4	24.7523		328-4 H4 IP	frq8	24.6143				19.8697	26.9444	-12.3946	0.0185714		19.487	27.4608	-13.2938	0.0099578
delta 82 PolII	frq1	25.9706		delta 82 PolII	frq5	26.4888															381 H4 IP	frq1	25.1086		381 H4 IP	frq5	24.3807				19.9304	26.7248	-12.1144	0.0225524		19.4054	27.6105	-13.525	0.0084832
delta 82 PolII	frq1	25.9198		delta 82 PolII	frq5	26.6604															381 H4 IP	frq1	25.0506		381 H4 IP	frq5	24.2951				19.7278	26.7862	-12.3784	0.0187817		19.4716	27.7775	-13.626	0.00791002
delta 82 PolII	frq1	25.7736		delta 82 PolII	frq5	26.4444															381 H4 IP	frq1	25.0801		381 H4 IP	frq5	24.4278
delta 82 PolII	frq2	25.6913		delta 82 PolII	frq6	25.9535															381 H4 IP	frq2	24.5615		381 H4 IP	frq6	24.8933
delta 82 PolII	frq2	25.9485		delta 82 PolII	frq6	26.0716															381 H4 IP	frq2	24.5754		381 H4 IP	frq6	24.8989				WT Pol II					brd-8 Pol II
delta 82 PolII	frq2	25.5922		delta 82 PolII	frq6	26.041															381 H4 IP	frq2	24.5408		381 H4 IP	frq6	24.8739				19.8707	26.9245	-12.3738	0.0188415		19.4319	27.8766	-13.7648	0.00718442
delta 82 PolII	frq3	26.1812		delta 82 PolII	frq7	26.1808															381 H4 IP	frq3	23.8534		381 H4 IP	frq7	24.3611				19.9362	26.7166	-12.1003	0.0227738		19.3851	27.9166	-13.8515	0.00676532
delta 82 PolII	frq3	26.2561		delta 82 PolII	frq7	26.1165															381 H4 IP	frq3	23.8433		381 H4 IP	frq7	24.3737				19.8759	26.8739	-12.3179	0.0195853		19.4188	27.6157	-13.5169	0.00853087
delta 82 PolII	frq3	26.2106		delta 82 PolII	frq7	26.1418															381 H4 IP	frq3	23.9287		381 H4 IP	frq7	24.3802				19.7456	26.6427	-12.2171	0.0210035		19.2291	27.4933	-13.5843	0.00814192
delta 82 PolII	frq4	26.2042		delta 82 PolII	frq8	26.1569															381 H4 IP	frq4	24.8772		381 H4 IP	frq8	24.5283				19.6779	26.6177	-12.2598	0.0203903		19.1683	27.5458	-13.6975	0.00752718
delta 82 PolII	frq4	26.0755		delta 82 PolII	frq8	25.9662															381 H4 IP	frq4	24.9573		381 H4 IP	frq8	24.6558				19.8815	26.682	-12.1205	0.0224584		19.3442	27.5548	-13.5305	0.00845105
delta 82 PolII	frq4	26.3229		delta 82 PolII	frq8	26.0451															381 H4 IP	frq4	25.1302		381 H4 IP	frq8	24.6026				19.0699	25.9716	-12.2217	0.0209368		18.8785	26.8626	-13.3041	0.00988696
328-4 input	frq1	18.33		328-4 input	frq5	19.0646															328-4 H4Acet IP	frq1	26.8986		328-4 H4Acet IP	frq5	26.1724				19.0126	25.9848	-12.2921	0.0199388		18.6894	26.8112	-13.4418	0.00898683
328-4 input	frq1	18.3302		328-4 input	frq5	18.9964															328-4 H4Acet IP	frq1	26.9288		328-4 H4Acet IP	frq5	26.1829				19.1105	25.9537	-12.1633	0.0218017		18.6901	26.8533	-13.4832	0.00873254
328-4 input	frq1	18.2693		328-4 input	frq5	18.9689															328-4 H4Acet IP	frq1	26.8872		328-4 H4Acet IP	frq5	26.227				19.9884	26.7197	-12.0513	0.0235614		19.3468	27.7157	-13.689	0.00757194
328-4 input	frq2	18.1481		328-4 input	frq6	18.4047															328-4 H4Acet IP	frq2	26.6763		328-4 H4Acet IP	frq6	26.6199				19.728	26.5449	-12.1369	0.0222033		19.3535	27.5262	-13.4927	0.00867519
328-4 input	frq2	18.1682		328-4 input	frq6	18.4443															328-4 H4Acet IP	frq2	26.7315		328-4 H4Acet IP	frq6	26.5689				19.7611	26.4696	-12.0286	0.0239351		19.3368	27.7713	-13.7546	0.00723535
328-4 input	frq2	18.1199		328-4 input	frq6	18.4672															328-4 H4Acet IP	frq2	26.6781		328-4 H4Acet IP	frq6	26.3935				19.1799	25.8771	-12.0172	0.0241242		18.7015	26.9697	-13.5883	0.00811937
328-4 input	frq3	18.5112		328-4 input	frq7	18.5133															328-4 H4Acet IP	frq3	26.0894		328-4 H4Acet IP	frq7	25.6949				19.0863	25.8994	-12.1332	0.0222616		18.6267	26.9239	-13.6172	0.00795793
328-4 input	frq3	18.4403		328-4 input	frq7	18.4701															328-4 H4Acet IP	frq3	26.0904		328-4 H4Acet IP	frq7	25.8279				19.1512	25.9121	-12.081	0.0230817		18.6993	26.92	-13.5407	0.00839171
328-4 input	frq3	18.4893		328-4 input	frq7	18.5003															328-4 H4Acet IP	frq3	26.0188		328-4 H4Acet IP	frq7	25.8245				19.6888	26.3729	-12.0041	0.0243443		19.1958	27.0601	-13.1843	0.0107431
328-4 input	frq4	18.4418		328-4 input	frq8	18.24															328-4 H4Acet IP	frq4	26.957		328-4 H4Acet IP	frq8	26.9444				19.6255	26.1503	-11.8448	0.0271875		19.1444	27.1262	-13.3018	0.00990256
328-4 input	frq4	18.477		328-4 input	frq8	18.2491															328-4 H4Acet IP	frq4	26.9235		328-4 H4Acet IP	frq8	26.7248				19.6504	26.2158	-11.8854	0.0264323		19.1912	27.2954	-13.4242	0.00909709
328-4 input	frq4	18.4732		328-4 input	frq8	18.4576															328-4 H4Acet IP	frq4	26.8612		328-4 H4Acet IP	frq8	26.7862				18.8543	25.5351	-12.0008	0.0244011		18.3821	26.5478	-13.4857	0.00871784
delta 82 input	frq1	18.0082		delta 82 input	frq5	18.2915															381 H4 Acet IP	frq1	27.8766		381 H4 Acet IP	frq5	26.9697				18.8981	25.3912	-11.8132	0.0277898		18.3798	26.5305	-13.4707	0.00880879
delta 82 input	frq1	17.944		delta 82 input	frq5	18.2922															381 H4 Acet IP	frq1	27.9166		381 H4 Acet IP	frq5	26.9239				18.9187	25.638	-12.0392	0.023759		18.4293	26.6088	-13.4994	0.00863506
delta 82 input	frq1	17.9806		delta 82 input	frq5	18.3783															381 H4 Acet IP	frq1	27.6157		381 H4 Acet IP	frq5	26.92				19.8697	26.6715	-12.1217	0.0224387		19.487	27.4608	-13.2938	0.0099578
delta 82 input	frq2	17.7507		delta 82 input	frq6	17.9922															381 H4 Acet IP	frq2	27.4933		381 H4 Acet IP	frq6	27.0601				19.9304	26.7309	-12.1205	0.0224584		19.4054	27.6105	-13.525	0.0084832
delta 82 input	frq2	17.8967		delta 82 input	frq6	17.8792															381 H4 Acet IP	frq2	27.5458		381 H4 Acet IP	frq6	27.1262				19.7278	26.7739	-12.366	0.018943		19.4716	27.7775	-13.626	0.00791002
delta 82 input	frq2	17.8122		delta 82 input	frq6	18.0173															381 H4 Acet IP	frq2	27.5548		381 H4 Acet IP	frq6	27.2954
delta 82 input	frq3	18.0515		delta 82 input	frq7	18.0367															381 H4 Acet IP	frq3	26.8626		381 H4 Acet IP	frq7	26.5478
delta 82 input	frq3	18.0923		delta 82 input	frq7	17.9373															381 H4 Acet IP	frq3	26.8112		381 H4 Acet IP	frq7	26.5305
delta 82 input	frq3	18.1416		delta 82 input	frq7	17.9087															381 H4 Acet IP	frq3	26.8533		381 H4 Acet IP	frq7	26.6088				0.00718442
delta 82 input	frq4	18.0037		delta 82 input	frq8	17.7051															381 H4 Acet IP	frq4	27.7157		381 H4 Acet IP	frq8	27.4608				0.00676532
delta 82 input	frq4	18.0319		delta 82 input	frq8	17.7748															381 H4 Acet IP	frq4	27.5262		381 H4 Acet IP	frq8	27.6105				0.00853087
delta 82 input	frq4	18.1769		delta 82 input	frq8	17.7555															381 H4 Acet IP	frq4	27.7713		381 H4 Acet IP	frq8	27.7775				0.00814192
																															0.00752718
																															0.00845105
																															0.00988696
				Figure 4b																											0.00898683
																															0.00873254
				0.0113219	0.0110674	0.0109818	0.0165108	0.0164025	0.0165349																						0.00757194
				0.0187191	0.0192507	0.0177807	0.0215758	0.0245311	0.0235971																						0.00867519
				0.0117969	0.0122868	0.0130442	0.0203964	0.0201896	0.0208857																						0.00723535
				0.011679	0.0119484	0.0111266	0.0244683	0.0253804	0.0268182																						0.00811937
				0.00782798	0.00812428	0.00940313	0.010723	0.0125999	0.0135718																						0.00795793
				0.0112055	0.0118395	0.0129031	0.0180752	0.0158646	0.018991																						0.00839171
				0.00876309	0.00786824	0.00803914	0.0152004	0.0144334	0.0141129																						0.0107431
				0.0221854	0.0228756	0.024688	0.0190952	0.0212728	0.0184409																						0.00990256
																															0.00909709
																															0.00871784
																															0.00880879
				Figure 4c																											0.00863506
				0.00758443	0.00867606	0.00728152	0.00358343	0.00352749	0.00397331																						0.0099578
				0.00801521	0.00846929	0.00870679	0.00380459	0.00399817	0.00401734																						0.0084832
				0.00655702	0.00695013	0.00841137	0.00318643	0.00359761	0.00331829																						0.00791002
				0.0069975	0.00666285	0.00666979	0.00304457	0.00292521	0.00280294
				0.00654748	0.00733827	0.00697329	0.0025279	0.00257352	0.00286283
				0.00770311	0.00895964	0.00965142	0.00360385	0.00348061	0.00348206
				0.00957877	0.00922431	0.00790541	0.00316223	0.00332635	0.00353262
				0.00818419	0.00832783	0.00889652	0.00305197	0.00340449	0.00298336
				Figure 4d
				0.0090866	0.00953769	0.00905453	0.00501845	0.00497205	0.0056437
				0.00747068	0.00767752	0.00691026	0.00509485	0.0047169	0.00569478
				0.0052921	0.00462015	0.00522612	0.00446896	0.00436457	0.004661
				0.00615962	0.00647707	0.00601073	0.00425494	0.00474379	0.00441876
				0.00873762	0.00814063	0.00878986	0.00426439	0.00378801	0.00467038
				0.00869232	0.00909605	0.00898514	0.00502227	0.0042789	0.00480968
				0.00713118	0.00693137	0.00685255	0.00442458	0.00431823	0.00415988
				0.00670966	0.00590952	0.00647392	0.00357475	0.00428187	0.00400011
				Figure 4e
			frq1	0.024553	0.0248272	0.0261703	0.0340334	0.0345121	0.0318933
			frq2	0.0135655	0.0134452	0.011457	0.0189301	0.0191981	0.0168289
			C box	0.0240877	0.0250834	0.0223075	0.0272594	0.028378	0.029479
			pLRE	0.0119487	0.0117849	0.0133115	0.0154887	0.0172852	0.0182655
				Figure 4f
			frq1	0.0727682	0.0781847	0.0769856	0.0489399	0.0493213	0.0494631
			frq2	0.124081	0.119869	0.147095	0.0621287	0.0589958	0.0682633
			frq3	0.100393	0.0983503	0.107849	0.0796011	0.0703148	0.0663045
			frq4	0.0908637	0.0792052	0.0787071	0.0541614	0.0514754	0.0451366
			frq5	0.0831028	0.0786627	0.072447	0.0488525	0.04922	0.0472162
			frq6	0.0716086	0.0716194	0.0698726	0.0482375	0.0463687	0.0487376
			frq7	0.066571	0.0608259	0.0659261	0.0396877	0.039278	0.0404687
			frq8	0.0962062	0.103152	0.0846325	0.0760215	0.0657678	0.0714363
				Figure 4g
			frq1	0.0191827	0.0196584	0.0194051	0.00718442	0.00676532	0.00853087
			frq2	0.0205201	0.0188439	0.0225183	0.00814192	0.00752718	0.00845105
			frq3	0.0192947	0.0185308	0.0208406	0.00988696	0.00898683	0.00873254
			frq4	0.0199883	0.0170788	0.0182454	0.00757194	0.00867519	0.00723535
			frq5	0.0196588	0.0182909	0.0185564	0.00811937	0.00795793	0.00839171
			frq6	0.0205145	0.0203396	0.0233688	0.0107431	0.00990256	0.00909709
			frq7	0.0218422	0.0205315	0.020877	0.00871784	0.00880879	0.00863506
			frq8	0.0185714	0.0225524	0.0187817	0.0099578	0.0084832	0.00791002
				Figure 4h
			frq1	0.0188415	0.0227738	0.0195853	0.00718442	0.00676532	0.00853087
			frq2	0.0210035	0.0203903	0.0224584	0.00814192	0.00752718	0.00845105
			frq3	0.0209368	0.0199388	0.0218017	0.00988696	0.00898683	0.00873254
			frq4	0.0235614	0.0222033	0.0239351	0.00757194	0.00867519	0.00723535
			frq5	0.0241242	0.0222616	0.0230817	0.00811937	0.00795793	0.00839171
			frq6	0.0243443	0.0271875	0.0264323	0.0107431	0.00990256	0.00909709
			frq7	0.0244011	0.0277898	0.023759	0.00871784	0.00880879	0.00863506
			frq8	0.0224387	0.0224584	0.018943	0.0099578	0.0084832	0.00791002
				Figure 4i
				C box	0.000388	0.000526	0.000509	0.004102	0.003711	0.003867	0.003867	0.003883	0.003458
				pLRE	0.000861	0.000462	0.000811	0.005408	0.00316	0.003711	0.002355	0.002866	0.003077
				WT (328-4)	EAF-8 V5	EAF-8 V5, ∆wc-1
				Figure 4j
			frq1	0.000338268	0.000266783	0.000431472	0.0022946	0.00246389	0.00161467	0.00137749	0.00248258	0.00306894
			frq2	0.000664546	0.000739766	0.000492242	0.00430836	0.0030332	0.00358765	0.00276531	0.00288014	0.00221659
			frq3	0.000630706	0.000761091	0.000637563	0.00333189	0.00340898	0.0031585	0.00338872	0.00263946	0.00299061
			frq4	0.000348382	0.000291535	0.000528341	0.00246629	0.00285332	0.00300662	0.00224971	0.00272629	0.00191699
			frq5	0.000411636	0.000321511	0.000420635	0.0023255	0.00204548	0.00186289	0.00191898	0.00264037	0.00286283
			frq6	0.000746255	0.00045966	0.000600044	0.00347651	0.00277318	0.00318665	0.00326581	0.00346184	0.00374312
			frq7	0.000169827	0.000258393	0.000795779	0.00263397	0.00250314	0.00226003	0.00292724	0.00242661	0.00234687
			frq8	0.000603799	0.000367608	0.000690992	0.0025803	0.0023339	0.00297799	0.00313516	0.00314321	0.00302375
[truncated: 4 more columns]

## Sheet: Figure 5
Figure 5a								Figure 5c
Figure 5b
								Figure 5g			Figure 5h

## Sheet: Figure 6
Figure 6b							average	SEM			Original films for Figure 6c, 6d, and 6e were destroyed in the fire
10-2M	24.07		24.33	0.402741		0	26.1225	0.398194		Figure 6e
	23.98					10-7 M	25.2117	0.443911
	24.4					10-6 M	24.1317	0.255923
	24.87					10-5 M	23.3267	0.388982
						10-4 M	23.0233	0.198863
10-3M	22.88		23.1933	0.289528		10-3 M	23.1933	0.289528
	23.38					10-2 M	24.33	0.402741
	23.17
	22.9
	23.19
	23.64
10-4 M	23.06		23.0233	0.198863
	22.67
	23.18
	22.96									Figure 6d
	23.23
	23.04
10-5M	23.82		23.3267	0.388982
	23.22
	23.62
	22.72
	23.44
	23.14
10-6 M	24.45		24.1317	0.255923
	23.72
	24.14
	24.25
	24.26									Figure 6c
	23.97
10-7 M	24.84		25.2117	0.443911
	25.19
	25.89
	25.57
	24.73
	25.05
no	26.03		26.1225	0.398194
	26.38
	26.48
	25.6

## Sheet: Supplementary Figure 3
frq						rep1	rep2	rep3	ave.	SEM		samples
24.5634	15.783	8.78036	0.00227431			0.00227431	0.0022578	0.00243626	0.00232279	9.86123e-05		WT (74A) DD24
20.9026	15.6141	5.28848	0.0255864			0.0255864	0.0237612	0.0236161	0.0243212	0.00109803		WT (74A) DD24+LP15'
22.1043	15.8713	6.23299	0.0132949			0.0132949	0.0148589	0.0161579	0.0147706	0.00143358		WT (74A) DD24+LP60'
24.2023	15.8471	8.35515	0.00305387			0.00305387	0.0031422	0.0031549	0.00311699	5.50351e-05		Δbrd-8 DD24
20.589	15.8281	4.76086	0.0368839			0.0368839	0.0349438	0.0379196	0.0365824	0.00151065		Δbrd-8 DD24+LP15'
21.7507	15.8867	5.86407	0.0171688			0.0171688	0.0163802	0.0153905	0.0163132	0.000891033		Δbrd-8 DD24+LP60'
		0	1
		0	1
24.6603	15.8695	8.79087	0.0022578
20.9287	15.5334	5.39525	0.0237612										WT (74A) DD24	WT (74A) DD24+LP15'	WT (74A) DD24+LP60'	Δbrd-8 DD24	Δbrd-8 DD24+LP15'	Δbrd-8 DD24+LP60'
22.0375	15.965	6.07253	0.0148589
24.1807	15.8666	8.31401	0.0031422
20.6837	15.8449	4.83882	0.0349438
21.6544	15.7225	5.9319	0.0163802
		0	1
		0	1
24.5565	15.8753	8.68112	0.00243626
20.9441	15.54	5.40408	0.0236161
21.9997	16.0481	5.95161	0.0161579
24.1926	15.8844	8.30819	0.0031549
20.642	15.9211	4.72091	0.0379196
21.8002	15.7784	6.02182	0.0153905
vvd
24.6335	15.783	8.85043	0.00216648			0.00216648	0.00270639	0.00245928	0.00244405	0.000270276		WT (74A) DD24
16.8816	15.6141	1.26742	0.415401			0.415401	0.394278	0.421666	0.410448	0.0143497		WT (74A) DD24+LP15'
17.7398	15.8713	1.86843	0.273872			0.273872	0.29122	0.286396	0.283829	0.00895449		WT (74A) DD24+LP60'
24.117	15.8471	8.2699	0.00323976			0.00323976	0.00348393	0.00349482	0.00340617	0.000144219		Δbrd-8 DD24
16.0987	15.8281	0.270554	0.829001			0.829001	0.835044	0.840461	0.834835	0.00573252		Δbrd-8 DD24+LP15'
17.6528	15.8867	1.76617	0.293987			0.293987	0.27372	0.290355	0.286021	0.0108066		Δbrd-8 DD24+LP60'
24.3989	15.8695	8.52942	0.00270639
16.8761	15.5334	1.34271	0.394278
17.7448	15.965	1.77982	0.29122
24.0317	15.8666	8.16507	0.00348393
16.105	15.8449	0.260077	0.835044
17.5918	15.7225	1.86923	0.27372
24.5429	15.8753	8.66755	0.00245928
16.7859	15.54	1.24583	0.421666
17.852	16.0481	1.80392	0.286396
24.045	15.8844	8.16057	0.00349482
16.1719	15.9211	0.250748	0.840461
17.5625	15.7784	1.78411	0.290355
al-3
27.7876	15.783	12.0046	0.000243364			0.000243364	0.000293286	0.00023503	0.000257227	3.15052e-05		WT (74A) DD24
22.9232	15.6141	7.30901	0.00630621			0.00630621	0.00580697	0.00570516	0.00593945	0.000321679		WT (74A) DD24+LP15'
25.4078	15.8713	9.53646	0.0013466			0.0013466	0.00107054	0.00115193	0.00118969	0.000141853		WT (74A) DD24+LP60'
27.959	15.8471	12.1118	0.00022593			0.00022593	0.000270818	0.000188784	0.000228511	4.1078e-05		Δbrd-8 DD24
23.5893	15.8281	7.76113	0.00460965			0.00460965	0.00436391	0.00442351	0.00446569	0.000128186		Δbrd-8 DD24+LP15'
25.533	15.8867	9.64637	0.00124782			0.00124782	0.00115989	0.00103345	0.00114706	0.00010776		Δbrd-8 DD24+LP60'
		0	1
		0	1
27.6049	15.8695	11.7354	0.000293286
22.9614	15.5334	7.428	0.00580697
25.8324	15.965	9.86745	0.00107054
27.717	15.8666	11.8504	0.000270818
23.685	15.8449	7.84016	0.00436391
25.4743	15.7225	9.75179	0.00115989
		0	1
		0	1
27.9302	15.8753	12.0549	0.00023503
22.9935	15.54	7.45352	0.00570516
25.8098	16.0481	9.76173	0.00115193
28.2554	15.8844	12.371	0.000188784
23.7417	15.9211	7.82059	0.00442351
25.6967	15.7784	9.91831	0.00103345
sub-1
21.9142	15.783	6.13115	0.0142673			0.0142673	0.0152152	0.0152736	0.0149187	0.000564895
19.4717	15.6141	3.85752	0.0689874			0.0689874	0.068504	0.0665806	0.068024	0.00127321
21.3952	15.8713	5.52391	0.021734			0.021734	0.0235718	0.0261689	0.0238249	0.00222827
21.5597	15.8471	5.71262	0.0190691			0.0190691	0.020434	0.0206937	0.0200656	0.000872746
19.3689	15.8281	3.5407	0.0859295			0.0859295	0.0820565	0.0835356	0.0838405	0.00195442
20.8507	15.8867	4.96406	0.0320383			0.0320383	0.0282887	0.0321219	0.0308163	0.00218937
		0	1
		0	1
21.9078	15.8695	6.03834	0.0152152
19.4011	15.5334	3.86767	0.068504
21.3718	15.965	5.4068	0.0235718
21.4795	15.8666	5.61288	0.020434
19.4521	15.8449	3.60724	0.0820565
20.8662	15.7225	5.14363	0.0282887
		0	1
		0	1
21.9082	15.8753	6.03282	0.0152736
19.4488	15.54	3.90876	0.0665806
21.3041	16.0481	5.256	0.0261689
21.4791	15.8844	5.59466	0.0206937
19.5026	15.9211	3.58146	0.0835356
20.7387	15.7784	4.9603	0.0321219
csp-1
21.2037	16.0062	5.1975	0.027252			0.027252	0.0292088	0.0282237	0.0282282	0.000978439		WT (74A) DD24
17.2456	15.8681	1.37755	0.384873			0.384873	0.36949	0.374485	0.376283	0.00784756		WT (74A) DD24+LP15'
20.905	16.266	4.63898	0.0401355			0.0401355	0.0377868	0.0334333	0.0371185	0.00340072		WT (74A) DD24+LP60'
21.3164	16.086	5.2305	0.0266357			0.0266357	0.0471739	0.0253552	0.0330549	0.0122441		Δbrd-8 DD24
17.0196	16.1961	0.82341	0.565105			0.565105	0.547132	0.511318	0.541185	0.0273819		Δbrd-8 DD24+LP15'
20.8756	16.1192	4.75638	0.0369988			0.0369988	0.0371483	0.035781	0.0366427	0.000749955		Δbrd-8 DD24+LP60'
		0	1
		0	1
21.1032	16.0057	5.09745	0.0292088
17.2047	15.7683	1.43639	0.36949
20.9144	16.1884	4.72597	0.0377868
21.2955	16.8896	4.40587	0.0471739
16.9886	16.1186	0.870039	0.547132
20.8822	16.1317	4.75056	0.0371483
		0	1
		0	1
21.1303	15.9833	5.14695	0.0282237
17.222	15.805	1.41702	0.374485
21.0426	16.14	4.90257	0.0334333
21.3012	15.9997	5.30157	0.0253552
17.066	16.0983	0.967707	0.511318
20.883	16.0783	4.80466	0.035781
ncu06597
22.8474	15.783	7.0644	0.00747145			0.00747145	0.00761696	0.00731829	0.0074689	0.000149354		WT (74A) DD24
21.48	15.6141	5.86585	0.0171476			0.0171476	0.0169367	0.0177384	0.0172742	0.000415576		WT (74A) DD24+LP15'
18.4649	15.8713	2.59361	0.165671			0.165671	0.194988	0.179451	0.180037	0.0146672		WT (74A) DD24+LP60'
22.6701	15.8471	6.82299	0.00883232			0.00883232	0.00900481	0.00933571	0.00905762	0.000255817		Δbrd-8 DD24
21.4849	15.8281	5.65679	0.0198215			0.0198215	0.0241249	0.0246342	0.0228602	0.00264389		Δbrd-8 DD24+LP15'
18.8996	15.8867	3.01291	0.123887			0.123887	0.121918	0.123179	0.122995	0.000997094		Δbrd-8 DD24+LP60'
		0	1
		0	1
22.906	15.8695	7.03657	0.00761696
21.4171	15.5334	5.8837	0.0169367
18.3235	15.965	2.35854	0.194988
22.6617	15.8666	6.79509	0.00900481
21.2182	15.8449	5.37333	0.0241249
18.7585	15.7225	3.03601	0.121918
		0	1
		0	1
22.9696	15.8753	7.09428	0.00731829
21.357	15.54	5.81698	0.0177384
18.5264	16.0481	2.47834	0.179451
22.6275	15.8844	6.74302	0.00933571
21.2643	15.9211	5.34319	0.0246342
18.7996	15.7784	3.02117	0.123179
ncu09535
22.0955	15.783	6.3125	0.012582			0.012582	0.0128106	0.0144093	0.0132673	0.000995589		WT (74A) DD24
20.8899	15.6141	5.27571	0.0258139			0.0258139	0.0247061	0.0261916	0.0255706	0.000772075		WT (74A) DD24+LP15'
19.8804	15.8713	4.0091	0.0621072			0.0621072	0.0680842	0.073429	0.0678735	0.00566385		WT (74A) DD24+LP60'
21.8829	15.8471	6.03581	0.0152419			0.0152419	0.0154349	0.0151256	0.0152675	0.000156215		Δbrd-8 DD24
20.6852	15.8281	4.85703	0.0345056			0.0345056	0.0352288	0.0372224	0.0356523	0.00140704		Δbrd-8 DD24+LP15'
19.5115	15.8867	3.6248	0.0810639			0.0810639	0.0764373	0.0721762	0.0765591	0.00444514		Δbrd-8 DD24+LP60'
		0	1
		0	1
22.156	15.8695	6.28652	0.0128106
20.8724	15.5334	5.33899	0.0247061
19.8415	15.965	3.87654	0.0680842
21.8843	15.8666	6.01766	0.0154349
20.672	15.8449	4.8271	0.0352288
19.4321	15.7225	3.70958	0.0764373
		0	1
		0	1
21.9922	15.8753	6.11686	0.0144093
20.7948	15.54	5.25475	0.0261916
19.8156	16.0481	3.76751	0.073429
21.9313	15.8844	6.04686	0.0151256
20.6688	15.9211	4.74768	0.0372224
19.5707	15.7784	3.79233	0.0721762
ncu01107
19.6677	15.783	3.88466	0.0677021			0.0677021	0.0722043	0.070983	0.0702964	0.00232829		WT (74A) DD24
18.8978	15.6141	3.28364	0.102689			0.102689	0.0934199	0.0931437	0.0964177	0.00543327		WT (74A) DD24+LP15'
17.3607	15.8713	1.48932	0.356179			0.356179	0.370102	0.389987	0.372089	0.0169913		WT (74A) DD24+LP60'
19.639	15.8471	3.79184	0.0722008			0.0722008	0.0752518	0.0759102	0.0744543	0.00197911		Δbrd-8 DD24
18.9429	15.8281	3.1147	0.115446			0.115446	0.118008	0.121953	0.118469	0.00327762		Δbrd-8 DD24+LP15'
17.6675	15.8867	1.78079	0.291024			0.291024	0.264199	0.269451	0.274891	0.014216		Δbrd-8 DD24+LP60'
		0	1
		0	1
19.6613	15.8695	3.79177	0.0722043
18.9536	15.5334	3.42013	0.0934199
17.399	15.965	1.43401	0.370102
19.5988	15.8666	3.73213	0.0752518
18.9279	15.8449	3.08304	0.118008
17.6428	15.7225	1.92031	0.264199
		0	1
		0	1
19.6917	15.8753	3.81638	0.070983
18.9644	15.54	3.4244	0.0931437
17.4066	16.0481	1.3585	0.389987
19.604	15.8844	3.71956	0.0759102
18.9567	15.9211	3.0356	0.121953
17.6703	15.7784	1.8919	0.269451
ncu04179
21.2422	15.783	5.45917	0.0227314			0.0227314	0.0235635	0.0226865	0.0229938	0.000493897		WT (74A) DD24
19.952	15.6141	4.33783	0.0494521			0.0494521	0.0482454	0.0477013	0.0484663	0.000896011		WT (74A) DD24+LP15'
19.2808	15.8713	3.4095	0.0941102			0.0941102	0.105312	0.11036	0.103261	0.00831703		WT (74A) DD24+LP60'
22.1195	15.8471	6.27234	0.0129372			0.0129372	0.01313	0.00924392	0.0117703	0.00219007		Δbrd-8 DD24
20.9081	15.8281	5.07997	0.029565			0.029565	0.0312733	0.030501	0.0304464	0.000855478		Δbrd-8 DD24+LP15'
19.9485	15.8867	4.06184	0.0598774			0.0598774	0.051875	0.0541126	0.0552883	0.00412876		Δbrd-8 DD24+LP60'
		0	1
		0	1
21.2768	15.8695	5.4073	0.0235635
19.9069	15.5334	4.37346	0.0482454
19.2123	15.965	3.24726	0.105312
22.1176	15.8666	6.25099	0.01313
20.8438	15.8449	4.99892	0.0312733
19.9913	15.7225	4.26882	0.051875
		0	1
		0	1
21.3374	15.8753	5.46202	0.0226865
19.9299	15.54	4.38983	0.0477013
19.2278	16.0481	3.1797	0.11036
22.6417	15.8844	6.75728	0.00924392
20.9561	15.9211	5.035	0.030501
19.9863	15.7784	4.20789	0.0541126
ncu02765
18.8269	15.783	3.04387	0.121256			0.121256	0.123901	0.135312	0.126823	0.00746942		WT (74A) DD24
17.9125	15.6141	2.29831	0.203301			0.203301	0.185424	0.200886	0.196537	0.00969981		WT (74A) DD24+LP15'
16.9976	15.8713	1.1263	0.45809			0.45809	0.50306	0.494422	0.485191	0.0238643		WT (74A) DD24+LP60'
18.9705	15.8471	3.12342	0.114751			0.114751	0.123268	0.124204	0.120741	0.00520844		Δbrd-8 DD24
18.0313	15.8281	2.20317	0.21716			0.21716	0.236007	0.237069	0.230079	0.0112006		Δbrd-8 DD24+LP15'
17.2675	15.8867	1.38088	0.383984			0.383984	0.385362	0.403757	0.391035	0.0110398		Δbrd-8 DD24+LP60'
		0	1
		0	1
18.8822	15.8695	3.01274	0.123901
17.9645	15.5334	2.4311	0.185424
16.9562	15.965	0.991197	0.50306
18.8868	15.8666	3.02013	0.123268
17.928	15.8449	2.0831	0.236007
17.0982	15.7225	1.37571	0.385362
		0	1
		0	1
18.761	15.8753	2.88564	0.135312
17.8556	15.54	2.31555	0.200886
17.0643	16.0481	1.01618	0.494422
18.8937	15.8844	3.00922	0.124204
17.9978	15.9211	2.07662	0.237069
17.0868	15.7784	1.30844	0.403757
ncu00309
23.3091	15.783	7.52606	0.00542536			0.00542536	0.0055436	0.00589421	0.00562106	0.000243835		WT (74A) DD24
23.2303	15.6141	7.61619	0.0050968			0.0050968	0.00456605	0.00470358	0.00478881	0.000275444		WT (74A) DD24+LP15'
22.879	15.8713	7.00764	0.00777125			0.00777125	0.00821028	0.00827379	0.0080851	0.000273656		WT (74A) DD24+LP60'
21.9551	15.8471	6.10798	0.0144982			0.0144982	0.0151894	0.0150403	0.0149093	0.000363738		Δbrd-8 DD24
22.1513	15.8281	6.32318	0.0124892			0.0124892	0.0140024	0.0138579	0.0134498	0.000835091		Δbrd-8 DD24+LP15'
21.8286	15.8867	5.94195	0.0162665			0.0162665	0.0144488	0.0139591	0.0148915	0.00121574		Δbrd-8 DD24+LP60'
		0	1
		0	1
23.3644	15.8695	7.49496	0.0055436
23.3083	15.5334	7.77484	0.00456605
22.8934	15.965	6.92835	0.00821028
21.9074	15.8666	6.04079	0.0151894
22.0031	15.8449	6.15818	0.0140024
21.8354	15.7225	6.1129	0.0144488
		0	1
		0	1
23.2818	15.8753	7.40648	0.00589421
23.2721	15.54	7.73202	0.00470358
22.9653	16.0481	6.91724	0.00827379
21.9395	15.8844	6.05502	0.0150403
22.0943	15.9211	6.17314	0.0138579
21.941	15.7784	6.16265	0.0139591
rac-1
19.5638	15.783	3.78075	0.0727579			0.0727579	0.0785622	0.0790011	0.0767737	0.00348476		WT (74A) DD24
19.5973	15.6141	3.98318	0.0632328			0.0632328	0.06509	0.0692854	0.0658694	0.00310068		WT (74A) DD24+LP15'
19.7393	15.8713	3.86798	0.068489			0.068489	0.0731832	0.0731425	0.0716049	0.00269853		WT (74A) DD24+LP60'
19.8763	15.8471	4.02921	0.0612473			0.0612473	0.0690512	0.0704928	0.0669304	0.00497424		Δbrd-8 DD24
19.8877	15.8281	4.05957	0.059972			0.059972	0.0620414	0.0666007	0.0628714	0.00339136		Δbrd-8 DD24+LP15'
19.8553	15.8867	3.96865	0.0638729			0.0638729	0.0630382	0.0657319	0.0642143	0.00137889		Δbrd-8 DD24+LP60'
		0	1
		0	1
19.5395	15.8695	3.67002	0.0785622
19.4749	15.5334	3.94142	0.06509
19.7373	15.965	3.77234	0.0731832
19.7228	15.8666	3.85619	0.0690512
19.8555	15.8449	4.01062	0.0620414
19.7102	15.7225	3.98763	0.0630382
		0	1
		0	1
19.5373	15.8753	3.66198	0.0790011
19.3913	15.54	3.8513	0.0692854
19.8212	16.0481	3.77315	0.0731425
19.7108	15.8844	3.82638	0.0704928
19.8295	15.9211	3.90832	0.0666007
19.7057	15.7784	3.92726	0.0657319
csp-6
18.951	15.783	3.16792	0.111265			0.111265	0.124199	0.118761	0.118075	0.00649413		WT (74A) DD24
19.2005	15.6141	3.58636	0.0832525			0.0832525	0.081678	0.0824428	0.0824578	0.000787326		WT (74A) DD24+LP15'
19.4808	15.8713	3.60943	0.0819318			0.0819318	0.0885124	0.0960414	0.0888285	0.00706014		WT (74A) DD24+LP60'
19.0032	15.8471	3.15608	0.112182			0.112182	0.113599	0.122565	0.116115	0.00563018		Δbrd-8 DD24
19.2625	15.8281	3.43435	0.0925036			0.0925036	0.0959385	0.0991432	0.0958617	0.00332046		Δbrd-8 DD24+LP15'
19.1974	15.8867	3.31075	0.100778			0.100778	0.10265	0.0955704	0.0996662	0.00366846		Δbrd-8 DD24+LP60'
		0	1
		0	1
18.8788	15.8695	3.00927	0.124199
19.1473	15.5334	3.61391	0.081678
19.463	15.965	3.49798	0.0885124
19.0046	15.8666	3.13798	0.113599
19.2266	15.8449	3.38175	0.0959385
19.0067	15.7225	3.28419	0.10265
		0	1
		0	1
18.9492	15.8753	3.07387	0.118761
19.1405	15.54	3.60046	0.0824428
19.4283	16.0481	3.3802	0.0960414
18.9128	15.8844	3.02838	0.122565
19.2555	15.9211	3.33434	0.0991432
19.1657	15.7784	3.38729	0.0955704

## Sheet: Supplementary Figure 4
		Films for Supplementary Figure 4a were melted in the fire								Supplementary Figures 4b and 4c							Supplementary Figure 4e
										Supplementary Figure 4d

## Sheet: Supplementary Figure 6
																			0.302259	0.302259	0.315094	0.792156	0.825795	0.803214	25	#VALUE!	2.53829	2.40137	2.43489	0.955188	0.975258	0.94859
		WT (328-4)			del.brd-8					WT (328-4)			del.brd-8
		ChIP H4 frq1								ChIP AcH4 frq1
	input	18.44	18.34	18.34	17.16	17.21	17.17		input	18.44	18.34	18.34	17.16	17.21	17.17						0.302259	0.792156					2.53829	0.955188
	ChIP H4	24.81	24.71	24.65	22.14	22.13	22.13		ChIP AcH4	21.74	21.72	21.7	21.87	21.89	21.89						0.302259	0.825795					2.40137	0.975258
		-8.37	-8.37	-8.31	-6.98	-6.92	-6.96	-2	#VALUE!	-5.3	-5.38	-5.36	-6.71	-6.68	-6.72						0.315094	0.803214					2.43489	0.94859
		0.302259	0.302259	0.315094	0.792156	0.825795	0.803214	25	#VALUE!	2.53829	2.40137	2.43489	0.955188	0.975258	0.94859
		ChIP H4 frq2								ChIP AcH4 frq2									0.372124	0.387927	0.342424	0.638986	0.571908	0.596195	25	#VALUE!	2.41807	2.46888	2.30355	1.02374	0.99575	1.00965
	input	18.54	18.53	18.45	17.34	17.28	17.28		input	18.54	18.53	18.45	17.34	17.28	17.28
	ChIP H4	24.61	24.54	24.64	22.63	22.73	22.67		ChIP AcH4	21.91	21.87	21.89	21.95	21.93	21.91						0.372124	0.638986					2.41807	1.02374
		-8.07	-8.01	-8.19	-7.29	-7.45	-7.39	-2	#VALUE!	-5.37	-5.34	-5.44	-6.61	-6.65	-6.63						0.387927	0.571908					2.46888	0.99575
		0.372124	0.387927	0.342424	0.638986	0.571908	0.596195	25	#VALUE!	2.41807	2.46888	2.30355	1.02374	0.99575	1.00965						0.342424	0.596195					2.30355	1.00965
		ChIP H4 frq3								ChIP AcH4 frq3									0.704102	0.694408	0.66152	1.21744	1.14382	1.12807	25	#VALUE!	2.6278	3.21286	3.125	1.83255	1.7337	1.8199
	input	17.66	17.66	17.61	16.53	16.41	16.5		input	17.66	17.66	17.61	16.53	16.41	16.5
	ChIP H4	22.81	22.83	22.85	20.89	20.86	20.97		ChIP AcH4	20.91	20.62	20.61	20.3	20.26	20.28						0.704102	1.21744					2.6278	1.83255
		-7.15	-7.17	-7.24	-6.36	-6.45	-6.47	-2	#VALUE!	-5.25	-4.96	-5	-5.77	-5.85	-5.78						0.694408	1.14382					3.21286	1.7337
		0.704102	0.694408	0.66152	1.21744	1.14382	1.12807	25	#VALUE!	2.6278	3.21286	3.125	1.83255	1.7337	1.8199						0.66152	1.12807					3.125	1.8199
		ChIP H4 frq4								ChIP AcH4 frq4									0.849012	0.831539	0.775854	1.66308	1.65159	1.55171	25	#VALUE!	1.5625	1.62885	1.69802	1.02374	1.05985	1.05253
	input	17.9	17.9	17.95	16.85	16.85	16.82		input	17.9	17.9	17.95	16.85	16.85	16.82
	ChIP H4	22.78	22.81	22.96	20.76	20.77	20.83		ChIP AcH4	21.9	21.84	21.83	21.46	21.41	21.39						0.849012	1.66308					1.5625	1.02374
		-6.88	-6.91	-7.01	-5.91	-5.92	-6.01	-2	#VALUE!	-6	-5.94	-5.88	-6.61	-6.56	-6.57						0.831539	1.65159					1.62885	1.05985
		0.849012	0.831539	0.775854	1.66308	1.65159	1.55171	25	#VALUE!	1.5625	1.62885	1.69802	1.02374	1.05985	1.05253						0.775854	1.55171					1.69802	1.05253
		ChIP H4 frq5								ChIP AcH4 frq5									1.03804	0.955188	0.94859	2.10505	2.13444	1.96408	25	#VALUE!	0.797666	0.765172	0.749425	0.66152	0.67542	0.647906
	input	17.91	17.84	17.81	16.55	16.58	16.57		input	17.91	17.84	17.81	16.55	16.58	16.57
	ChIP H4	22.5	22.55	22.53	20.12	20.13	20.24		ChIP AcH4	22.88	22.87	22.87	21.79	21.79	21.84						1.03804	2.10505					0.797666	0.66152
		-6.59	-6.71	-6.72	-5.57	-5.55	-5.67	-2	#VALUE!	-6.97	-7.03	-7.06	-7.24	-7.21	-7.27						0.955188	2.13444					0.765172	0.67542
		1.03804	0.955188	0.94859	2.10505	2.13444	1.96408	25	#VALUE!	0.797666	0.765172	0.749425	0.66152	0.67542	0.647906						0.94859	1.96408					0.749425	0.647906
		ChIP H4 frq6								ChIP AcH4 frq6									1.468	1.37922	1.23444	2.35195	2.30355	2.36831	25	#VALUE!	0.734002	0.718897	0.587987	0.680118	0.67542	0.713931
	input	17.67	17.62	17.56	16.41	16.37	16.41		input	17.67	17.62	17.56	16.41	16.37	16.41
	ChIP H4	21.76	21.8	21.9	19.82	19.81	19.81		ChIP AcH4	22.76	22.74	22.97	21.61	21.58	21.54						1.468	2.35195					0.734002	0.680118
		-6.09	-6.18	-6.34	-5.41	-5.44	-5.4	-2	#VALUE!	-7.09	-7.12	-7.41	-7.2	-7.21	-7.13						1.37922	2.30355					0.718897	0.67542
		1.468	1.37922	1.23444	2.35195	2.30355	2.36831	25	#VALUE!	0.734002	0.718897	0.587987	0.680118	0.67542	0.713931						1.23444	2.36831					0.587987	0.713931
		ChIP H4 frq7								ChIP AcH4 frq7									1.11254	1.12028	1.00268	2.35195	2.46888	2.52076	25	#VALUE!	0.770494	0.831539	0.759887	0.474295	0.458139	0.484261
	input	16.89	16.92	16.82	15.74	15.74	15.82		input	16.89	16.92	16.82	15.74	15.74	15.82
	ChIP H4	21.38	21.4	21.46	19.15	19.08	19.13		ChIP AcH4	21.91	21.83	21.86	21.46	21.51	21.51						1.11254	2.35195					0.770494	0.474295
		-6.49	-6.48	-6.64	-5.41	-5.34	-5.31	-2	#VALUE!	-7.02	-6.91	-7.04	-7.72	-7.77	-7.69						1.12028	2.46888					0.831539	0.458139
		1.11254	1.12028	1.00268	2.35195	2.46888	2.52076	25	#VALUE!	0.770494	0.831539	0.759887	0.474295	0.458139	0.484261						1.00268	2.52076					0.759887	0.484261
		ChIP H4 frq8								ChIP AcH4 frq8									0.975258	0.955188	0.872881	2.06173	2.09051	2.0193	25	#VALUE!	2.28763	2.50334	2.53829	0.65695	0.708999	0.694408
	input	17.67	17.64	17.59	16.38	16.44	16.39		input	17.67	17.64	17.59	16.38	16.44	16.39
	ChIP H4	22.35	22.35	22.43	19.98	20.02	20.02		ChIP AcH4	21.12	20.96	20.89	21.63	21.58	21.56						0.975258	2.06173					2.28763	0.65695
		-6.68	-6.71	-6.84	-5.6	-5.58	-5.63	-2	#VALUE!	-5.45	-5.32	-5.3	-7.25	-7.14	-7.17						0.955188	2.09051					2.50334	0.708999
		0.975258	0.955188	0.872881	2.06173	2.09051	2.0193	25	#VALUE!	2.28763	2.50334	2.53829	0.65695	0.708999	0.694408						0.872881	2.0193					2.53829	0.694408
	H4 frq8
	17.67	17.64	17.59	16.38	16.44	16.39
	22.35	22.35	22.43	19.98	20.02	20.02

## Sheet: Supplementary Figure 7
	Supplementary Figure 7

[truncated: 1 more sheets: Supplementary Figure 8]
